# Supplementary material for: Phosphoproteomics identification of ERK-dependent activation of Rps6kb1 in cardiac hypertrophy
Source: JCI Insight. 2026 Jan 8;11(4):e190760. doi: 10.1172/jci.insight.190760 (PMC12956007; doi:10.1172/jci.insight.190760)
Supplement: Supplemental tables 1-9 [file jciinsight-11-190760-s027.xlsx]

## Sheet: Supplemental Table 1
Supplemental Table 1. Peptide_shared in vehicle treatment
Confidence	Annotated Sequence	Modifications	# PSMs	Master Protein Accessions	Positions in Master Proteins	Modifications in Master Proteins	Master Protein Descriptions	Quan Info	Abundance 705027	Found in 705027
High	[R].AAAEDGEEPKSEPETKK.[S]	1xPhospho [S11(100)]	1	P43138	P43138 [8-24]	P43138 1xPhospho [S18(100)]	DNA-(apurinic or apyrimidinic site) endonuclease OS=Rattus norvegicus OX=10116 GN=Apex1 PE=1 SV=2		2.03764e+06	High
High	[R].AAAEVNQEYGLDPK.[I]		1	P14408	P14408 [99-112]		Fumarate hydratase, mitochondrial OS=Rattus norvegicus OX=10116 GN=Fh PE=1 SV=2		1.38753e+06	High
High	[R].AAATKEPIFIPRPGITYEPPK.[Y]		1	P56741	P56741 [1151-1171]		Myosin-binding protein C, cardiac-type OS=Rattus norvegicus OX=10116 GN=Mybpc3 PE=1 SV=2		158021	High
High	[K].AAATPESQEPQAK.[G]	1xPhospho [T4(99.8)]	1	Q9EPH2	Q9EPH2 [145-157]	Q9EPH2 1xPhospho [T148(99.8)]	MARCKS-related protein OS=Rattus norvegicus OX=10116 GN=Marcksl1 PE=2 SV=3		314861	High
High	[R].AAAVLPVLDLAQR.[Q]		1	P19234	P19234 [75-87]		NADH dehydrogenase [ubiquinone] flavoprotein 2, mitochondrial OS=Rattus norvegicus OX=10116 GN=Ndufv2 PE=1 SV=2		2.68823e+06	High
High	[K].AAAVPVEFK.[E]		1	Q68FX0	Q68FX0 [73-81]		Isocitrate dehydrogenase [NAD] subunit beta, mitochondrial OS=Rattus norvegicus OX=10116 GN=Idh3B PE=2 SV=1		563774	High
High	[K].AADEFVEK.[T]		1	Q9WVK7	Q9WVK7 [88-95]		Hydroxyacyl-coenzyme A dehydrogenase, mitochondrial OS=Rattus norvegicus OX=10116 GN=Hadh PE=2 SV=1		1.25719e+06	High
High	[K].AADEVAEGK.[L]		1	P14408	P14408 [120-128]		Fumarate hydratase, mitochondrial OS=Rattus norvegicus OX=10116 GN=Fh PE=1 SV=2		923995	High
High	[K].AADHVEDLPGALSTLSDLHAHK.[L]		1	P01946	P01946 [70-91]		Hemoglobin subunit alpha-1/2 OS=Rattus norvegicus OX=10116 GN=Hba1 PE=1 SV=3	NoQuanValues		High
High	[K].AADLQVQVTR.[E]		1	O35854	O35854 [34-43]		Branched-chain-amino-acid aminotransferase, mitochondrial OS=Rattus norvegicus OX=10116 GN=Bcat2 PE=1 SV=1		314704	High
High	[K].AADITTPK.[A]	1xPhospho [T5(92.9)]	1	Q812D1	Q812D1 [136-143]	Q812D1 1xPhospho [T140(92.9)]	PC4 and SFRS1-interacting protein OS=Rattus norvegicus OX=10116 GN=Psip1 PE=1 SV=1		173013	High
High	[K].AADPPAENSSAPEAEQGGAE.[-]		1	P62961	P62961 [303-322]		Y-box-binding protein 1 OS=Rattus norvegicus OX=10116 GN=Ybx1 PE=2 SV=3		439854	High
High	[K].AADPPAENSSAPEAEQGGAE.[-]	1xPhospho [S10(87.2)]	1	P62961	P62961 [303-322]	P62961 1xPhospho [S312(87.2)]	Y-box-binding protein 1 OS=Rattus norvegicus OX=10116 GN=Ybx1 PE=2 SV=3		3.73391e+06	High
High	[K].AADVHEVR.[K]		1	P11980	P11980 [248-255]		Pyruvate kinase PKM OS=Rattus norvegicus OX=10116 GN=Pkm PE=1 SV=3		262906	High
High	[R].AAEAAINILK.[A]		1	Q4V8C7	Q4V8C7 [91-100]		Interferon-inducible double-stranded RNA-dependent protein kinase activator A OS=Rattus norvegicus OX=10116 GN=Prkra PE=1 SV=1		139492	High
High	[K].AAEDYGVTK.[T]		1	P31232	P31232 [100-108]		Transgelin OS=Rattus norvegicus OX=10116 GN=Tagln PE=1 SV=2		1.17498e+06	High
High	[K].AAELIANSLATAGDGLIELR.[K]		1	P67779	P67779 [220-239]		Prohibitin 1 OS=Rattus norvegicus OX=10116 GN=Phb1 PE=1 SV=1		1.01517e+06	High
High	[R].AAEPLPLPASPGRDQR.[K]	1xPhospho [S10(100)]	1	Q3KRF3	Q3KRF3 [58-73]	Q3KRF3 1xPhospho [S67(100)]	Uncharacterized protein C1orf131 homolog OS=Rattus norvegicus OX=10116 PE=1 SV=1		257897	High
High	[K].AAEVEGEQVDNK.[A]		1	Q5XIN6	Q5XIN6 [451-462]		Mitochondrial proton/calcium exchanger protein OS=Rattus norvegicus OX=10116 GN=Letm1 PE=1 SV=1		247843	High
High	[K].AAFDDAIAELDTLSEESYK.[D]		1	P62260	P62260 [197-215]		14-3-3 protein epsilon OS=Rattus norvegicus OX=10116 GN=Ywhae PE=1 SV=1		359974	High
High	[R].AAFGLSEAGFNTACLTK.[L]	1xCarbamidomethyl [C14]	1	Q920L2	Q920L2 [68-84]		Succinate dehydrogenase [ubiquinone] flavoprotein subunit, mitochondrial OS=Rattus norvegicus OX=10116 GN=Sdha PE=1 SV=1		1.67507e+06	High
High	[K].AAGGIILTASHCPGGPGGEFGVK.[F]	1xCarbamidomethyl [C12]; 1xPhospho [S10(99.7)]	1	D3ZVR9	D3ZVR9 [113-135]	D3ZVR9 1xPhospho [S122(99.7)]	Phosphoglucomutase-like protein 5 OS=Rattus norvegicus OX=10116 GN=Pgm5 PE=1 SV=3		1.47378e+06	High
High	[R].AAGLVNPGSPPPTQQNQYIHISSSPQSSGR.[A]	1xPhospho [S/T/Y]	2	Q63540	Q63540 [205-234]		Ataxin-1 OS=Rattus norvegicus OX=10116 GN=Atxn1 PE=2 SV=1		842346	High
High	[R].AAGSLLTDECR.[T]	1xCarbamidomethyl [C10]	1	Q8K4G6	Q8K4G6 [123-133]		ADP-ribose glycohydrolase MACROD1 (Fragment) OS=Rattus norvegicus OX=10116 GN=Macrod1 PE=2 SV=2		244000	High
High	[K].AAGTTVVEVEEIVDIGSFAPEDIHIPK.[I]		1	B2GV06	B2GV06 [237-263]		Succinyl-CoA:3-ketoacid coenzyme A transferase 1, mitochondrial OS=Rattus norvegicus OX=10116 GN=Oxct1 PE=1 SV=1	NoQuanValues		High
High	[K].AAGVNVEPFWPGLFAK.[A]		1	P19944	P19944 [34-49]		Large ribosomal subunit protein P1 OS=Rattus norvegicus OX=10116 GN=Rplp1 PE=3 SV=1		2255090	High
High	[K].AALDFSDAR.[E]		1	B0LPN4	B0LPN4 [4661-4669]		Ryanodine receptor 2 OS=Rattus norvegicus OX=10116 GN=Ryr2 PE=1 SV=2		248074	High
High	[K].AALDLEQVPSELAVTR.[L]		1	Q5SGE0	Q5SGE0 [1128-1143]		Leucine-rich PPR motif-containing protein, mitochondrial OS=Rattus norvegicus OX=10116 GN=Lrpprc PE=1 SV=1		359571	High
High	[K].AALGLQDSDDEDAAVDIDEQIESMFNSK.[K]	1xPhospho [S8(100)]	1	Q62780	Q62780 [797-824]	Q62780 1xPhospho [S804(100)]	Probable ATP-dependent RNA helicase DDX46 OS=Rattus norvegicus OX=10116 GN=Ddx46 PE=1 SV=1		3407943	High
High	[K].AALGLQDSDDEDAAVDIDEQIESMFNSK.[K]	1xOxidation [M24]; 1xPhospho [S8(100)]	1	Q62780	Q62780 [797-824]	Q62780 1xPhospho [S804(100)]	Probable ATP-dependent RNA helicase DDX46 OS=Rattus norvegicus OX=10116 GN=Ddx46 PE=1 SV=1		1.11606e+06	High
High	[R].AALLELWELRR.[Q]		1	P16086	P16086 [450-460]		Spectrin alpha chain, non-erythrocytic 1 OS=Rattus norvegicus OX=10116 GN=Sptan1 PE=1 SV=2	NoQuanValues		High
High	[K].AAIISAEGDSK.[A]		1	P67779	P67779 [209-219]		Prohibitin 1 OS=Rattus norvegicus OX=10116 GN=Phb1 PE=1 SV=1		1.12053e+06	High
High	[R].AALQELLSK.[G]		1	P62853	P62853 [86-94]		Small ribosomal subunit protein eS25 OS=Rattus norvegicus OX=10116 GN=Rps25 PE=2 SV=1		647019	High
High	[R].AALSGLLYR.[T]		1	Q60587	Q60587 [83-91]		Trifunctional enzyme subunit beta, mitochondrial OS=Rattus norvegicus OX=10116 GN=Hadhb PE=1 SV=1		4.51454e+06	High
High	[R].AALSHDGILNLEAPR.[G]		1	O35878	O35878 [134-148]		Heat shock protein beta-2 OS=Rattus norvegicus OX=10116 GN=Hspb2 PE=3 SV=1		1.38632e+06	High
High	[K].AANAAENDFSVSQAEVSSR.[Q]		1	Q6MG08	Q6MG08 [270-288]		ATP-binding cassette sub-family F member 1 OS=Rattus norvegicus OX=10116 GN=Abcf1 PE=1 SV=1	NoQuanValues		High
High	[R].AANAASGAGGSSAAAGSRPGDGGSLGSGAR.[S]		1	Q5XIM5	Q5XIM5 [28-57]		Protein CDV3 homolog OS=Rattus norvegicus OX=10116 GN=Cdv3 PE=1 SV=1		168588	High
High	[R].AANAASGAGGSSAAAGSRPGDGGSLGSGAR.[S]	1xPhospho [S27(98.9)]	1	Q5XIM5	Q5XIM5 [28-57]	Q5XIM5 1xPhospho [S54(98.9)]	Protein CDV3 homolog OS=Rattus norvegicus OX=10116 GN=Cdv3 PE=1 SV=1		159663	High
High	[R].AANFENHSGR.[L]		1	P85972	P85972 [630-639]		Vinculin OS=Rattus norvegicus OX=10116 GN=Vcl PE=1 SV=1	NoQuanValues		High
High	[K].AANGVVLATEK.[K]		1	P17220	P17220 [40-50]		Proteasome subunit alpha type-2 OS=Rattus norvegicus OX=10116 GN=Psma2 PE=1 SV=3		121384	High
High	[K].AAPAAAAAAPPGPR.[V]		1	P08461	P08461 [383-396]		Dihydrolipoyllysine-residue acetyltransferase component of pyruvate dehydrogenase complex, mitochondrial OS=Rattus norvegicus OX=10116 GN=Dlat PE=1 SV=3		1.09281e+06	High
High	[K].AAPAPAAAPAAAPEPERPK.[E]		1	P16409	P16409 [20-38]		Myosin light chain 3 OS=Rattus norvegicus OX=10116 GN=Myl3 PE=1 SV=2		4.98661e+06	High
High	[K].AAPAPAAAPAAAPEPERPKEAEFDASK.[I]		1	P16409	P16409 [20-46]		Myosin light chain 3 OS=Rattus norvegicus OX=10116 GN=Myl3 PE=1 SV=2		8699523	High
High	[K].AAPPPPPPPPPLESSPR.[V]	1xPhospho [S15(93.2)]	1	Q2TL32	Q2TL32 [606-622]	Q2TL32 1xPhospho [S620(93.2)]	E3 ubiquitin-protein ligase UBR4 OS=Rattus norvegicus OX=10116 GN=Ubr4 PE=1 SV=2	NoQuanValues		High
High	[K].AAQASLSALNDPSAVEQALQEK.[K]	1xPhospho [S]	1	G3V7L1	G3V7L1 [929-950]		Utrophin OS=Rattus norvegicus OX=10116 GN=Utrn PE=1 SV=3		4481035	High
High	[K].AAQASLSALNDPSAVEQALQEKK.[A]	1xPhospho [S5(99.3)]	1	G3V7L1	G3V7L1 [929-951]	G3V7L1 1xPhospho [S933(99.3)]	Utrophin OS=Rattus norvegicus OX=10116 GN=Utrn PE=1 SV=3		2.04136e+06	High
High	[K].AAQEEYIKR.[A]		1	P05065	P05065 [323-331]		Fructose-bisphosphate aldolase A OS=Rattus norvegicus OX=10116 GN=Aldoa PE=1 SV=2		1.44252e+06	High
High	[K].AAQTSDLEK.[I]		1	Q9EQS0	Q9EQS0 [278-286]		Transaldolase OS=Rattus norvegicus OX=10116 GN=Taldo1 PE=1 SV=2		409300	High
High	[K].AASGEAKPK.[A]		1	P15865	P15865 [111-119]		Histone H1.4 OS=Rattus norvegicus OX=10116 GN=H1-4 PE=1 SV=3		3.37458e+06	High
High	[R].AASGLLSIGLR.[K]		1	Q499N5	Q499N5 [112-122]		Medium-chain acyl-CoA ligase ACSF2, mitochondrial OS=Rattus norvegicus OX=10116 GN=Acsf2 PE=2 SV=1		240263	High
High	[K].AASGTKEDPNLVPSVSNK.[R]		1	P12075	P12075 [69-86]		Cytochrome c oxidase subunit 5B, mitochondrial OS=Rattus norvegicus OX=10116 GN=Cox5b PE=1 SV=2		777102	High
High	[K].AASGTKEDPNLVPSVSNKR.[I]		2	P12075	P12075 [69-87]		Cytochrome c oxidase subunit 5B, mitochondrial OS=Rattus norvegicus OX=10116 GN=Cox5b PE=1 SV=2		2.2614e+06	High
High	[R].AASLNYLNQPNAAPLQTSR.[G]	1xPhospho [S3(100)]	2	Q5PQM2	Q5PQM2 [588-606]	Q5PQM2 1xPhospho [S590(100)]	Kinesin light chain 4 OS=Rattus norvegicus OX=10116 GN=Klc4 PE=1 SV=1		2.08331e+06	High
High	[R].AASPAKPSSLDLVPNLPR.[A]	1xPhospho [S]	2	Q9Z327	Q9Z327 [833-850]		Synaptopodin OS=Rattus norvegicus OX=10116 GN=Synpo PE=1 SV=2		13579347	High
High	[R].AASPAKPSSLDLVPNLPR.[A]	2xPhospho [S3(100); S9(97.8)]	2	Q9Z327	Q9Z327 [833-850]	Q9Z327 2xPhospho [S835(100); S841(97.8)]	Synaptopodin OS=Rattus norvegicus OX=10116 GN=Synpo PE=1 SV=2		951000	High
High	[R].AASPEACEVDSK.[G]	1xCarbamidomethyl [C7]; 1xPhospho [S3(100)]	1	Q6AYJ1	Q6AYJ1 [600-611]	Q6AYJ1 1xPhospho [S602(100)]	ATP-dependent DNA helicase Q1 OS=Rattus norvegicus OX=10116 GN=Recql PE=1 SV=1		6.96414e+06	High
High	[R].AASSEAAPHHQPPPESR.[G]	1xPhospho [S4(83.3)]	1	Q63638	Q63638 [2112-2128]	Q63638 1xPhospho [S2115(83.3)]	Striated muscle-specific serine/threonine-protein kinase OS=Rattus norvegicus OX=10116 GN=Speg PE=1 SV=2		1.03783e+06	High
High	[R].AASSPDGFFWTQGSPKPR.[T]	1xPhospho [S4(84.8)]	1	D3ZMK9	D3ZMK9 [795-812]	D3ZMK9 1xPhospho [S798(84.8)]	Inactive tyrosine-protein kinase PRAG1 OS=Rattus norvegicus OX=10116 GN=Prag1 PE=1 SV=1	NoQuanValues		High
High	[K].AASVELPQR.[R]	1xPhospho [S3(100)]	1	Q63638	Q63638 [2040-2048]	Q63638 1xPhospho [S2042(100)]	Striated muscle-specific serine/threonine-protein kinase OS=Rattus norvegicus OX=10116 GN=Speg PE=1 SV=2		879763	High
High	[R].AATESFASDPILYRPVAVALDTK.[G]		1	P11980	P11980 [93-115]		Pyruvate kinase PKM OS=Rattus norvegicus OX=10116 GN=Pkm PE=1 SV=3		3.42241e+06	High
High	[R].AATESFASDPILYRPVAVALDTKGPEIR.[T]		1	P11980	P11980 [93-120]		Pyruvate kinase PKM OS=Rattus norvegicus OX=10116 GN=Pkm PE=1 SV=3		1.65422e+06	High
High	[K].AATETNLPLLFLPVHR.[S]		1	P97564	P97564 [216-231]		Glycerol-3-phosphate acyltransferase 1, mitochondrial OS=Rattus norvegicus OX=10116 GN=Gpam PE=1 SV=3	NoQuanValues		High
High	[R].AATSPALFNR.[C]		1	P38650	P38650 [3077-3086]		Cytoplasmic dynein 1 heavy chain 1 OS=Rattus norvegicus OX=10116 GN=Dync1h1 PE=1 SV=1	NoQuanValues		High
High	[R].AAVAGEDGR.[M]		1	G3V9R8	G3V9R8 [65-73]		Heterogeneous nuclear ribonucleoprotein C OS=Rattus norvegicus OX=10116 GN=Hnrnpc PE=1 SV=2		465623	High
High	[R].AAVASLLQSVQVPEFTPK.[S]		1	Q5U300	Q5U300 [785-802]		Ubiquitin-like modifier-activating enzyme 1 OS=Rattus norvegicus OX=10116 GN=Uba1 PE=1 SV=1		855501	High
High	[R].AAVASLLQSVQVPEFTPK.[S]	1xPhospho [S9(84.3)]	1	Q5U300	Q5U300 [785-802]	Q5U300 1xPhospho [S793(84.3)]	Ubiquitin-like modifier-activating enzyme 1 OS=Rattus norvegicus OX=10116 GN=Uba1 PE=1 SV=1		251725	High
High	[K].AAVAVPSRPPDAVLR.[D]		1	P97852	P97852 [479-493]		Peroxisomal multifunctional enzyme type 2 OS=Rattus norvegicus OX=10116 GN=Hsd17b4 PE=1 SV=3		195615	High
High	[K].AAVAWEAGKPLSIEEIEVAPPQAHEVR.[I]		1	P12711	P12711 [10-36]		Alcohol dehydrogenase class-3 OS=Rattus norvegicus OX=10116 GN=Adh5 PE=1 SV=2		670302	High
High	[R].AAVEEGIVLGGGCALLR.[C]	1xCarbamidomethyl [C13]	2	P63039	P63039 [430-446]		60 kDa heat shock protein, mitochondrial OS=Rattus norvegicus OX=10116 GN=Hspd1 PE=1 SV=1		2.96405e+06	High
High	[R].AAVENLPTFLVELSR.[V]		1	P52296	P52296 [28-42]		Importin subunit beta-1 OS=Rattus norvegicus OX=10116 GN=Kpnb1 PE=1 SV=1		301533	High
High	[K].AAVHLEGK.[I]		1	P85972	P85972 [489-496]		Vinculin OS=Rattus norvegicus OX=10116 GN=Vcl PE=1 SV=1		351198	High
High	[K].AAVLSDSEDEDKASAAK.[K]	1xPhospho [S7(79.3)]	1	Q3SWT4	Q3SWT4 [338-354]	Q3SWT4 1xPhospho [S344(79.3)]	Protein IWS1 homolog OS=Rattus norvegicus OX=10116 GN=Iws1 PE=1 SV=1	NoQuanValues		High
High	[K].AAVLSDSEDEDKASAAK.[K]	2xPhospho [S5(100); S7(100)]	1	Q3SWT4	Q3SWT4 [338-354]	Q3SWT4 2xPhospho [S342(100); S344(100)]	Protein IWS1 homolog OS=Rattus norvegicus OX=10116 GN=Iws1 PE=1 SV=1		2.52179e+06	High
High	[K].AAVLSDSEDEDKASAAKK.[S]	2xPhospho [S5(100); S7(100)]	1	Q3SWT4	Q3SWT4 [338-355]	Q3SWT4 2xPhospho [S342(100); S344(100)]	Protein IWS1 homolog OS=Rattus norvegicus OX=10116 GN=Iws1 PE=1 SV=1		7.59208e+06	High
High	[R].AAVPDAVGK.[C]		1	P06687; P06685	P06687 [587-595]; P06685 [597-605]		Sodium/potassium-transporting ATPase subunit alpha-3 OS=Rattus norvegicus OX=10116 GN=Atp1a3 PE=1 SV=2;Sodium/potassium-transporting ATPase subunit alpha-1 OS=Rattus norvegicus OX=10116 GN=Atp1a1 PE=1 SV=1	NotUnique	1.28201e+06	High
High	[R].AAVPSGASTGIYEALELR.[D]		2	P15429; P04764; P07323	P15429 [33-50]; P04764 [33-50]; P07323 [33-50]		Beta-enolase OS=Rattus norvegicus OX=10116 GN=Eno3 PE=1 SV=3;Alpha-enolase OS=Rattus norvegicus OX=10116 GN=Eno1 PE=1 SV=4;Gamma-enolase OS=Rattus norvegicus OX=10116 GN=Eno2 PE=1 SV=2	NotUnique	3.82582e+06	High
High	[R].AAVQELSGSILTSEDPEER.[G]	1xPhospho [S/T]	1	P97887	P97887 [360-378]		Presenilin-1 OS=Rattus norvegicus OX=10116 GN=Psen1 PE=1 SV=1		604908	High
High	[R].AAVQELSGSILTSEDPEER.[G]	2xPhospho [S9(85.3); T12(97)]	1	P97887	P97887 [360-378]	P97887 2xPhospho [S368(85.3); T371(97)]	Presenilin-1 OS=Rattus norvegicus OX=10116 GN=Psen1 PE=1 SV=1		1.56231e+06	High
High	[R].AAVVTSPPPTTAPHKER.[Y]	1xPhospho [S6(86.5)]	1	Q63028	Q63028 [7-23]	Q63028 1xPhospho [S12(86.5)]	Alpha-adducin OS=Rattus norvegicus OX=10116 GN=Add1 PE=1 SV=2		370781	High
High	[K].AAYEAELGDARK.[T]		1	P48679	P48679 [79-90]		Prelamin-A/C OS=Rattus norvegicus OX=10116 GN=Lmna PE=1 SV=1		261552	High
High	[R].AAYFGIYDTAK.[G]		1	Q09073	Q09073 [189-199]		ADP/ATP translocase 2 OS=Rattus norvegicus OX=10116 GN=Slc25a5 PE=1 SV=3		1.85114e+06	High
High	[R].AAYFGVYDTAK.[G]		1	Q05962	Q05962 [189-199]		ADP/ATP translocase 1 OS=Rattus norvegicus OX=10116 GN=Slc25a4 PE=1 SV=3		4.97088e+06	High
High	[K].AAYLQETGKPLDETLKK.[A]		1	P07150	P07150 [82-98]		Annexin A1 OS=Rattus norvegicus OX=10116 GN=Anxa1 PE=1 SV=2	NoQuanValues		High
High	[R].ACALSIAESCRPGDKVPPIK.[A]	2xCarbamidomethyl [C2; C10]	1	Q920L2	Q920L2 [458-477]		Succinate dehydrogenase [ubiquinone] flavoprotein subunit, mitochondrial OS=Rattus norvegicus OX=10116 GN=Sdha PE=1 SV=1		709918	High
High	[R].ACDEGHITAK.[D]	1xCarbamidomethyl [C2]	1	P12007	P12007 [347-356]		Isovaleryl-CoA dehydrogenase, mitochondrial OS=Rattus norvegicus OX=10116 GN=Ivd PE=1 SV=2		282922	High
High	[R].ACSPNKSSESSVSSEVAENSSAAEKGEASTVK.[E]	1xCarbamidomethyl [C2]; 1xPhospho [S/T]	1	D3ZF42	D3ZF42 [377-408]		Sentrin-specific protease 7 OS=Rattus norvegicus OX=10116 GN=Senp7 PE=1 SV=1		361480	High
High	[K].ACTILLR.[G]	1xCarbamidomethyl [C2]	1	Q6P502	Q6P502 [371-377]		T-complex protein 1 subunit gamma OS=Rattus norvegicus OX=10116 GN=Cct3 PE=1 SV=1		308853	High
High	[R].ADAEVLRK.[A]		1	P14668	P14668 [17-24]		Annexin A5 OS=Rattus norvegicus OX=10116 GN=Anxa5 PE=1 SV=3		666768	High
High	[K].ADAGKDANNPAEDGDAKTDQAQK.[A]		1	P18437	P18437 [60-82]		Non-histone chromosomal protein HMG-17 OS=Rattus norvegicus OX=10116 GN=Hmgn2 PE=1 SV=2		150370	High
High	[R].ADALQAGASQFETSAAK.[L]		1	P63045	P63045 [67-83]		Vesicle-associated membrane protein 2 OS=Rattus norvegicus OX=10116 GN=Vamp2 PE=1 SV=2		280728	High
High	[R].ADDADEFGYSR.[-]		1	Q66X93	Q66X93 [899-909]		Staphylococcal nuclease domain-containing protein 1 OS=Rattus norvegicus OX=10116 GN=Snd1 PE=1 SV=1		146814	High
High	[K].ADDPSSYMEVVQAANTSGNWEELVK.[Y]		1	P11442	P11442 [1131-1155]		Clathrin heavy chain 1 OS=Rattus norvegicus OX=10116 GN=Cltc PE=1 SV=3		220583	High
High	[R].ADDTFEALR.[I]		1	P62870	P62870 [81-89]		Elongin-B OS=Rattus norvegicus OX=10116 GN=Elob PE=1 SV=1		419508	High
High	[K].ADEGISFR.[G]		1	Q63716	Q63716 [121-128]		Peroxiredoxin-1 OS=Rattus norvegicus OX=10116 GN=Prdx1 PE=1 SV=1		2.52292e+06	High
High	[K].ADFCIIHYAGK.[V]	1xCarbamidomethyl [C4]	1	Q62812; Q9JLT0	Q62812 [566-576]; Q9JLT0 [573-583]		Myosin-9 OS=Rattus norvegicus OX=10116 GN=Myh9 PE=1 SV=3;Myosin-10 OS=Rattus norvegicus OX=10116 GN=Myh10 PE=1 SV=1	NotUnique	460108	High
High	[R].ADGAGDEAAERTEEPGSPESADPACPTPGDGNPR.[E]	1xCarbamidomethyl [C25]; 2xPhospho [S17(99.7); S20(100)]	1	Q5RK27	Q5RK27 [14-47]	Q5RK27 2xPhospho [S30(99.7); S33(100)]	Solute carrier family 12 member 7 OS=Rattus norvegicus OX=10116 GN=Slc12a7 PE=2 SV=2	NoQuanValues		High
High	[R].ADGYEPPVQESV.[-]		1	P49242	P49242 [253-264]		Small ribosomal subunit protein eS1 OS=Rattus norvegicus OX=10116 GN=Rps3a PE=1 SV=2		988628	High
High	[R].ADHGEPIGR.[G]		1	P34058	P34058 [169-177]		Heat shock protein HSP 90-beta OS=Rattus norvegicus OX=10116 GN=Hsp90ab1 PE=1 SV=4		661140	High
High	[R].ADHQPLTEASYVNLPTIALCNTDSPLR.[Y]	1xCarbamidomethyl [C20]	1	P38983	P38983 [129-155]		Small ribosomal subunit protein uS2 OS=Rattus norvegicus OX=10116 GN=Rpsa PE=1 SV=3		2.5057e+06	High
High	[R].ADHRSSPNVANQPPSPGGK.[S]	2xPhospho [S15(100); S]	2	O35889	O35889 [1175-1193]	O35889 2xPhospho [S1189(100); S]	Afadin OS=Rattus norvegicus OX=10116 GN=Afdn PE=1 SV=1	NoQuanValues		High
High	[R].ADHRSSPNVANQPPSPGGKSPYTSGTAAK.[I]	2xPhospho [S5(81.9); S15(94.8)]	1	O35889	O35889 [1175-1203]	O35889 2xPhospho [S1179(81.9); S1189(94.8)]	Afadin OS=Rattus norvegicus OX=10116 GN=Afdn PE=1 SV=1		350726	High
High	[K].ADKLAEEHGS.[-]		1	P10719	P10719 [520-529]		ATP synthase subunit beta, mitochondrial OS=Rattus norvegicus OX=10116 GN=Atp5f1b PE=1 SV=2		7.33963e+06	High
High	[R].ADIAESQVNK.[L]		1	P02564; P02563	P02564 [1910-1919]; P02563 [1911-1920]		Myosin-7 OS=Rattus norvegicus OX=10116 GN=Myh7 PE=1 SV=2;Myosin-6 OS=Rattus norvegicus OX=10116 GN=Myh6 PE=1 SV=2	NotUnique	2.17962e+06	High
High	[R].ADIANLAEEFK.[D]		1	Q9ER34	Q9ER34 [313-323]		Aconitate hydratase, mitochondrial OS=Rattus norvegicus OX=10116 GN=Aco2 PE=1 SV=2	NoQuanValues		High
High	[K].ADIDQSPVSK.[T]	1xPhospho [S6(98.7)]	1	O55035	O55035 [680-689]	O55035 1xPhospho [S685(98.7)]	Peptidyl-prolyl cis-trans isomerase G OS=Rattus norvegicus OX=10116 GN=Ppig PE=1 SV=2		1.55844e+06	High
High	[K].ADIFVDPVLHTACALDIK.[H]	1xCarbamidomethyl [C13]	1	Q62638	Q62638 [1051-1068]		Golgi apparatus protein 1 OS=Rattus norvegicus OX=10116 GN=Glg1 PE=1 SV=1	NoQuanValues		High
High	[R].ADLIAYLK.[K]		1	P62898	P62898 [93-100]		Cytochrome c, somatic OS=Rattus norvegicus OX=10116 GN=Cycs PE=1 SV=2		8.38419e+06	High
High	[R].ADLIAYLKK.[A]		1	P62898	P62898 [93-101]		Cytochrome c, somatic OS=Rattus norvegicus OX=10116 GN=Cycs PE=1 SV=2		6633354	High
High	[K].ADLINNLGTIAK.[S]		1	P34058; P82995	P34058 [96-107]; P82995 [101-112]		Heat shock protein HSP 90-beta OS=Rattus norvegicus OX=10116 GN=Hsp90ab1 PE=1 SV=4;Heat shock protein HSP 90-alpha OS=Rattus norvegicus OX=10116 GN=Hsp90aa1 PE=1 SV=3	NotUnique	6.91144e+06	High
High	[K].ADLNKPLYIDTKMRPSVESGFPPVTR.[Q]	1xOxidation [M13]; 2xPhospho [T11(95.8); T25(99.2)]	1	Q9QX74	Q9QX74 [866-891]	Q9QX74 2xPhospho [T876(95.8); T890(99.2)]	SH3 and multiple ankyrin repeat domains protein 2 OS=Rattus norvegicus OX=10116 GN=Shank2 PE=1 SV=2		467966	High
High	[R].ADLPGSSSTFTTSFISSSPSSPSR.[A]	1xPhospho [S/T]	2	O35413	O35413 [377-400]		Sorbin and SH3 domain-containing protein 2 OS=Rattus norvegicus OX=10116 GN=Sorbs2 PE=1 SV=2		8.6742e+06	High
High	[R].ADLPGSSSTFTTSFISSSPSSPSR.[A]	2xPhospho [S/T]	4	O35413	O35413 [377-400]		Sorbin and SH3 domain-containing protein 2 OS=Rattus norvegicus OX=10116 GN=Sorbs2 PE=1 SV=2		9.51691e+06	High
High	[K].ADLQGSASPSKVEGTHTPR.[Q]	1xPhospho [S8(98)]	1	O88588	O88588 [486-504]	O88588 1xPhospho [S493(98)]	Phosphofurin acidic cluster sorting protein 1 OS=Rattus norvegicus OX=10116 GN=Pacs1 PE=1 SV=1		167923	High
High	[K].ADMVIEAVFEDLAVK.[H]		1	Q64428	Q64428 [441-455]		Trifunctional enzyme subunit alpha, mitochondrial OS=Rattus norvegicus OX=10116 GN=Hadha PE=1 SV=2		355106	High
High	[K].ADMVIEAVFEDLAVK.[H]	1xOxidation [M3]	1	Q64428	Q64428 [441-455]		Trifunctional enzyme subunit alpha, mitochondrial OS=Rattus norvegicus OX=10116 GN=Hadha PE=1 SV=2		103986	High
High	[K].ADNFEYSDPVDGSISK.[N]		1	P38652	P38652 [471-486]		Phosphoglucomutase-1 OS=Rattus norvegicus OX=10116 GN=Pgm1 PE=1 SV=2		1340038	High
High	[R].ADSEGDLSENDDGAGDLR.[S]	2xPhospho [S3(100); S8(100)]	1	Q63014	Q63014 [319-336]	Q63014 2xPhospho [S321(100); S326(100)]	A-kinase anchor protein 8 OS=Rattus norvegicus OX=10116 GN=Akap8 PE=1 SV=1		1142763	High
High	[K].ADSEQLARSIAEEQYSDLEK.[E]	3xPhospho [S3(85.8); S9(85.8); S16(85.8)]	1	Q62868	Q62868 [922-941]	Q62868 3xPhospho [S924(85.8); S930(85.8); S937(85.8)]	Rho-associated protein kinase 2 OS=Rattus norvegicus OX=10116 GN=Rock2 PE=1 SV=2	NoQuanValues		High
High	[K].ADTLTPEECQQFKK.[Q]	1xCarbamidomethyl [C9]	1	Q9WVC0	Q9WVC0 [195-208]		Septin-7 OS=Rattus norvegicus OX=10116 GN=Septin7 PE=1 SV=1		253484	High
High	[R].ADVDAATLAR.[I]		1	P48675	P48675 [212-221]		Desmin OS=Rattus norvegicus OX=10116 GN=Des PE=1 SV=2		2.67325e+06	High
High	[K].ADVVESWIGEKENSLK.[T]		1	P16086	P16086 [1985-2000]		Spectrin alpha chain, non-erythrocytic 1 OS=Rattus norvegicus OX=10116 GN=Sptan1 PE=1 SV=2	NoQuanValues		High
High	[K].ADWSSLSR.[D]		1	P10888	P10888 [68-75]		Cytochrome c oxidase subunit 4 isoform 1, mitochondrial OS=Rattus norvegicus OX=10116 GN=Cox4i1 PE=1 SV=1		3.54087e+06	High
High	[K].ADWSSLSRDEK.[V]		2	P10888	P10888 [68-78]		Cytochrome c oxidase subunit 4 isoform 1, mitochondrial OS=Rattus norvegicus OX=10116 GN=Cox4i1 PE=1 SV=1	NoQuanValues		High
High	[R].ADYDRETLLGVQEDVDEYVK.[L]		1	Q62703	Q62703 [40-59]		Reticulocalbin-2 OS=Rattus norvegicus OX=10116 GN=Rcn2 PE=1 SV=2		509838	High
High	[R].AEACFVNCVER.[F]	2xCarbamidomethyl [C4; C8]	1	Q9WVA1	Q9WVA1 [59-69]		Mitochondrial import inner membrane translocase subunit Tim8 A OS=Rattus norvegicus OX=10116 GN=Timm8a PE=1 SV=1		576787	High
High	[K].AEAEKAEEDLEEDDDDELDETLSER.[L]		1	Q75Q41	Q75Q41 [23-47]		Mitochondrial import receptor subunit TOM22 homolog OS=Rattus norvegicus OX=10116 GN=Tomm22 PE=1 SV=1		1.87268e+06	High
High	[K].AEAGVSSPVTR.[S]	1xPhospho [T10(99.2)]	2	Q63358	Q63358 [712-722]	Q63358 1xPhospho [T721(99.2)]	Unconventional myosin-IXb OS=Rattus norvegicus OX=10116 GN=Myo9b PE=1 SV=1		209585	High
High	[R].AEALSSTLR.[L]	1xPhospho [T7(76.4)]	1	P60531	P60531 [505-513]	P60531 1xPhospho [T511(76.4)]	Testis-specific serine kinase substrate OS=Rattus norvegicus OX=10116 GN=Tsks PE=1 SV=1		130049	High
High	[R].AEAPPLQREDSGTFSLGK.[M]	1xPhospho [S/T]	1	Q4V8C7	Q4V8C7 [8-25]		Interferon-inducible double-stranded RNA-dependent protein kinase activator A OS=Rattus norvegicus OX=10116 GN=Prkra PE=1 SV=1		1.03861e+06	High
High	[K].AEASSPVPYLSPETNPASSASAVK.[H]	1xPhospho [S/Y/T]	1	A0A0G2K2P5	A0A0G2K2P5 [923-946]		Tight junction protein ZO-1 OS=Rattus norvegicus OX=10116 GN=Tjp1 PE=1 SV=1		708608	High
High	[K].AEDGAAPSPSSETPK.[K]		1	P30009	P30009 [131-145]		Myristoylated alanine-rich C-kinase substrate OS=Rattus norvegicus OX=10116 GN=Marcks PE=1 SV=2		335368	High
High	[K].AEDGAAPSPSSETPK.[K]	1xPhospho [S/T]	2	P30009	P30009 [131-145]		Myristoylated alanine-rich C-kinase substrate OS=Rattus norvegicus OX=10116 GN=Marcks PE=1 SV=2		6480403	High
High	[K].AEDGAAPSPSSETPK.[K]	2xPhospho [S8(99.9); S/T]	2	P30009	P30009 [131-145]	P30009 2xPhospho [S138(99.9); S/T]	Myristoylated alanine-rich C-kinase substrate OS=Rattus norvegicus OX=10116 GN=Marcks PE=1 SV=2		510591	High
High	[K].AEDGAAPSPSSETPKKK.[K]	1xPhospho [T13(99.8)]	1	P30009	P30009 [131-147]	P30009 1xPhospho [T143(99.8)]	Myristoylated alanine-rich C-kinase substrate OS=Rattus norvegicus OX=10116 GN=Marcks PE=1 SV=2		653231	High
High	[K].AEDGAAPSPSSETPKKKK.[K]	1xPhospho [S/T]	2	P30009	P30009 [131-148]		Myristoylated alanine-rich C-kinase substrate OS=Rattus norvegicus OX=10116 GN=Marcks PE=1 SV=2		202720	High
High	[K].AEDGAAPSPSSETPKKKK.[K]	2xPhospho [S11(85.8); T13(85.8)]	1	P30009	P30009 [131-148]	P30009 2xPhospho [S141(85.8); T143(85.8)]	Myristoylated alanine-rich C-kinase substrate OS=Rattus norvegicus OX=10116 GN=Marcks PE=1 SV=2		280120	High
High	[R].AEDGSVIDYELIDQDAR.[E]		1	Q07936	Q07936 [180-196]		Annexin A2 OS=Rattus norvegicus OX=10116 GN=Anxa2 PE=1 SV=2		1.77252e+06	High
High	[R].AEEAGALTRDEYEEDSSDEEDIR.[N]	2xPhospho [S16(98.6); S17(90.3)]	1	Q562C2	Q562C2 [96-118]	Q562C2 2xPhospho [S111(98.6); S112(90.3)]	Ribosome biogenesis protein BOP1 OS=Rattus norvegicus OX=10116 GN=Bop1 PE=1 SV=1		639418	High
High	[K].AEEDEILNRSPR.[N]	1xPhospho [S10(100)]	3	P35565	P35565 [573-584]	P35565 1xPhospho [S582(100)]	Calnexin OS=Rattus norvegicus OX=10116 GN=Canx PE=1 SV=1		38763672	High
High	[R].AEEEGGSDGSAAEAEPR.[A]	1xPhospho [S]	3	Q4G061	Q4G061 [108-124]		Eukaryotic translation initiation factor 3 subunit B OS=Rattus norvegicus OX=10116 GN=Eif3b PE=1 SV=1		1.64967e+06	High
High	[R].AEEEGGSDGSAAEAEPR.[A]	2xPhospho [S7(100); S10(100)]	4	Q4G061	Q4G061 [108-124]	Q4G061 2xPhospho [S114(100); S117(100)]	Eukaryotic translation initiation factor 3 subunit B OS=Rattus norvegicus OX=10116 GN=Eif3b PE=1 SV=1		1.29303e+07	High
High	[K].AEEKSPVSINVK.[T]	1xPhospho [S5(100)]	1	Q9R1Q2	Q9R1Q2 [349-360]	Q9R1Q2 1xPhospho [S353(100)]	Cyclin-L1 OS=Rattus norvegicus OX=10116 GN=Ccnl1 PE=1 SV=1		436303	High
High	[K].AEELGLPILGVLR.[S]		1	P21775	P21775 [303-315]		3-ketoacyl-CoA thiolase A, peroxisomal OS=Rattus norvegicus OX=10116 GN=Acaa1a PE=1 SV=3	NoQuanValues		High
High	[K].AEEPSEEEADAPKPK.[K]	1xPhospho [S5(100)]	1	Q3B8Q1	Q3B8Q1 [115-129]	Q3B8Q1 1xPhospho [S119(100)]	Nucleolar RNA helicase 2 OS=Rattus norvegicus OX=10116 GN=Ddx21 PE=2 SV=1		495960	High
High	[R].AEEPVSPLTAYQK.[S]	1xPhospho [S6(99.9)]	1	O70511	O70511 [2539-2551]	O70511 1xPhospho [S2544(99.9)]	Ankyrin-3 OS=Rattus norvegicus OX=10116 GN=Ank3 PE=1 SV=3		649136	High
High	[K].AEEQEPELTSTPNFVVEVTK.[T]		1	O35796	O35796 [153-172]		Complement component 1 Q subcomponent-binding protein, mitochondrial OS=Rattus norvegicus OX=10116 GN=C1qbp PE=1 SV=2		1.42607e+06	High
High	[R].AEEQLPPLLSPPSPSTPHSR.[R]	1xPhospho [S13(87.8)]	1	Q9ERE6	Q9ERE6 [285-304]	Q9ERE6 1xPhospho [S297(87.8)]	Myosin phosphatase Rho-interacting protein OS=Rattus norvegicus OX=10116 GN=Mprip PE=1 SV=1		2.42483e+06	High
High	[R].AEEQLPPLLSPPSPSTPHSR.[R]	2xPhospho [S10(100); S13(78.8)]	2	Q9ERE6	Q9ERE6 [285-304]	Q9ERE6 2xPhospho [S294(100); S297(78.8)]	Myosin phosphatase Rho-interacting protein OS=Rattus norvegicus OX=10116 GN=Mprip PE=1 SV=1		834824	High
High	[R].AEERAELSEGK.[C]		1	P04692	P04692 [179-189]		Tropomyosin alpha-1 chain OS=Rattus norvegicus OX=10116 GN=Tpm1 PE=1 SV=3		107608	High
High	[R].AEGSDVANAVLDGADCIMLSGETAKGDYPLEAVR.[M]	1xCarbamidomethyl [C16]	1	P11980	P11980 [343-376]		Pyruvate kinase PKM OS=Rattus norvegicus OX=10116 GN=Pkm PE=1 SV=3		705878	High
High	[K].AEKGSEEEEAVPDGPVAEYRR.[E]	1xPhospho [S5(100)]	1	Q5XIB2	Q5XIB2 [339-359]	Q5XIB2 1xPhospho [S343(100)]	Spliceosome-associated protein CWC27 homolog OS=Rattus norvegicus OX=10116 GN=Cwc27 PE=1 SV=1		223983	High
High	[R].AELGPAPSPPK.[C]	1xPhospho [S8(100)]	2	O35767	O35767 [70-80]	O35767 1xPhospho [S77(100)]	Homeobox protein Nkx-2.5 OS=Rattus norvegicus OX=10116 GN=Nkx2-5 PE=2 SV=1		741889	High
High	[K].AEIKGPEDK.[K]		1	P35435	P35435 [55-63]		ATP synthase subunit gamma, mitochondrial OS=Rattus norvegicus OX=10116 GN=Atp5f1c PE=1 SV=2		2286156	High
High	[R].AELIAQPELK.[F]		1	F1LMV6	F1LMV6 [94-103]		Desmoplakin OS=Rattus norvegicus OX=10116 GN=Dsp PE=1 SV=1		320133	High
High	[K].AEILLSSSKPVPK.[S]		1	Q9Z2J4	Q9Z2J4 [8-20]		Nexilin OS=Rattus norvegicus OX=10116 GN=Nexn PE=1 SV=1		402869	High
High	[R].AELRDDPIISTHLAK.[L]		1	F1LMZ8	F1LMZ8 [311-325]		26S proteasome non-ATPase regulatory subunit 11 OS=Rattus norvegicus OX=10116 GN=Psmd11 PE=1 SV=2		148418	High
High	[K].AELSVIFADKPEK.[A]		1	P18163	P18163 [194-206]		Long-chain-fatty-acid--CoA ligase 1 OS=Rattus norvegicus OX=10116 GN=Acsl1 PE=1 SV=1	NoQuanValues		High
High	[K].AENQRPVEDSALSPGPLAGAK.[C]	1xPhospho [S13(100)]	1	Q66HF9	Q66HF9 [290-310]	Q66HF9 1xPhospho [S302(100)]	Leucine-rich repeat flightless-interacting protein 1 OS=Rattus norvegicus OX=10116 GN=Lrrfip1 PE=1 SV=1		689919	High
High	[R].AENYDISPADR.[H]		1	Q5U300	Q5U300 [870-880]		Ubiquitin-like modifier-activating enzyme 1 OS=Rattus norvegicus OX=10116 GN=Uba1 PE=1 SV=1		553968	High
High	[K].AEPASPAEAPQGDRR.[S]	1xPhospho [S5(100)]	1	O35821	O35821 [10-24]	O35821 1xPhospho [S14(100)]	Myb-binding protein 1A OS=Rattus norvegicus OX=10116 GN=Mybbp1a PE=1 SV=2		802595	High
High	[K].AEPASPDSPKGSSETETEPPVTLASGPAPAR.[C]	3xPhospho [T17(90.1); T/S]	1	Q5QJV7	Q5QJV7 [15-45]	Q5QJV7 3xPhospho [T31(90.1); T/S]	Steroid hormone receptor ERR1 OS=Rattus norvegicus OX=10116 GN=Esrra PE=1 SV=2		2.21352e+06	High
High	[K].AEPEKSEGAAEEQPEPAPAPEQEAAAPGPAAGGEAPK.[A]	1xPhospho [S6(100)]	1	Q05175	Q05175 [86-122]	Q05175 1xPhospho [S91(100)]	Brain acid soluble protein 1 OS=Rattus norvegicus OX=10116 GN=Basp1 PE=1 SV=2		595206	High
High	[R].AEQAEADKK.[QA]		1	P58775; P04692	P58775 [22-30]; P04692 [22-30]		Tropomyosin beta chain OS=Rattus norvegicus OX=10116 GN=Tpm2 PE=1 SV=1;Tropomyosin alpha-1 chain OS=Rattus norvegicus OX=10116 GN=Tpm1 PE=1 SV=3	NotUnique	512483	High
High	[R].AERGGSSGEELEDEEPVK.[K]	2xPhospho [S6(100); S7(100)]	1	Q925G1	Q925G1 [361-378]	Q925G1 2xPhospho [S366(100); S367(100)]	Hepatoma-derived growth factor-related protein 2 OS=Rattus norvegicus OX=10116 GN=Hdgfl2 PE=1 SV=2		4.57063e+06	High
High	[R].AERGGSSGEELEDEEPVKK.[R]	2xPhospho [S6(100); S7(100)]	1	Q925G1	Q925G1 [361-379]	Q925G1 2xPhospho [S366(100); S367(100)]	Hepatoma-derived growth factor-related protein 2 OS=Rattus norvegicus OX=10116 GN=Hdgfl2 PE=1 SV=2		2.10191e+06	High
High	[R].AERGGSSGEELEDEEPVKKR.[S]	2xPhospho [S6(100); S7(100)]	2	Q925G1	Q925G1 [361-380]	Q925G1 2xPhospho [S366(100); S367(100)]	Hepatoma-derived growth factor-related protein 2 OS=Rattus norvegicus OX=10116 GN=Hdgfl2 PE=1 SV=2		17403578	High
High	[K].AESCGSFDETESEESSK.[L]	1xCarbamidomethyl [C4]; 1xPhospho [S6(99.7)]	1	Q5U2S5	Q5U2S5 [111-127]	Q5U2S5 1xPhospho [S116(99.7)]	Sorting nexin-24 OS=Rattus norvegicus OX=10116 GN=Snx24 PE=2 SV=1		446706	High
High	[R].AESGPDLR.[Y]	1xPhospho [S3(100)]	2	F1LMV6	F1LMV6 [20-27]	F1LMV6 1xPhospho [S22(100)]	Desmoplakin OS=Rattus norvegicus OX=10116 GN=Dsp PE=1 SV=1		29712184	High
High	[R].AESPEEVACR.[K]	1xCarbamidomethyl [C9]; 1xPhospho [S3(100)]	1	P51593	P51593 [1469-1478]	P51593 1xPhospho [S1471(100)]	E3 ubiquitin-protein ligase HUWE1 OS=Rattus norvegicus OX=10116 GN=Huwe1 PE=1 SV=3		446886	High
High	[R].AESPETSAVESTQSTPQK.[G]	1xPhospho [S3(95.7)]	1	Q6TRW4	Q6TRW4 [1355-1372]	Q6TRW4 1xPhospho [S1357(95.7)]	Sister chromatid cohesion protein PDS5 homolog B OS=Rattus norvegicus OX=10116 GN=Pds5b PE=1 SV=2		6168251	High
High	[R].AESPETSAVESTQSTPQKGR.[G]	1xPhospho [S3(99.3)]	1	Q6TRW4	Q6TRW4 [1355-1374]	Q6TRW4 1xPhospho [S1357(99.3)]	Sister chromatid cohesion protein PDS5 homolog B OS=Rattus norvegicus OX=10116 GN=Pds5b PE=1 SV=2	NoQuanValues		High
High	[K].AESSDSGAESEEEEAQEELKGAEQSGSDDKK.[M]	2xPhospho [S10(98.5); S]	2	A0FKI7	A0FKI7 [182-212]	A0FKI7 2xPhospho [S191(98.5); S]	Acyl-CoA-binding domain-containing protein 5 OS=Rattus norvegicus OX=10116 GN=Acbd5 PE=1 SV=1		2.56522e+06	High
High	[K].AESTPEIAEQR.[G]		1	P97834	P97834 [205-215]		COP9 signalosome complex subunit 1 OS=Rattus norvegicus OX=10116 GN=Gps1 PE=1 SV=1		112212	High
High	[R].AESVSSDEEVHESVDSDNQQNKK.[V]	3xPhospho [S3(100); S5(99.9); S6(99.9)]	1	Q8R515	Q8R515 [43-65]	Q8R515 3xPhospho [S45(100); S47(99.9); S48(99.9)]	Zinc fingers and homeoboxes protein 1 OS=Rattus norvegicus OX=10116 GN=Zhx1 PE=1 SV=1		181040	High
High	[R].AETGAGEGAPSQPPTVEVASDPQPPPAPEASASASAPPLR.[C]		1	Q3MIE4	Q3MIE4 [21-60]		Synaptic vesicle membrane protein VAT-1 homolog OS=Rattus norvegicus OX=10116 GN=Vat1 PE=1 SV=1		312920	High
High	[K].AETSESSGSAPAVPEASASPK.[Q]	1xPhospho [S19(89.2)]	1	Q00566	Q00566 [62-82]	Q00566 1xPhospho [S80(89.2)]	Methyl-CpG-binding protein 2 OS=Rattus norvegicus OX=10116 GN=Mecp2 PE=1 SV=1		977748	High
High	[R].AEVCSGTGER.[F]	1xCarbamidomethyl [C4]	1	B0LPN4	B0LPN4 [1068-1077]		Ryanodine receptor 2 OS=Rattus norvegicus OX=10116 GN=Ryr2 PE=1 SV=2		121337	High
High	[R].AEVLDSTK.[S]		1	P20788	P20788 [94-101]		Cytochrome b-c1 complex subunit Rieske, mitochondrial OS=Rattus norvegicus OX=10116 GN=Uqcrfs1 PE=1 SV=2		1.6096e+06	High
High	[R].AEVSELPSVVR.[D]		1	Q5I0G4	Q5I0G4 [686-696]		Glycine--tRNA ligase OS=Rattus norvegicus OX=10116 GN=Gars1 PE=1 SV=2		500570	High
High	[K].AEYVFIVDSDGEDEATCR.[Q]	1xCarbamidomethyl [C17]; 1xPhospho [S9(100)]	4	A0A096MK47	A0A096MK47 [121-138]	A0A096MK47 1xPhospho [S129(100)]	Muscular LMNA-interacting protein OS=Rattus norvegicus OX=10116 GN=Mlip PE=1 SV=2		56364540	High
High	[K].AFAAGADIK.[E]		1	P14604	P14604 [93-101]		Enoyl-CoA hydratase, mitochondrial OS=Rattus norvegicus OX=10116 GN=Echs1 PE=1 SV=1		435723	High
High	[K].AFDDEAPEPEAAPSLWEIEFAK.[Q]		1	B0BN56	B0BN56 [254-275]		Small ribosomal subunit protein mS31 OS=Rattus norvegicus OX=10116 GN=Mrps31 PE=2 SV=1	NoQuanValues		High
High	[R].AFDNDVDALCNLR.[E]	1xCarbamidomethyl [C10]	1	P07633	P07633 [262-274]		Propionyl-CoA carboxylase beta chain, mitochondrial OS=Rattus norvegicus OX=10116 GN=Pccb PE=2 SV=1		309439	High
High	[K].AFEPATGR.[E]		1	Q9JLJ3	Q9JLJ3 [31-38]		4-trimethylaminobutyraldehyde dehydrogenase OS=Rattus norvegicus OX=10116 GN=Aldh9a1 PE=1 SV=1		302020	High
High	[R].AFFSEVER.[R]		1	Q6AYD3	Q6AYD3 [264-271]		Proliferation-associated protein 2G4 OS=Rattus norvegicus OX=10116 GN=Pa2g4 PE=1 SV=1		350724	High
High	[R].AFGESSTESDEDEEEGCGHTHCVR.[G]	2xCarbamidomethyl [C17; C22]; 2xPhospho [S9(91); S/T]	1	Q6MFY6	Q6MFY6 [70-93]	Q6MFY6 2xPhospho [S78(91); S/T]	E3 ubiquitin-protein ligase PPP1R11 OS=Rattus norvegicus OX=10116 GN=Ppp1r11 PE=2 SV=2		308605	High
High	[R].AFGESSTESDEDEEEGCGHTHCVR.[G]	2xCarbamidomethyl [C17; C22]; 3xPhospho [S5(97.9); S6(97.9); S9(97.9)]	1	Q6MFY6	Q6MFY6 [70-93]	Q6MFY6 3xPhospho [S74(97.9); S75(97.9); S78(97.9)]	E3 ubiquitin-protein ligase PPP1R11 OS=Rattus norvegicus OX=10116 GN=Ppp1r11 PE=2 SV=2		364057	High
High	[R].AFGGQSLK.[F]		1	Q920L2	Q920L2 [164-171]		Succinate dehydrogenase [ubiquinone] flavoprotein subunit, mitochondrial OS=Rattus norvegicus OX=10116 GN=Sdha PE=1 SV=1		1.05212e+06	High
High	[K].AFLADPSAFAAAAPVAAATTAAPAAAAAPAK.[V]		1	P19945	P19945 [267-297]		Large ribosomal subunit protein uL10 OS=Rattus norvegicus OX=10116 GN=Rplp0 PE=1 SV=2		997041	High
High	[K].AFLADPSAFAAAAPVAAATTAAPAAAAAPAKVEAK.[E]		1	P19945	P19945 [267-301]		Large ribosomal subunit protein uL10 OS=Rattus norvegicus OX=10116 GN=Rplp0 PE=1 SV=2		957684	High
High	[K].AFIPQLLSR.[L]		1	P35559	P35559 [714-722]		Insulin-degrading enzyme OS=Rattus norvegicus OX=10116 GN=Ide PE=1 SV=1		116345	High
High	[R].AFITNIPFDVK.[W]		1	Q62826	Q62826 [72-82]		Heterogeneous nuclear ribonucleoprotein M OS=Rattus norvegicus OX=10116 GN=Hnrnpm PE=1 SV=4		825816	High
High	[K].AFNGYLGPDQSK.[W]		1	B0BNE5	B0BNE5 [187-198]		S-formylglutathione hydrolase OS=Rattus norvegicus OX=10116 GN=Esd PE=2 SV=1	NoQuanValues		High
High	[R].AFNINPSDKYSGTCGAQLVTLK.[V]	1xCarbamidomethyl [C14]	1	P14562	P14562 [247-268]		Lysosome-associated membrane glycoprotein 1 OS=Rattus norvegicus OX=10116 GN=Lamp1 PE=1 SV=1		1142680	High
High	[R].AFPAWADTSILSR.[Q]		2	Q02253	Q02253 [89-101]		Methylmalonate-semialdehyde/malonate-semialdehyde dehydrogenase [acylating], mitochondrial OS=Rattus norvegicus OX=10116 GN=Aldh6a1 PE=1 SV=1		375252	High
High	[K].AFPDHFTYEPHEVDATQGYR.[Y]		1	A2RRU1	A2RRU1 [616-635]		Glycogen [starch] synthase, muscle OS=Rattus norvegicus OX=10116 GN=Gys1 PE=1 SV=1	NoQuanValues		High
High	[K].AFQFVETHGEVCPANWTPESPTIKPSPTASK.[E]	1xCarbamidomethyl [C12]	1	Q9Z0V6	Q9Z0V6 [219-249]		Thioredoxin-dependent peroxide reductase, mitochondrial OS=Rattus norvegicus OX=10116 GN=Prdx3 PE=1 SV=2		2.30332e+06	High
High	[R].AFSDPFVEAEK.[S]		1	O88600	O88600 [74-84]		Heat shock 70 kDa protein 4 OS=Rattus norvegicus OX=10116 GN=Hspa4 PE=1 SV=1		807925	High
High	[K].AFSTWLK.[L]		1	O35763	O35763 [54-60]		Moesin OS=Rattus norvegicus OX=10116 GN=Msn PE=1 SV=3		308848	High
High	[K].AFTGREFDELSPSAQR.[D]		1	P11507	P11507 [651-666]		Sarcoplasmic/endoplasmic reticulum calcium ATPase 2 OS=Rattus norvegicus OX=10116 GN=Atp2a2 PE=1 SV=1		972333	High
High	[K].AFTGREFDELSPSAQR.[D]	1xPhospho [S13(100)]	2	P11507	P11507 [651-666]	P11507 1xPhospho [S663(100)]	Sarcoplasmic/endoplasmic reticulum calcium ATPase 2 OS=Rattus norvegicus OX=10116 GN=Atp2a2 PE=1 SV=1		7.66523e+06	High
High	[R].AFVDSCLQLHETK.[R]	1xCarbamidomethyl [C6]	1	P15650	P15650 [346-358]		Long-chain specific acyl-CoA dehydrogenase, mitochondrial OS=Rattus norvegicus OX=10116 GN=Acadl PE=1 SV=1		846305	High
High	[K].AFVEFLTDEIKEEK.[K]		2	O35796	O35796 [79-92]		Complement component 1 Q subcomponent-binding protein, mitochondrial OS=Rattus norvegicus OX=10116 GN=C1qbp PE=1 SV=2		400489	High
High	[K].AGAAGTSEATSSVR.[V]		1	Q9ESS6	Q9ESS6 [123-136]		Basal cell adhesion molecule OS=Rattus norvegicus OX=10116 GN=Bcam PE=2 SV=1		267454	High
High	[K].AGAGSATLSMAYAGAR.[F]		2	P04636	P04636 [242-257]		Malate dehydrogenase, mitochondrial OS=Rattus norvegicus OX=10116 GN=Mdh2 PE=1 SV=2		2.10886e+06	High
High	[K].AGAGSATLSMAYAGAR.[F]	1xOxidation [M10]	1	P04636	P04636 [242-257]		Malate dehydrogenase, mitochondrial OS=Rattus norvegicus OX=10116 GN=Mdh2 PE=1 SV=2		482961	High
High	[K].AGALNSNDAFVLK.[T]		1	Q68FP1	Q68FP1 [583-595]		Gelsolin OS=Rattus norvegicus OX=10116 GN=Gsn PE=1 SV=1		1.24508e+06	High
High	[K].AGATASGLSGLPR.[G]	2xPhospho [T4(100); S9(99.8)]	1	D4A8X0	D4A8X0 [650-662]	D4A8X0 2xPhospho [T653(100); S658(99.8)]	Zinc finger and BTB domain-containing protein 4 OS=Rattus norvegicus OX=10116 GN=Zbtb4 PE=1 SV=1		112760	High
High	[K].AGCECLNESDEHGFDNCLRK.[D]	3xCarbamidomethyl [C3; C5; C17]	1	Q920J4	Q920J4 [133-152]		Thioredoxin-like protein 1 OS=Rattus norvegicus OX=10116 GN=Txnl1 PE=1 SV=3	NoQuanValues		High
High	[K].AGDLGVDLTSK.[V]		1	Q68FU3	Q68FU3 [211-221]		Electron transfer flavoprotein subunit beta OS=Rattus norvegicus OX=10116 GN=Etfb PE=1 SV=3		2655555	High
High	[K].AGDLVFAK.[M]		1	Q923W4	Q923W4 [11-18]		Hepatoma-derived growth factor-related protein 3 OS=Rattus norvegicus OX=10116 GN=Hdgfl3 PE=1 SV=1		151300	High
High	[R].AGDMLEDSPKRPK.[E]	1xPhospho [S8(100)]	1	Q8VHK7	Q8VHK7 [158-170]	Q8VHK7 1xPhospho [S165(100)]	Hepatoma-derived growth factor OS=Rattus norvegicus OX=10116 GN=Hdgf PE=1 SV=2		1.52152e+06	High
High	[R].AGDMLEDSPKRPK.[E]	1xOxidation [M4]; 1xPhospho [S8(100)]	2	Q8VHK7	Q8VHK7 [158-170]	Q8VHK7 1xPhospho [S165(100)]	Hepatoma-derived growth factor OS=Rattus norvegicus OX=10116 GN=Hdgf PE=1 SV=2		1.09901e+06	High
High	[R].AGDREDITEPAICALR.[H]	1xCarbamidomethyl [C13]	1	Q9WU82	Q9WU82 [454-469]		Catenin beta-1 OS=Rattus norvegicus OX=10116 GN=Ctnnb1 PE=1 SV=1	NoQuanValues		High
High	[K].AGDTVGEGDLLVELE.[-]		1	P14882	P14882 [723-737]		Propionyl-CoA carboxylase alpha chain, mitochondrial OS=Rattus norvegicus OX=10116 GN=Pcca PE=1 SV=3		188858	High
High	[K].AGEAPTENPAPATEQSSAE.[-]		1	Q62764	Q62764 [343-361]		Y-box-binding protein 3 OS=Rattus norvegicus OX=10116 GN=Ybx3 PE=1 SV=1		155236	High
High	[K].AGEASAESTGAADGAPQEEGEAK.[K]		1	Q05175	Q05175 [123-145]		Brain acid soluble protein 1 OS=Rattus norvegicus OX=10116 GN=Basp1 PE=1 SV=2		226391	High
High	[R].AGEEEHVYSFPNK.[Q]	1xPhospho [Y8(90.4)]	1	Q66H76	Q66H76 [111-123]	Q66H76 1xPhospho [Y118(90.4)]	Paxillin OS=Rattus norvegicus OX=10116 GN=Pxn PE=1 SV=1		352594	High
High	[R].AGETRFTDTRKDEQER.[C]	2xPhospho [T7(99.4); T9(99.9)]	2	P05197	P05197 [51-66]	P05197 2xPhospho [T57(99.4); T59(99.9)]	Elongation factor 2 OS=Rattus norvegicus OX=10116 GN=Eef2 PE=1 SV=4		4380128	High
High	[K].AGFAGDDAPR.[A]		1	P60711; P68035	P60711 [19-28]; P68035 [21-30]		Actin, cytoplasmic 1 OS=Rattus norvegicus OX=10116 GN=Actb PE=1 SV=1;Actin, alpha cardiac muscle 1 OS=Rattus norvegicus OX=10116 GN=Actc1 PE=2 SV=1	NotUnique	43405548	High
High	[R].AGFGTKGSSSSVTSR.[V]	1xPhospho [S8(96.8)]	1	P48675	P48675 [38-52]	P48675 1xPhospho [S45(96.8)]	Desmin OS=Rattus norvegicus OX=10116 GN=Des PE=1 SV=2		348311	High
High	[R].AGFGTKGSSSSVTSR.[V]	2xPhospho [S8(96.4); S11(94.2)]	1	P48675	P48675 [38-52]	P48675 2xPhospho [S45(96.4); S48(94.2)]	Desmin OS=Rattus norvegicus OX=10116 GN=Des PE=1 SV=2		932514	High
High	[R].AGFGTKGSSSSVTSR.[V]	3xPhospho [S8(94.2); S10(91.2); S/T]	2	P48675	P48675 [38-52]	P48675 3xPhospho [S45(94.2); S47(91.2); S/T]	Desmin OS=Rattus norvegicus OX=10116 GN=Des PE=1 SV=2		586824	High
High	[R].AGGAGVPAFYTSTGYGTLVQEGGSPIK.[Y]		1	B2GV06	B2GV06 [147-173]		Succinyl-CoA:3-ketoacid coenzyme A transferase 1, mitochondrial OS=Rattus norvegicus OX=10116 GN=Oxct1 PE=1 SV=1		474381	High
High	[R].AGGAGVPAFYTSTGYGTLVQEGGSPIKYNK.[D]		2	B2GV06	B2GV06 [147-176]		Succinyl-CoA:3-ketoacid coenzyme A transferase 1, mitochondrial OS=Rattus norvegicus OX=10116 GN=Oxct1 PE=1 SV=1		1.15807e+06	High
High	[R].AGGASSPAPVVFTVGSPPSGTTPPQSTR.[T]	2xPhospho [S16(78.6); S/T]	1	D3ZMG0	D3ZMG0 [742-769]	D3ZMG0 2xPhospho [S757(78.6); S/T]	Serine/threonine-protein kinase OS=Rattus norvegicus OX=10116 GN=Ulk1 PE=1 SV=2	NoQuanValues		High
High	[R].AGGGRPSSPSPSVVSEK.[E]	1xPhospho [S7(86)]	1	Q62717	Q62717 [82-98]	Q62717 1xPhospho [S88(86)]	Calcium-dependent secretion activator 1 OS=Rattus norvegicus OX=10116 GN=Cadps PE=1 SV=1		178500	High
High	[R].AGGGRPSSPSPSVVSEKEKEELER.[L]	1xPhospho [S8(85.5)]	2	Q62717	Q62717 [82-105]	Q62717 1xPhospho [S89(85.5)]	Calcium-dependent secretion activator 1 OS=Rattus norvegicus OX=10116 GN=Cadps PE=1 SV=1		525420	High
High	[R].AGGIETIANEYSDR.[C]		1	O88600	O88600 [20-33]		Heat shock 70 kDa protein 4 OS=Rattus norvegicus OX=10116 GN=Hspa4 PE=1 SV=1		1.09619e+06	High
High	[R].AGGQAPSSPSYENSLHSLK.[N]	1xPhospho [S8(97.2)]	1	P51514	P51514 [380-398]	P51514 1xPhospho [S387(97.2)]	Transcription factor 12 OS=Rattus norvegicus OX=10116 GN=Tcf12 PE=1 SV=1		279696	High
High	[K].AGGSPASYHGSTSPR.[V]	2xPhospho [S4(100); S7(100)]	1	Q9Z1Z3	Q9Z1Z3 [189-203]	Q9Z1Z3 2xPhospho [S192(100); S195(100)]	Epsin-2 OS=Rattus norvegicus OX=10116 GN=Epn2 PE=1 SV=1		2.02584e+06	High
High	[K].AGKEPGLQIWR.[V]		1	Q68FP1	Q68FP1 [60-70]		Gelsolin OS=Rattus norvegicus OX=10116 GN=Gsn PE=1 SV=1		349625	High
High	[K].AGKESEEEEEDTEQNK.[K]	1xPhospho [S5(100)]	1	P41777	P41777 [563-578]	P41777 1xPhospho [S567(100)]	Nucleolar and coiled-body phosphoprotein 1 OS=Rattus norvegicus OX=10116 GN=Nolc1 PE=1 SV=2		106561	High
High	[K].AGKESEEEEEDTEQNKK.[A]	1xPhospho [S5(100)]	2	P41777	P41777 [563-579]	P41777 1xPhospho [S567(100)]	Nucleolar and coiled-body phosphoprotein 1 OS=Rattus norvegicus OX=10116 GN=Nolc1 PE=1 SV=2		11317306	High
High	[R].AGKPVICATQMLESMIK.[K]	1xCarbamidomethyl [C7]	2	P11980	P11980 [320-336]		Pyruvate kinase PKM OS=Rattus norvegicus OX=10116 GN=Pkm PE=1 SV=3		232151	High
High	[R].AGKYDLDFK.[S]		1	P04764	P04764 [254-262]		Alpha-enolase OS=Rattus norvegicus OX=10116 GN=Eno1 PE=1 SV=4		396162	High
High	[R].AGKYDLDFKSPDDASR.[Y]		1	P04764	P04764 [254-269]		Alpha-enolase OS=Rattus norvegicus OX=10116 GN=Eno1 PE=1 SV=4		825074	High
High	[K].AGLLGLLEEMR.[D]		2	P02564; P02563	P02564 [767-777]; P02563 [768-778]		Myosin-7 OS=Rattus norvegicus OX=10116 GN=Myh7 PE=1 SV=2;Myosin-6 OS=Rattus norvegicus OX=10116 GN=Myh6 PE=1 SV=2	NotUnique	142977	High
High	[K].AGLLGLLEEMRDER.[L]		2	P02564; P02563	P02564 [767-780]; P02563 [768-781]		Myosin-7 OS=Rattus norvegicus OX=10116 GN=Myh7 PE=1 SV=2;Myosin-6 OS=Rattus norvegicus OX=10116 GN=Myh6 PE=1 SV=2	NotUnique	1.35861e+06	High
High	[K].AGLLGLLEEMRDER.[L]	1xOxidation [M10]	1	P02564; P02563	P02564 [767-780]; P02563 [768-781]		Myosin-7 OS=Rattus norvegicus OX=10116 GN=Myh7 PE=1 SV=2;Myosin-6 OS=Rattus norvegicus OX=10116 GN=Myh6 PE=1 SV=2	NotUnique	460231	High
High	[K].AGLLGQPR.[-]		1	Q9WV97	Q9WV97 [82-89]		Mitochondrial import inner membrane translocase subunit Tim9 OS=Rattus norvegicus OX=10116 GN=Timm9 PE=1 SV=3		274234	High
High	[R].AGLPPSPALPRPSR.[S]	1xPhospho [S6(99.3)]	1	Q9Z327	Q9Z327 [851-864]	Q9Z327 1xPhospho [S856(99.3)]	Synaptopodin OS=Rattus norvegicus OX=10116 GN=Synpo PE=1 SV=2		502800	High
High	[R].AGLQFPVGR.[VI]		3	Q4FZT6; P0C0S7; P02262	Q4FZT6 [22-30]; P0C0S7 [24-32]; P02262 [22-30]		Histone H2A type 3 OS=Rattus norvegicus OX=10116 GN=H2ac25 PE=2 SV=3;Histone H2A.Z OS=Rattus norvegicus OX=10116 GN=H2az1 PE=1 SV=2;Histone H2A type 1 OS=Rattus norvegicus OX=10116 PE=1 SV=2	NotUnique	31902242	High
High	[K].AGNESPVQELR.[Q]	1xPhospho [S5(100)]	1	Q9R037	Q9R037 [36-46]	Q9R037 1xPhospho [S40(100)]	WD repeat-containing protein 44 OS=Rattus norvegicus OX=10116 GN=Wdr44 PE=1 SV=1		571277	High
High	[K].AGNLGGGVVTIER.[S]		1	P47198	P47198 [53-65]		Large ribosomal subunit protein eL22 OS=Rattus norvegicus OX=10116 GN=Rpl22 PE=2 SV=2		1213069	High
High	[K].AGNSDSEEEDANERVELILEPK.[D]	2xPhospho [S4(100); S6(100)]	2	Q80X08	Q80X08 [154-175]	Q80X08 2xPhospho [S157(100); S159(100)]	WASH complex subunit 2 OS=Rattus norvegicus OX=10116 GN=Washc2 PE=1 SV=1		4.95074e+06	High
High	[R].AGNVIFRK.[S]		1	B2GV06	B2GV06 [218-225]		Succinyl-CoA:3-ketoacid coenzyme A transferase 1, mitochondrial OS=Rattus norvegicus OX=10116 GN=Oxct1 PE=1 SV=1		128254	High
High	[K].AGPIWDLR.[L]		1	Q7TP47	Q7TP47 [95-102]		Heterogeneous nuclear ribonucleoprotein Q OS=Rattus norvegicus OX=10116 GN=Syncrip PE=2 SV=1		521654	High
High	[R].AGPPPSPGAPSDDDDDDAGATPPAR.[L]	1xPhospho [S11(100)]	1	P18090	P18090 [407-431]	P18090 1xPhospho [S417(100)]	Beta-1 adrenergic receptor OS=Rattus norvegicus OX=10116 GN=Adrb1 PE=1 SV=1		589038	High
High	[R].AGPPPSPGAPSDDDDDDAGATPPAR.[L]	2xPhospho [S6(100); S11(100)]	2	P18090	P18090 [407-431]	P18090 2xPhospho [S412(100); S417(100)]	Beta-1 adrenergic receptor OS=Rattus norvegicus OX=10116 GN=Adrb1 PE=1 SV=1		714076	High
High	[R].AGQAIPGPPLGPILGQR.[G]		1	Q5XIE3	Q5XIE3 [26-42]		Large ribosomal subunit protein uL11m OS=Rattus norvegicus OX=10116 GN=Mrpl11 PE=2 SV=1		137948	High
High	[K].AGQAVDDFIEK.[L]		1	P85968	P85968 [77-87]		6-phosphogluconate dehydrogenase, decarboxylating OS=Rattus norvegicus OX=10116 GN=Pgd PE=1 SV=1		567664	High
High	[K].AGQTVTVWAANAGVTASPPTDLIWK.[N]		1	P70615	P70615 [492-516]		Lamin-B1 OS=Rattus norvegicus OX=10116 GN=Lmnb1 PE=1 SV=3	NoQuanValues		High
High	[R].AGSGEDPVLAPSGTPPPSIPPDETFGGR.[V]	1xPhospho [S3(91.6)]	2	Q56B11	Q56B11 [744-771]	Q56B11 1xPhospho [S746(91.6)]	Proline-, glutamic acid- and leucine-rich protein 1 OS=Rattus norvegicus OX=10116 GN=Pelp1 PE=1 SV=2		1.30563e+06	High
High	[R].AGSGEDPVLAPSGTPPPSIPPDETFGGR.[V]	2xPhospho [S3(100); T14(80.5)]	1	Q56B11	Q56B11 [744-771]	Q56B11 2xPhospho [S746(100); T757(80.5)]	Proline-, glutamic acid- and leucine-rich protein 1 OS=Rattus norvegicus OX=10116 GN=Pelp1 PE=1 SV=2	NoQuanValues		High
High	[R].AGSPLCNSNLQDSEEDVEPPSYHLFR.[E]	1xCarbamidomethyl [C6]; 1xPhospho [S/Y]	1	P81128	P81128 [973-998]		Rho GTPase-activating protein 35 OS=Rattus norvegicus OX=10116 GN=Arhgap35 PE=1 SV=3		3.34836e+06	High
High	[R].AGSPLCNSNLQDSEEDVEPPSYHLFREDATLPSLSK.[D]	1xCarbamidomethyl [C6]; 1xPhospho [S3(99.9)]	1	P81128	P81128 [973-1008]	P81128 1xPhospho [S975(99.9)]	Rho GTPase-activating protein 35 OS=Rattus norvegicus OX=10116 GN=Arhgap35 PE=1 SV=3		1.92337e+06	High
High	[R].AGSPQLDDIR.[V]	1xPhospho [S3(100)]	1	Q64350	Q64350 [537-546]	Q64350 1xPhospho [S539(100)]	Translation initiation factor eIF-2B subunit epsilon OS=Rattus norvegicus OX=10116 GN=Eif2b5 PE=1 SV=2		5.9048e+06	High
High	[R].AGSPQLDDIRVFQNEVLGTLQR.[G]	1xPhospho [S3(100)]	2	Q64350	Q64350 [537-558]	Q64350 1xPhospho [S539(100)]	Translation initiation factor eIF-2B subunit epsilon OS=Rattus norvegicus OX=10116 GN=Eif2b5 PE=1 SV=2		385871	High
High	[K].AGTEETILYSDIDLKK.[L]		1	Q497B0	Q497B0 [235-250]		Omega-amidase NIT2 OS=Rattus norvegicus OX=10116 GN=Nit2 PE=1 SV=1		353084	High
High	[R].AGTLSITEFADMLSGNAGGFRSR.[S]	1xPhospho [S22(99.9)]	1	P30427	P30427 [4364-4386]	P30427 1xPhospho [S4385(99.9)]	Plectin OS=Rattus norvegicus OX=10116 GN=Plec PE=1 SV=2		442359	High
High	[K].AGTQIENIDEDFRDGLK.[L]		1	Q9QXQ0	Q9QXQ0 [67-83]		Alpha-actinin-4 OS=Rattus norvegicus OX=10116 GN=Actn4 PE=1 SV=2		501714	High
High	[R].AGVLAGHDNR.[V]		1	P54311; P54313	P54311 [305-314]; P54313 [305-314]		Guanine nucleotide-binding protein G(I)/G(S)/G(T) subunit beta-1 OS=Rattus norvegicus OX=10116 GN=Gnb1 PE=1 SV=4;Guanine nucleotide-binding protein G(I)/G(S)/G(T) subunit beta-2 OS=Rattus norvegicus OX=10116 GN=Gnb2 PE=1 SV=4	NotUnique	373217	High
High	[R].AGVNTVTTLVENK.[K]		1	P62425	P62425 [138-150]		Large ribosomal subunit protein eL8 OS=Rattus norvegicus OX=10116 GN=Rpl7a PE=1 SV=2		1.16817e+06	High
High	[R].AGVYNLTK.[T]		1	Q9WVK3	Q9WVK3 [176-183]		Peroxisomal trans-2-enoyl-CoA reductase OS=Rattus norvegicus OX=10116 GN=Pecr PE=2 SV=1		164508	High
High	[R].AGYIIPLQGPSLTTTESR.[K]		1	Q6P7A9	Q6P7A9 [821-838]		Lysosomal alpha-glucosidase OS=Rattus norvegicus OX=10116 GN=Gaa PE=2 SV=1	NoQuanValues		High
High	[K].AGYPQYVSEILEK.[I]		1	Q5SGE0	Q5SGE0 [314-326]		Leucine-rich PPR motif-containing protein, mitochondrial OS=Rattus norvegicus OX=10116 GN=Lrpprc PE=1 SV=1		369563	High
High	[K].AHDGGIYAISWSPDSTHLLSASGDK.[T]		1	Q5RKI0	Q5RKI0 [232-256]		WD repeat-containing protein 1 OS=Rattus norvegicus OX=10116 GN=Wdr1 PE=1 SV=3		276166	High
High	[K].AHGGYSVFAGVGER.[T]		6	P10719	P10719 [226-239]		ATP synthase subunit beta, mitochondrial OS=Rattus norvegicus OX=10116 GN=Atp5f1b PE=1 SV=2		2.2957e+06	High
High	[R].AHNVAGPGGPIITKEPVTVQEILQRPR.[L]		1	P56741	P56741 [946-972]		Myosin-binding protein C, cardiac-type OS=Rattus norvegicus OX=10116 GN=Mybpc3 PE=1 SV=2	NoQuanValues		High
High	[K].AHPETLEK.[F]		1	Q9QZ76	Q9QZ76 [36-43]		Myoglobin OS=Rattus norvegicus OX=10116 GN=Mb PE=1 SV=3		2724483	High
High	[K].AHPETLEKFDK.[F]		1	Q9QZ76	Q9QZ76 [36-46]		Myoglobin OS=Rattus norvegicus OX=10116 GN=Mb PE=1 SV=3		641382	High
High	[R].AHQVVEDGYEFFAK.[R]		1	P62142	P62142 [246-259]		Serine/threonine-protein phosphatase PP1-beta catalytic subunit OS=Rattus norvegicus OX=10116 GN=Ppp1cb PE=1 SV=3	NoQuanValues		High
High	[R].AHSSMVGVNLPQK.[A]		1	P16617	P16617 [172-184]		Phosphoglycerate kinase 1 OS=Rattus norvegicus OX=10116 GN=Pgk1 PE=1 SV=2		272352	High
High	[R].AHSSPASLQLGAGTLTASGVVSGPAATPAAQHLR.[Q]	1xPhospho [S3(85.1)]	1	Q2EJA0	Q2EJA0 [110-143]	Q2EJA0 1xPhospho [S112(85.1)]	Transcriptional coactivator YAP1 OS=Rattus norvegicus OX=10116 GN=Yap1 PE=1 SV=1		6556317	High
High	[K].AHSSTQPPEFDSGVETFSVHTDKPK.[Y]	1xPhospho [S3(81.8)]	2	A0A0G2K2P5	A0A0G2K2P5 [1574-1598]	A0A0G2K2P5 1xPhospho [S1576(81.8)]	Tight junction protein ZO-1 OS=Rattus norvegicus OX=10116 GN=Tjp1 PE=1 SV=1		386601	High
High	[R].AKDINQEVYNFLATAGAK.[Y]		2	Q9ER34	Q9ER34 [143-160]		Aconitate hydratase, mitochondrial OS=Rattus norvegicus OX=10116 GN=Aco2 PE=1 SV=2		2.9097e+06	High
High	[K].AKDIVPGDIVEIAVGDKVPADIR.[L]		1	P11507	P11507 [142-164]		Sarcoplasmic/endoplasmic reticulum calcium ATPase 2 OS=Rattus norvegicus OX=10116 GN=Atp2a2 PE=1 SV=1		1.56464e+06	High
High	[R].AKDQPDGTSLSPVQSPSQSQPPAACTPR.[E]	1xCarbamidomethyl [C25]; 1xPhospho [S/T]	1	Q9ERE6	Q9ERE6 [216-243]		Myosin phosphatase Rho-interacting protein OS=Rattus norvegicus OX=10116 GN=Mprip PE=1 SV=1		967504	High
High	[R].AKDQPDGTSLSPVQSPSQSQPPAACTPR.[E]	1xCarbamidomethyl [C25]; 2xPhospho [S/T]	1	Q9ERE6	Q9ERE6 [216-243]		Myosin phosphatase Rho-interacting protein OS=Rattus norvegicus OX=10116 GN=Mprip PE=1 SV=1		2024612	High
High	[R].AKEAAEQDVEK.[K]		1	P41123	P41123 [199-209]		Large ribosomal subunit protein eL13 OS=Rattus norvegicus OX=10116 GN=Rpl13 PE=1 SV=2		178235	High
High	[R].AKEAQDDLVK.[T]		1	P31977	P31977 [449-458]		Ezrin OS=Rattus norvegicus OX=10116 GN=Ezr PE=1 SV=3		149212	High
High	[R].AKELLGQGLLLR.[S]		1	B5DFC8	B5DFC8 [640-651]		Eukaryotic translation initiation factor 3 subunit C OS=Rattus norvegicus OX=10116 GN=Eif3c PE=1 SV=1	NoQuanValues		High
High	[R].AKFEELNMDLFR.[S]		1	P06761	P06761 [325-336]		Endoplasmic reticulum chaperone BiP OS=Rattus norvegicus OX=10116 GN=Hspa5 PE=1 SV=1		442856	High
High	[R].AKFYPEDVADELIQDITQK.[L]		1	P31977	P31977 [82-100]		Ezrin OS=Rattus norvegicus OX=10116 GN=Ezr PE=1 SV=3		221501	High
High	[R].AKFYPEDVSEELIQDITQR.[L]		1	O35763	O35763 [82-100]		Moesin OS=Rattus norvegicus OX=10116 GN=Msn PE=1 SV=3		248374	High
High	[K].AKKPAGAAK.[K]		1	P15865	P15865 [128-136]		Histone H1.4 OS=Rattus norvegicus OX=10116 GN=H1-4 PE=1 SV=3		2.26432e+06	High
High	[R].AKKQTPPASPSPQPAEDRPPSSPIYEDAAPLK.[A]	2xPhospho [T5(99.8); S11(89.2)]	1	Q66HL2	Q66HL2 [360-391]	Q66HL2 2xPhospho [T364(99.8); S370(89.2)]	Src substrate cortactin OS=Rattus norvegicus OX=10116 GN=Cttn PE=1 SV=1		731340	High
High	[R].AKKQTPPASPSPQPAEDRPPSSPIYEDAAPLK.[A]	3xPhospho [T5(100); S9(100); S11(100)]	1	Q66HL2	Q66HL2 [360-391]	Q66HL2 3xPhospho [T364(100); S368(100); S370(100)]	Src substrate cortactin OS=Rattus norvegicus OX=10116 GN=Cttn PE=1 SV=1		502638	High
High	[R].AKIDDPTDSKPEDWDKPEHIPDPDAK.[K]		1	P18418	P18418 [223-248]		Calreticulin OS=Rattus norvegicus OX=10116 GN=Calr PE=1 SV=1		278263	High
High	[K].AKNEILDEVISLSQVTPK.[H]		1	Q2TA68	Q2TA68 [597-614]		Dynamin-like 120 kDa protein, mitochondrial OS=Rattus norvegicus OX=10116 GN=Opa1 PE=1 SV=1		196644	High
High	[R].AKPAAQSEEETAASPAASPTPQSAQEPSAPGK.[A]	2xPhospho [S7(98.2); S14(98.1)]	4	Q4G061	Q4G061 [62-93]	Q4G061 2xPhospho [S68(98.2); S75(98.1)]	Eukaryotic translation initiation factor 3 subunit B OS=Rattus norvegicus OX=10116 GN=Eif3b PE=1 SV=1		3.47755e+07	High
High	[R].AKPAAQSEEETAASPAASPTPQSAQEPSAPGKAEAGGEQARHPSAR.[A]	2xPhospho [S14(96); S18(86.5)]	1	Q4G061	Q4G061 [62-107]	Q4G061 2xPhospho [S75(96); S79(86.5)]	Eukaryotic translation initiation factor 3 subunit B OS=Rattus norvegicus OX=10116 GN=Eif3b PE=1 SV=1		1.15832e+06	High
High	[K].AKPSPAPSPTISAPDASGPQK.[R]	2xPhospho [S4(100); S8(99.3)]	1	Q9QYU1	Q9QYU1 [32-52]	Q9QYU1 2xPhospho [S35(100); S39(99.3)]	Peroxisomal biogenesis factor 19 OS=Rattus norvegicus OX=10116 GN=Pex19 PE=1 SV=1		607688	High
High	[K].AKPSPAPSPTISAPDASGPQKR.[S]	1xPhospho [S4(93)]	1	Q9QYU1	Q9QYU1 [32-53]	Q9QYU1 1xPhospho [S35(93)]	Peroxisomal biogenesis factor 19 OS=Rattus norvegicus OX=10116 GN=Pex19 PE=1 SV=1		179860	High
High	[K].AKPSPAPSPTISAPDASGPQKR.[S]	2xPhospho [S4(100); S8(85)]	1	Q9QYU1	Q9QYU1 [32-53]	Q9QYU1 2xPhospho [S35(100); S39(85)]	Peroxisomal biogenesis factor 19 OS=Rattus norvegicus OX=10116 GN=Pex19 PE=1 SV=1		8656254	High
High	[K].AKPVVSFIAGITAPPGR.[R]		2	P13086	P13086 [279-295]		Succinate--CoA ligase [ADP/GDP-forming] subunit alpha, mitochondrial OS=Rattus norvegicus OX=10116 GN=Suclg1 PE=2 SV=2		401505	High
High	[R].AKQVVSVVQDEESGLPFEAGSEPPSPASPDNVTELR.[G]	1xPhospho [S6(92.4)]	1	B4F7E8	B4F7E8 [621-656]	B4F7E8 1xPhospho [S626(92.4)]	Protein Niban 2 OS=Rattus norvegicus OX=10116 GN=Niban2 PE=1 SV=1		253645	High
High	[K].AKSEENTKEEK.[R]		1	P50503	P50503 [49-59]		Hsc70-interacting protein OS=Rattus norvegicus OX=10116 GN=St13 PE=1 SV=1		45071.6	High
High	[K].AKSEQQAEALDSPQKK.[T]	1xPhospho [S12(100)]	1	Q66HF9	Q66HF9 [549-564]	Q66HF9 1xPhospho [S560(100)]	Leucine-rich repeat flightless-interacting protein 1 OS=Rattus norvegicus OX=10116 GN=Lrrfip1 PE=1 SV=1		104440	High
High	[R].AKSPQPPVEEEDEHFDDTVVCLDTYNCDLHFK.[I]	2xCarbamidomethyl [C21; C27]; 1xPhospho [S3(100)]	15	Q6IMY8	Q6IMY8 [243-274]	Q6IMY8 1xPhospho [S245(100)]	Heterogeneous nuclear ribonucleoprotein U OS=Rattus norvegicus OX=10116 GN=Hnrnpu PE=1 SV=1		8.64666e+07	High
High	[K].AKTDHGAEIVYKSPVVSGDTSPR.[H]	2xPhospho [S13(100); S17(93)]	1	P19332	P19332 [695-717]	P19332 2xPhospho [S707(100); S711(93)]	Microtubule-associated protein tau OS=Rattus norvegicus OX=10116 GN=Mapt PE=1 SV=3		632824	High
High	[K].AKTDHGAEIVYKSPVVSGDTSPR.[H]	3xPhospho [S13(100); S17(98.8); S21(81.1)]	1	P19332	P19332 [695-717]	P19332 3xPhospho [S707(100); S711(98.8); S715(81.1)]	Microtubule-associated protein tau OS=Rattus norvegicus OX=10116 GN=Mapt PE=1 SV=3		1.17825e+06	High
High	[R].AKTNADTDGMVK.[I]		1	Q6P6R2	Q6P6R2 [429-440]		Dihydrolipoyl dehydrogenase, mitochondrial OS=Rattus norvegicus OX=10116 GN=Dld PE=1 SV=1	NoQuanValues		High
High	[K].AKVETPPLSASPPQQRPPGPGTGDSAQTLPSLR.[V]	1xPhospho [S11(80.6)]	1	Q3B8N7	Q3B8N7 [179-211]	Q3B8N7 1xPhospho [S189(80.6)]	TSC22 domain family protein 4 OS=Rattus norvegicus OX=10116 GN=Tsc22d4 PE=1 SV=1		506636	High
High	[K].AKVETPPLSASPPQQRPPGPGTGDSAQTLPSLR.[V]	2xPhospho [T5(100); S11(77.8)]	1	Q3B8N7	Q3B8N7 [179-211]	Q3B8N7 2xPhospho [T183(100); S189(77.8)]	TSC22 domain family protein 4 OS=Rattus norvegicus OX=10116 GN=Tsc22d4 PE=1 SV=1		3.1294e+06	High
High	[K].ALAAAGYDVEK.[N]		1	P15865	P15865 [65-75]		Histone H1.4 OS=Rattus norvegicus OX=10116 GN=H1-4 PE=1 SV=3		4504866	High
High	[K].ALAAAGYDVEKNNSR.[I]		1	P15865	P15865 [65-79]		Histone H1.4 OS=Rattus norvegicus OX=10116 GN=H1-4 PE=1 SV=3		1.34324e+06	High
High	[R].ALAAFLKK.[S]		1	P17074	P17074 [17-24]		Small ribosomal subunit protein eS19 OS=Rattus norvegicus OX=10116 GN=Rps19 PE=1 SV=3		216030	High
High	[K].ALAAGGYDVEK.[N]		1	D3ZBN0	D3ZBN0 [64-74]		Histone H1.5 OS=Rattus norvegicus OX=10116 GN=H1-5 PE=1 SV=1		1.33314e+06	High
High	[K].ALAAGGYDVEKNNSR.[I]		1	D3ZBN0	D3ZBN0 [64-78]		Histone H1.5 OS=Rattus norvegicus OX=10116 GN=H1-5 PE=1 SV=1		390200	High
High	[R].ALAAQLPLIPR.[S]		1	B2RYW9	B2RYW9 [83-93]		Fumarylacetoacetate hydrolase domain-containing protein 2 OS=Rattus norvegicus OX=10116 GN=Fahd2 PE=1 SV=1		124495	High
High	[K].AIADNVKDWCK.[V]	1xCarbamidomethyl [C10]	2	P48500	P48500 [150-160]		Triosephosphate isomerase OS=Rattus norvegicus OX=10116 GN=Tpi1 PE=1 SV=2		1227587	High
High	[R].ALADTENLR.[Q]		1	P97576	P97576 [81-89]		GrpE protein homolog 1, mitochondrial OS=Rattus norvegicus OX=10116 GN=Grpel1 PE=1 SV=2		437957	High
High	[R].AIADYLR.[S]		2	P63004	P63004 [14-20]		Platelet-activating factor acetylhydrolase IB subunit alpha OS=Rattus norvegicus OX=10116 GN=Pafah1b1 PE=1 SV=2		199183	High
High	[K].ALAEEASEDEIPSDVDLNDPYFAEEVKK.[I]	2xPhospho [S7(99.9); S13(97.8)]	1	Q76MT4	Q76MT4 [642-669]	Q76MT4 2xPhospho [S648(99.9); S654(97.8)]	ESF1 homolog OS=Rattus norvegicus OX=10116 GN=Esf1 PE=1 SV=1		6.43048e+06	High
High	[R].AIAELGIYPAVDPLDSTSR.[I]		3	P10719	P10719 [388-406]		ATP synthase subunit beta, mitochondrial OS=Rattus norvegicus OX=10116 GN=Atp5f1b PE=1 SV=2		3.22857e+07	High
High	[K].ALAGCDFLTISPK.[L]	1xCarbamidomethyl [C5]	1	Q9EQS0	Q9EQS0 [246-258]		Transaldolase OS=Rattus norvegicus OX=10116 GN=Taldo1 PE=1 SV=2		582247	High
High	[R].ALALVPGTPTR.[T]	1xPhospho [T10(100)]	1	P34926	P34926 [2170-2180]	P34926 1xPhospho [T2179(100)]	Microtubule-associated protein 1A OS=Rattus norvegicus OX=10116 GN=Map1a PE=1 SV=1		361586	High
High	[K].AIANECQANFISIK.[G]	1xCarbamidomethyl [C6]	1	P46462	P46462 [530-543]		Transitional endoplasmic reticulum ATPase OS=Rattus norvegicus OX=10116 GN=Vcp PE=1 SV=3		1.2648e+06	High
High	[R].ALANSLACQGK.[Y]	1xCarbamidomethyl [C8]	1	P05065	P05065 [332-342]		Fructose-bisphosphate aldolase A OS=Rattus norvegicus OX=10116 GN=Aldoa PE=1 SV=2		4.73161e+06	High
High	[K].ALANVNIGSLICNVGAGGPAPAAGAAPAGGPAPSAAAAPAEEK.[K]	1xCarbamidomethyl [C12]	1	P19944	P19944 [50-92]		Large ribosomal subunit protein P1 OS=Rattus norvegicus OX=10116 GN=Rplp1 PE=3 SV=1		1.86854e+06	High
High	[R].ALASIDSK.[L]		1	P85972	P85972 [269-276]		Vinculin OS=Rattus norvegicus OX=10116 GN=Vcl PE=1 SV=1		614139	High
High	[R].ALASQLQDSLKDLK.[T]		1	P85972	P85972 [571-584]		Vinculin OS=Rattus norvegicus OX=10116 GN=Vcl PE=1 SV=1		631407	High
High	[K].ALAVGGLGSIIR.[V]		1	A1L108	A1L108 [134-145]		Actin-related protein 2/3 complex subunit 5-like protein OS=Rattus norvegicus OX=10116 GN=Arpc5l PE=1 SV=2		152976	High
High	[R].ALDEGDIALLK.[T]		1	Q63347	Q63347 [24-34]		26S proteasome regulatory subunit 7 OS=Rattus norvegicus OX=10116 GN=Psmc2 PE=1 SV=3		483085	High
High	[K].ALDFSEAPSFTQPLTNR.[S]		1	P56741	P56741 [1174-1190]		Myosin-binding protein C, cardiac-type OS=Rattus norvegicus OX=10116 GN=Mybpc3 PE=1 SV=2		992424	High
High	[KR].AIDLEIK.[GE]		2	P07150; Q9Z2J4	P07150 [251-257]; Q9Z2J4 [456-462]		Annexin A1 OS=Rattus norvegicus OX=10116 GN=Anxa1 PE=1 SV=2;Nexilin OS=Rattus norvegicus OX=10116 GN=Nexn PE=1 SV=1	NotUnique	241717	High
High	[R].ALDLFSDNAPPPELLEIINEDIAKK.[T]		1	Q63081	Q63081 [265-289]		Protein disulfide-isomerase A6 OS=Rattus norvegicus OX=10116 GN=Pdia6 PE=1 SV=2		672281	High
High	[K].AIDLFTDAIK.[L]		1	P50503	P50503 [132-141]		Hsc70-interacting protein OS=Rattus norvegicus OX=10116 GN=St13 PE=1 SV=1		695081	High
High	[K].ALDLLDR.[M]		1	P21708	P21708 [304-310]		Mitogen-activated protein kinase 3 OS=Rattus norvegicus OX=10116 GN=Mapk3 PE=1 SV=5	NoQuanValues		High
High	[K].ALDISLSSEEEGDEEESAAETK.[Q]	2xPhospho [S/T]	1	Q5RJT2	Q5RJT2 [329-350]		pre-rRNA 2'-O-ribose RNA methyltransferase FTSJ3 OS=Rattus norvegicus OX=10116 GN=Ftsj3 PE=1 SV=1		653940	High
High	[K].ALDSTTVAAHESEIYCK.[V]	1xCarbamidomethyl [C16]	1	P50463	P50463 [43-59]		Cysteine and glycine-rich protein 3 OS=Rattus norvegicus OX=10116 GN=Csrp3 PE=1 SV=1		672702	High
High	[K].ALEALVAK.[G]		2	P51635	P51635 [146-153]		Aldo-keto reductase family 1 member A1 OS=Rattus norvegicus OX=10116 GN=Akr1a1 PE=1 SV=2		224934	High
High	[K].AIEEEGGNPDEIEVISEGNKK.[M]		1	O88453	O88453 [64-84]		Scaffold attachment factor B1 OS=Rattus norvegicus OX=10116 GN=Safb PE=1 SV=2		246939	High
High	[K].AIEENNNFSK.[M]		2	P13668	P13668 [86-95]		Stathmin OS=Rattus norvegicus OX=10116 GN=Stmn1 PE=1 SV=2		464373	High
High	[R].ALEHFTDLYDIKR.[A]		1	P11442	P11442 [626-638]		Clathrin heavy chain 1 OS=Rattus norvegicus OX=10116 GN=Cltc PE=1 SV=3		80001.3	High
High	[K].ALELDSNLYR.[I]		1	Q62812	Q62812 [746-755]		Myosin-9 OS=Rattus norvegicus OX=10116 GN=Myh9 PE=1 SV=3		526499	High
High	[K].ALELDSNNEK.[G]		1	Q9QVC8	Q9QVC8 [345-354]		Peptidyl-prolyl cis-trans isomerase FKBP4 OS=Rattus norvegicus OX=10116 GN=Fkbp4 PE=1 SV=3	NoQuanValues		High
High	[R].AIEINPDSAQPYK.[W]		1	P50503	P50503 [173-185]		Hsc70-interacting protein OS=Rattus norvegicus OX=10116 GN=St13 PE=1 SV=1		612544	High
High	[K].ALELTGLK.[V]		1	P13383	P13383 [367-374]		Nucleolin OS=Rattus norvegicus OX=10116 GN=Ncl PE=1 SV=3		972229	High
High	[R].AIEMLGGELGSK.[K]		1	P14408	P14408 [158-169]		Fumarate hydratase, mitochondrial OS=Rattus norvegicus OX=10116 GN=Fh PE=1 SV=2		429185	High
High	[R].AIEMLGGELGSK.[K]	1xOxidation [M4]	1	P14408	P14408 [158-169]		Fumarate hydratase, mitochondrial OS=Rattus norvegicus OX=10116 GN=Fh PE=1 SV=2	NoQuanValues		High
High	[K].ALENDPDCR.[H]	1xCarbamidomethyl [C8]	1	Q63598	Q63598 [136-144]		Plastin-3 OS=Rattus norvegicus OX=10116 GN=Pls3 PE=1 SV=2		156831	High
High	[R].ALENGEADEPSFSDPEDFVDDVSEEELLGDVLK.[D]	1xPhospho [S13(93.4)]	1	Q4G061	Q4G061 [125-157]	Q4G061 1xPhospho [S137(93.4)]	Eukaryotic translation initiation factor 3 subunit B OS=Rattus norvegicus OX=10116 GN=Eif3b PE=1 SV=1		5.47107e+06	High
High	[R].ALENGEADEPSFSDPEDFVDDVSEEELLGDVLK.[D]	2xPhospho [S11(98.6); S23(100)]	2	Q4G061	Q4G061 [125-157]	Q4G061 2xPhospho [S135(98.6); S147(100)]	Eukaryotic translation initiation factor 3 subunit B OS=Rattus norvegicus OX=10116 GN=Eif3b PE=1 SV=1		3.29328e+06	High
High	[K].AIEPQKEEADENYNSVNTR.[M]	1xPhospho [S15(99.9)]	1	Q08850	Q08850 [103-121]	Q08850 1xPhospho [S117(99.9)]	Syntaxin-4 OS=Rattus norvegicus OX=10116 GN=Stx4 PE=1 SV=2		616234	High
High	[K].ALESPERPFLAILGGAK.[V]		2	P16617	P16617 [200-216]		Phosphoglycerate kinase 1 OS=Rattus norvegicus OX=10116 GN=Pgk1 PE=1 SV=2		5.34853e+06	High
High	[K].ALESPERPFLAILGGAK.[V]	1xPhospho [S4(100)]	1	P16617	P16617 [200-216]	P16617 1xPhospho [S203(100)]	Phosphoglycerate kinase 1 OS=Rattus norvegicus OX=10116 GN=Pgk1 PE=1 SV=2		700279	High
High	[R].ALETLTGALFQRPPLIAAVK.[R]		1	P40615	P40615 [173-192]		H/ACA ribonucleoprotein complex subunit DKC1 OS=Rattus norvegicus OX=10116 GN=Dkc1 PE=1 SV=4	NoQuanValues		High
High	[R].AIEVDSDWVEELAVEEEDSQAEDSDEDSLCNK.[L]	1xCarbamidomethyl [C30]; 2xPhospho [S19(96.4); S24(93.4)]	1	Q2TL32	Q2TL32 [1630-1661]	Q2TL32 2xPhospho [S1648(96.4); S1653(93.4)]	E3 ubiquitin-protein ligase UBR4 OS=Rattus norvegicus OX=10116 GN=Ubr4 PE=1 SV=2		260102	High
High	[K].ALFEEVPELLTEAEKK.[E]		1	O35567	O35567 [510-525]		Bifunctional purine biosynthesis protein ATIC OS=Rattus norvegicus OX=10116 GN=Atic PE=1 SV=2		685710	High
High	[K].ALGALVDNCAPGLCPDWEAWDPNQPVQNAR.[E]	2xCarbamidomethyl [C9; C14]	1	D3ZHA0	D3ZHA0 [191-220]		Filamin-C OS=Rattus norvegicus OX=10116 GN=Flnc PE=1 SV=1		767421	High
High	[R].ALGFPLERPK.[S]		1	Q8VHF5	Q8VHF5 [441-450]		Citrate synthase, mitochondrial OS=Rattus norvegicus OX=10116 GN=Cs PE=1 SV=1		360712	High
High	[R].AIGIDPGYSK.[A]		1	O70593	O70593 [151-160]		Small glutamine-rich tetratricopeptide repeat-containing protein alpha OS=Rattus norvegicus OX=10116 GN=Sgta PE=1 SV=1		140387	High
High	[R].ALGQNPTNAEVLK.[V]		1	Q64119	Q64119 [38-50]		Myosin light polypeptide 6 OS=Rattus norvegicus OX=10116 GN=Myl6 PE=1 SV=3		1.25568e+06	High
High	[R].ALGQNPTQAEVLR.[V]		1	P16409	P16409 [87-99]		Myosin light chain 3 OS=Rattus norvegicus OX=10116 GN=Myl3 PE=1 SV=2		13651965	High
High	[K].AIGVKPPR.[G]		1	P46462	P46462 [232-239]		Transitional endoplasmic reticulum ATPase OS=Rattus norvegicus OX=10116 GN=Vcp PE=1 SV=3		184112	High
High	[K].AIGVSNFNPLQIER.[I]		1	P07943	P07943 [156-169]		Aldo-keto reductase family 1 member B1 OS=Rattus norvegicus OX=10116 GN=Akr1b1 PE=1 SV=3		3.71164e+06	High
High	[K].ALIAAQYSGAQIR.[V]		1	Q68FR6	Q68FR6 [18-30]		Elongation factor 1-gamma OS=Rattus norvegicus OX=10116 GN=Eef1g PE=2 SV=3		1.15493e+06	High
High	[R].AILAELTGR.[R]		1	P26284	P26284 [133-141]		Pyruvate dehydrogenase E1 component subunit alpha, somatic form, mitochondrial OS=Rattus norvegicus OX=10116 GN=Pdha1 PE=1 SV=2		3008084	High
High	[R].ALIAGGGAPEIELALR.[L]		1	Q7TPB1	Q7TPB1 [420-435]		T-complex protein 1 subunit delta OS=Rattus norvegicus OX=10116 GN=Cct4 PE=1 SV=3		412691	High
High	[R].ALLANALTSALR.[L]		1	Q9Z142	Q9Z142 [58-69]		Transmembrane protein 33 OS=Rattus norvegicus OX=10116 GN=Tmem33 PE=2 SV=1		111318	High
High	[K].ALIDQEVK.[N]		1	P70470	P70470 [98-105]		Acyl-protein thioesterase 1 OS=Rattus norvegicus OX=10116 GN=Lypla1 PE=1 SV=1		196625	High
High	[K].ALIEILATR.[T]		1	P48037	P48037 [457-465]		Annexin A6 OS=Rattus norvegicus OX=10116 GN=Anxa6 PE=1 SV=2		1.34835e+06	High
High	[R].ALLELQLEPEELYQTFQR.[I]		1	P05197	P05197 [163-180]		Elongation factor 2 OS=Rattus norvegicus OX=10116 GN=Eef2 PE=1 SV=4	NoQuanValues		High
High	[R].ALLENEKK.[K]		1	O35763	O35763 [321-328]		Moesin OS=Rattus norvegicus OX=10116 GN=Msn PE=1 SV=3		170468	High
High	[K].ALLEVVQSGGK.[N]		1	P48004	P48004 [200-210]		Proteasome subunit alpha type-7 OS=Rattus norvegicus OX=10116 GN=Psma7 PE=1 SV=1		1.05694e+06	High
High	[R].ALLFIPR.[R]		1	P34058	P34058 [331-337]		Heat shock protein HSP 90-beta OS=Rattus norvegicus OX=10116 GN=Hsp90ab1 PE=1 SV=4		1879769	High
High	[R].ALLFVPR.[R]		1	P82995	P82995 [340-346]		Heat shock protein HSP 90-alpha OS=Rattus norvegicus OX=10116 GN=Hsp90aa1 PE=1 SV=3		1.15043e+06	High
High	[K].ALINADELANDVAGAEALLDR.[H]		1	P16086	P16086 [382-402]		Spectrin alpha chain, non-erythrocytic 1 OS=Rattus norvegicus OX=10116 GN=Sptan1 PE=1 SV=2	NoQuanValues		High
High	[R].AIIPCIK.[G]	1xCarbamidomethyl [C5]	1	Q5RKI1	Q5RKI1 [63-69]		Eukaryotic initiation factor 4A-II OS=Rattus norvegicus OX=10116 GN=Eif4a2 PE=1 SV=1		643403	High
High	[R].ALIPTTAPQEPETYEDIIRDIEK.[I]		1	P14173	P14173 [40-62]		Aromatic-L-amino-acid decarboxylase OS=Rattus norvegicus OX=10116 GN=Ddc PE=1 SV=1		421482	High
High	[R].ALIQCAK.[D]	1xCarbamidomethyl [C5]	1	P85972	P85972 [946-952]		Vinculin OS=Rattus norvegicus OX=10116 GN=Vcl PE=1 SV=1		485127	High
High	[R].AILQQLGLNSTCDDSILVK.[T]	1xCarbamidomethyl [C12]	1	P05708	P05708 [802-820]		Hexokinase-1 OS=Rattus norvegicus OX=10116 GN=Hk1 PE=1 SV=4	NoQuanValues		High
High	[R].ALLSEDSDSNVESVR.[G]	1xPhospho [S]	1	D3ZU57	D3ZU57 [59-73]		Ribosomal oxygenase 1 OS=Rattus norvegicus OX=10116 GN=Riox1 PE=1 SV=1	NoQuanValues		High
High	[R].ALLSEDSDSNVESVR.[G]	2xPhospho [S4(100); S7(99.8)]	1	D3ZU57	D3ZU57 [59-73]	D3ZU57 2xPhospho [S62(100); S65(99.8)]	Ribosomal oxygenase 1 OS=Rattus norvegicus OX=10116 GN=Riox1 PE=1 SV=1		264899	High
High	[R].AILSYLAAK.[Y]		1	P14942	P14942 [70-78]		Glutathione S-transferase alpha-4 OS=Rattus norvegicus OX=10116 GN=Gsta4 PE=1 SV=2		409430	High
High	[R].AILVDLEPGTMDSVR.[S]	1xOxidation [M11]	1	P85108; Q4QRB4; P69897	P85108 [63-77]; Q4QRB4 [63-77]; P69897 [63-77]		Tubulin beta-2A chain OS=Rattus norvegicus OX=10116 GN=Tubb2a PE=1 SV=1;Tubulin beta-3 chain OS=Rattus norvegicus OX=10116 GN=Tubb3 PE=1 SV=1;Tubulin beta-5 chain OS=Rattus norvegicus OX=10116 GN=Tubb5 PE=1 SV=1	NotUnique	232871	High
High	[K].ALMGLYNGQVLCK.[K]	1xCarbamidomethyl [C12]	1	Q64428	Q64428 [338-350]		Trifunctional enzyme subunit alpha, mitochondrial OS=Rattus norvegicus OX=10116 GN=Hadha PE=1 SV=2		247012	High
High	[R].ALMGSPQLVAAVVR.[T]	1xPhospho [S5(100)]	1	Q6P0K8	Q6P0K8 [178-191]	Q6P0K8 1xPhospho [S182(100)]	Junction plakoglobin OS=Rattus norvegicus OX=10116 GN=Jup PE=1 SV=1	NoQuanValues		High
High	[R].ALMLQGVDLLADAVAVTMGPK.[G]		1	P63039	P63039 [38-58]		60 kDa heat shock protein, mitochondrial OS=Rattus norvegicus OX=10116 GN=Hspd1 PE=1 SV=1		239712	High
High	[R].ALMLQGVDLLADAVAVTMGPK.[G]	1xOxidation [M18]	1	P63039	P63039 [38-58]		60 kDa heat shock protein, mitochondrial OS=Rattus norvegicus OX=10116 GN=Hspd1 PE=1 SV=1	NoQuanValues		High
High	[R].ALMLQGVDLLADAVAVTMGPK.[G]	2xOxidation [M3; M18]	1	P63039	P63039 [38-58]		60 kDa heat shock protein, mitochondrial OS=Rattus norvegicus OX=10116 GN=Hspd1 PE=1 SV=1	NoQuanValues		High
High	[R].ALNEGGLQSIPK.[L]		1	Q6UPE1	Q6UPE1 [364-375]		Electron transfer flavoprotein-ubiquinone oxidoreductase, mitochondrial OS=Rattus norvegicus OX=10116 GN=Etfdh PE=1 SV=1		1.31225e+06	High
High	[K].AIPDLTAPVAAVQAAVSNLVR.[V]		1	P85972	P85972 [36-56]		Vinculin OS=Rattus norvegicus OX=10116 GN=Vcl PE=1 SV=1		595549	High
High	[R].ALPFWNEEIVPQIK.[E]		1	P25113	P25113 [163-176]		Phosphoglycerate mutase 1 OS=Rattus norvegicus OX=10116 GN=Pgam1 PE=1 SV=4		1.85987e+06	High
High	[K].ALPGHLKPFETLLSQNQGGK.[A]		2	P04906	P04906 [122-141]		Glutathione S-transferase P OS=Rattus norvegicus OX=10116 GN=Gstp1 PE=1 SV=2		883217	High
High	[R].ALQASALK.[A]		1	P05065	P05065 [305-312]		Fructose-bisphosphate aldolase A OS=Rattus norvegicus OX=10116 GN=Aldoa PE=1 SV=2		1.32738e+06	High
High	[R].ALQASALSAWR.[G]		1	P09117	P09117 [305-315]		Fructose-bisphosphate aldolase C OS=Rattus norvegicus OX=10116 GN=Aldoc PE=1 SV=3	NoQuanValues		High
High	[K].ALQDAFLAIDAK.[L]		1	F1LNI5	F1LNI5 [93-104]		Protein phosphatase 1G OS=Rattus norvegicus OX=10116 GN=Ppm1g PE=1 SV=2	NoQuanValues		High
High	[K].ALQEAHQQALDDLQAEEDKVNTLTK.[AS]		1	P02564; P02563	P02564 [998-1022]; P02563 [999-1023]		Myosin-7 OS=Rattus norvegicus OX=10116 GN=Myh7 PE=1 SV=2;Myosin-6 OS=Rattus norvegicus OX=10116 GN=Myh6 PE=1 SV=2	NotUnique	6340975	High
High	[K].ALQGASQIIAEIR.[E]		1	O35303	O35303 [738-750]		Dynamin-1-like protein OS=Rattus norvegicus OX=10116 GN=Dnm1l PE=1 SV=1	NoQuanValues		High
High	[K].ALQLEEER.[R]		1	P31977	P31977 [372-379]		Ezrin OS=Rattus norvegicus OX=10116 GN=Ezr PE=1 SV=3		465411	High
High	[R].ALQLGTLFPPAEALK.[V]		1	P23965	P23965 [192-206]		Enoyl-CoA delta isomerase 1, mitochondrial OS=Rattus norvegicus OX=10116 GN=Eci1 PE=1 SV=1		1.21517e+06	High
High	[K].ALQPIVSEEEWAHTK.[Q]		1	Q704S8	Q704S8 [53-67]		Carnitine O-acetyltransferase OS=Rattus norvegicus OX=10116 GN=Crat PE=1 SV=1		274460	High
High	[R].ALRETLPAEQDLTTK.[N]		1	P18420	P18420 [194-208]		Proteasome subunit alpha type-1 OS=Rattus norvegicus OX=10116 GN=Psma1 PE=1 SV=2	NoQuanValues		High
High	[K].ALSAGNIDDALQCYSEAIK.[L]	1xCarbamidomethyl [C13]	1	O35814	O35814 [14-32]		Stress-induced-phosphoprotein 1 OS=Rattus norvegicus OX=10116 GN=Stip1 PE=1 SV=1		359621	High
High	[R].AISAPTSPTR.[L]	1xPhospho [S/T]	1	Q5XIS8	Q5XIS8 [53-62]		Mitochondrial dynamics protein MID51 OS=Rattus norvegicus OX=10116 GN=Mief1 PE=1 SV=1		884861	High
High	[R].AISAPTSPTR.[L]	2xPhospho [S3(97.2); T/S]	1	Q5XIS8	Q5XIS8 [53-62]	Q5XIS8 2xPhospho [S55(97.2); T/S]	Mitochondrial dynamics protein MID51 OS=Rattus norvegicus OX=10116 GN=Mief1 PE=1 SV=1		1.48265e+06	High
High	[K].AISDHIR.[D]		1	O88989	O88989 [249-255]		Malate dehydrogenase, cytoplasmic OS=Rattus norvegicus OX=10116 GN=Mdh1 PE=1 SV=3		1.37883e+06	High
High	[K].AISEELDHALNDMTSI.[-]		1	P04692	P04692 [269-284]		Tropomyosin alpha-1 chain OS=Rattus norvegicus OX=10116 GN=Tpm1 PE=1 SV=3		747220	High
High	[K].AISEELDHALNDMTSI.[-]	1xPhospho [S15(98.7)]	5	P04692	P04692 [269-284]	P04692 1xPhospho [S283(98.7)]	Tropomyosin alpha-1 chain OS=Rattus norvegicus OX=10116 GN=Tpm1 PE=1 SV=3		143349616	High
High	[K].AISEELDHALNDMTSI.[-]	1xOxidation [M13]; 1xPhospho [S15(98)]	13	P04692	P04692 [269-284]	P04692 1xPhospho [S283(98)]	Tropomyosin alpha-1 chain OS=Rattus norvegicus OX=10116 GN=Tpm1 PE=1 SV=3		5.24809e+07	High
High	[K].AISEELDNALNDITSL.[-]	1xPhospho [S15(88.2)]	1	P58775	P58775 [269-284]	P58775 1xPhospho [S283(88.2)]	Tropomyosin beta chain OS=Rattus norvegicus OX=10116 GN=Tpm2 PE=1 SV=1		6925927	High
High	[R].ALSEIAGITLPYDTLDQVR.[N]		2	Q66HF1	Q66HF1 [625-643]		NADH-ubiquinone oxidoreductase 75 kDa subunit, mitochondrial OS=Rattus norvegicus OX=10116 GN=Ndufs1 PE=1 SV=1		338128	High
High	[K].AISFVGSNQAGEYIFER.[G]		1	Q02253	Q02253 [256-272]		Methylmalonate-semialdehyde/malonate-semialdehyde dehydrogenase [acylating], mitochondrial OS=Rattus norvegicus OX=10116 GN=Aldh6a1 PE=1 SV=1		506591	High
High	[R].AISGDLTAEEELDK.[A]	1xPhospho [S3(100)]	1	P22002	P22002 [1697-1710]	P22002 1xPhospho [S1699(100)]	Voltage-dependent L-type calcium channel subunit alpha-1C OS=Rattus norvegicus OX=10116 GN=Cacna1c PE=1 SV=1		1.1675e+06	High
High	[K].AISGPLPAPASPR.[L]	1xPhospho [S11(100)]	1	Q9Z0G8	Q9Z0G8 [140-152]	Q9Z0G8 1xPhospho [S150(100)]	WAS/WASL-interacting protein family member 3 OS=Rattus norvegicus OX=10116 GN=Wipf3 PE=1 SV=1		1.7582e+06	High
High	[R].ALSLPSLEPPGELR.[E]	1xPhospho [S3(100)]	1	B2RYG7	B2RYG7 [272-285]	B2RYG7 1xPhospho [S274(100)]	Docking protein 3 OS=Rattus norvegicus OX=10116 GN=Dok3 PE=1 SV=1		126554	High
High	[R].ALSSQHQAR.[I]		1	P06761	P06761 [298-306]		Endoplasmic reticulum chaperone BiP OS=Rattus norvegicus OX=10116 GN=Hspa5 PE=1 SV=1		777126	High
High	[K].ALSVGLVR.[G]		1	B0BN93	B0BN93 [314-321]		26S proteasome non-ATPase regulatory subunit 13 OS=Rattus norvegicus OX=10116 GN=Psmd13 PE=1 SV=1	NoQuanValues		High
High	[K].ALTAEIVK.[T]		1	Q924S5	Q924S5 [281-288]		Lon protease homolog, mitochondrial OS=Rattus norvegicus OX=10116 GN=Lonp1 PE=2 SV=1		249058	High
High	[K].ALTDLMNWVSEGK.[I]		1	P97584	P97584 [283-295]		Prostaglandin reductase 1 OS=Rattus norvegicus OX=10116 GN=Ptgr1 PE=1 SV=3		195850	High
High	[K].ALTGGIAHLFK.[Q]		1	Q6P6R2	Q6P6R2 [133-143]		Dihydrolipoyl dehydrogenase, mitochondrial OS=Rattus norvegicus OX=10116 GN=Dld PE=1 SV=1		391290	High
High	[K].ALTPPADPPR.[Y]	1xPhospho [T3(100)]	1	Q9Z1Z9	Q9Z1Z9 [94-103]	Q9Z1Z9 1xPhospho [T96(100)]	PDZ and LIM domain protein 7 OS=Rattus norvegicus OX=10116 GN=Pdlim7 PE=1 SV=1		563339	High
High	[K].ALTSELANAR.[D]		1	O35763	O35763 [524-533]		Moesin OS=Rattus norvegicus OX=10116 GN=Msn PE=1 SV=3		354262	High
High	[K].ALTSFER.[D]		1	Q64428	Q64428 [416-422]		Trifunctional enzyme subunit alpha, mitochondrial OS=Rattus norvegicus OX=10116 GN=Hadha PE=1 SV=2		1.28306e+06	High
High	[K].AITSGFNALEK.[I]		1	P57113	P57113 [134-144]		Maleylacetoacetate isomerase OS=Rattus norvegicus OX=10116 GN=Gstz1 PE=1 SV=2		146884	High
High	[R].AITVFSPDGHLFQVEYAQEAVK.[K]		1	P48004	P48004 [6-27]		Proteasome subunit alpha type-7 OS=Rattus norvegicus OX=10116 GN=Psma7 PE=1 SV=1	NoQuanValues		High
High	[R].ALTVPELTQQMFDAK.[N]		1	Q4QRB4; Q6P9T8	Q4QRB4 [283-297]; Q6P9T8 [283-297]		Tubulin beta-3 chain OS=Rattus norvegicus OX=10116 GN=Tubb3 PE=1 SV=1;Tubulin beta-4B chain OS=Rattus norvegicus OX=10116 GN=Tubb4b PE=1 SV=1	NoQuanValues		High
High	[R].ALTVPELTQQVFDAK.[N]		2	P69897	P69897 [283-297]		Tubulin beta-5 chain OS=Rattus norvegicus OX=10116 GN=Tubb5 PE=1 SV=1		6.3264e+06	High
High	[R].ALVADEPEDLDTEDEGLISFEEER.[A]	1xPhospho [T12(100)]	2	Q9ESR9	Q9ESR9 [2400-2423]	Q9ESR9 1xPhospho [T2411(100)]	ATP-binding cassette sub-family A member 2 OS=Rattus norvegicus OX=10116 GN=Abca2 PE=1 SV=1		474622	High
High	[R].ALVFQPVTELKDQTDFEHR.[I]		1	P47858	P47858 [717-735]		ATP-dependent 6-phosphofructokinase, muscle type OS=Rattus norvegicus OX=10116 GN=Pfkm PE=1 SV=3		411551	High
High	[R].ALVPAAELLDSGVISHEVYQQLQR.[G]		1	P30427	P30427 [3119-3142]		Plectin OS=Rattus norvegicus OX=10116 GN=Plec PE=1 SV=2		239057	High
High	[R].ALVSAQWVAEALK.[S]		1	P97532	P97532 [9-21]		3-mercaptopyruvate sulfurtransferase OS=Rattus norvegicus OX=10116 GN=Mpst PE=1 SV=3		301290	High
High	[R].ALVSYDGLNQR.[V]		1	Q5XII0	Q5XII0 [65-75]		Mammalian ependymin-related protein 1 OS=Rattus norvegicus OX=10116 GN=Epdr1 PE=1 SV=1		424336	High
High	[R].ALWEESQKQDTPVGTVEGLPLIIDTSLK.[G]		1	E9PT87	E9PT87 [190-217]		Myosin light chain kinase 3 OS=Rattus norvegicus OX=10116 GN=Mylk3 PE=1 SV=1		362016	High
High	[K].AIWNVINWENVSQR.[Y]		1	P07895	P07895 [203-216]		Superoxide dismutase [Mn], mitochondrial OS=Rattus norvegicus OX=10116 GN=Sod2 PE=1 SV=2		410417	High
High	[K].ALYETELADAR.[R]		1	P70615	P70615 [80-90]		Lamin-B1 OS=Rattus norvegicus OX=10116 GN=Lmnb1 PE=1 SV=3		426726	High
High	[R].AIYQATYR.[D]		1	P28075	P28075 [218-225]		Proteasome subunit beta type-5 OS=Rattus norvegicus OX=10116 GN=Psmb5 PE=1 SV=3		153371	High
High	[K].AIYQGPSSPDKS.[-]	1xPhospho [S7(87.1)]	1	P22734	P22734 [253-264]	P22734 1xPhospho [S259(87.1)]	Catechol O-methyltransferase OS=Rattus norvegicus OX=10116 GN=Comt PE=1 SV=2		3817172	High
High	[R].ALYYLQIHPQELR.[Q]		1	Q9ESW0	Q9ESW0 [515-527]		DNA damage-binding protein 1 OS=Rattus norvegicus OX=10116 GN=Ddb1 PE=1 SV=1		159083	High
High	[R].AMEGIPTQDSQPEDRSPELSR.[R]	1xPhospho [S20(82.1)]	1	Q99MM4	Q99MM4 [400-420]	Q99MM4 1xPhospho [S419(82.1)]	TRAF-type zinc finger domain-containing protein 1 OS=Rattus norvegicus OX=10116 GN=Trafd1 PE=1 SV=2	NoQuanValues		High
High	[K].AMGIMNSFVNDIFER.[I]		1	Q00715	Q00715 [59-73]		Histone H2B type 1 OS=Rattus norvegicus OX=10116 PE=1 SV=2		580668	High
High	[K].AMGIMNSFVNDIFER.[I]	1xOxidation [M2]	1	Q00715	Q00715 [59-73]		Histone H2B type 1 OS=Rattus norvegicus OX=10116 PE=1 SV=2		507905	High
High	[R].AMSTTSVSSSQPGK.[L]	1xPhospho [S3(99.9)]	1	Q9JHL4	Q9JHL4 [275-288]	Q9JHL4 1xPhospho [S277(99.9)]	Drebrin-like protein OS=Rattus norvegicus OX=10116 GN=Dbnl PE=1 SV=1		245573	High
High	[R].AMSTTSVSSSQPGK.[L]	1xOxidation [M2]; 1xPhospho [S3(84)]	1	Q9JHL4	Q9JHL4 [275-288]	Q9JHL4 1xPhospho [S277(84)]	Drebrin-like protein OS=Rattus norvegicus OX=10116 GN=Dbnl PE=1 SV=1		184954	High
High	[R].ANACNSVIK.[Q]	1xCarbamidomethyl [C4]	1	P11507	P11507 [468-476]		Sarcoplasmic/endoplasmic reticulum calcium ATPase 2 OS=Rattus norvegicus OX=10116 GN=Atp2a2 PE=1 SV=1		2.88596e+06	High
High	[K].ANAGEESVMNLDKLR.[F]		1	Q920L2	Q920L2 [478-492]		Succinate dehydrogenase [ubiquinone] flavoprotein subunit, mitochondrial OS=Rattus norvegicus OX=10116 GN=Sdha PE=1 SV=1		285647	High
High	[R].ANDDLKENIAIVER.[R]		3	P02564; P02563	P02564 [1663-1676]; P02563 [1664-1677]		Myosin-7 OS=Rattus norvegicus OX=10116 GN=Myh7 PE=1 SV=2;Myosin-6 OS=Rattus norvegicus OX=10116 GN=Myh6 PE=1 SV=2	NotUnique	3.8566e+06	High
High	[R].ANDDLKENIAIVERR.[N]		2	P02564; P02563	P02564 [1663-1677]; P02563 [1664-1678]		Myosin-7 OS=Rattus norvegicus OX=10116 GN=Myh7 PE=1 SV=2;Myosin-6 OS=Rattus norvegicus OX=10116 GN=Myh6 PE=1 SV=2	NotUnique	595926	High
High	[R].ANFENLAK.[E]		1	Q66HL2	Q66HL2 [315-322]		Src substrate cortactin OS=Rattus norvegicus OX=10116 GN=Cttn PE=1 SV=1	NoQuanValues		High
High	[K].ANLSPDR.[G]	1xPhospho [S4(100)]	1	Q6TQE1	Q6TQE1 [843-849]	Q6TQE1 1xPhospho [S846(100)]	Zinc finger CCCH domain-containing protein 18 OS=Rattus norvegicus OX=10116 GN=Zc3h18 PE=1 SV=1		1.66268e+06	High
High	[R].ANPDPNCCLGVFGLSLYTTER.[D]	2xCarbamidomethyl [C7; C8]	1	P62997	P62997 [112-132]		Transformer-2 protein homolog beta OS=Rattus norvegicus OX=10116 GN=Tra2b PE=1 SV=1		120512	High
High	[K].ANQKFDVFK.[A]		1	P01041	P01041 [31-39]		Cystatin-B OS=Rattus norvegicus OX=10116 GN=Cstb PE=1 SV=1		191071	High
High	[R].ANSDIISLNFR.[S]	1xPhospho [S3(100)]	2	Q5BJX5	Q5BJX5 [295-305]	Q5BJX5 1xPhospho [S297(100)]	Protein FAM110B OS=Rattus norvegicus OX=10116 GN=Fam110b PE=2 SV=1		866210	High
High	[K].ANSEVAQWR.[T]		1	P02564; P02563	P02564 [1364-1372]; P02563 [1365-1373]		Myosin-7 OS=Rattus norvegicus OX=10116 GN=Myh7 PE=1 SV=2;Myosin-6 OS=Rattus norvegicus OX=10116 GN=Myh6 PE=1 SV=2	NotUnique	4789314	High
High	[K].ANSEVAQWR.[T]	1xPhospho [S3(100)]	1	P02564; P02563	P02564 [1364-1372]; P02563 [1365-1373]	P02564 1xPhospho [S1366(100)]; P02563 1xPhospho [S1367(100)]	Myosin-7 OS=Rattus norvegicus OX=10116 GN=Myh7 PE=1 SV=2;Myosin-6 OS=Rattus norvegicus OX=10116 GN=Myh6 PE=1 SV=2	NotUnique	933482	High
High	[R].ANSFVGTAQYVSPELLTEK.[S]	1xPhospho [S3(99.4)]	1	O55173	O55173 [242-260]	O55173 1xPhospho [S244(99.4)]	3-phosphoinositide-dependent protein kinase 1 OS=Rattus norvegicus OX=10116 GN=Pdpk1 PE=1 SV=2		994747	High
High	[K].ANSLDGFAQNCPQDSINVQPVSR.[A]	1xCarbamidomethyl [C11]; 1xPhospho [S3(100)]	1	P0C6C0	P0C6C0 [1238-1260]	P0C6C0 1xPhospho [S1240(100)]	A-kinase anchor protein SPHKAP OS=Rattus norvegicus OX=10116 GN=Sphkap PE=1 SV=1		672741	High
High	[R].ANSLVTLGSQR.[T]	1xPhospho [S3(100)]	1	Q9QZR8	Q9QZR8 [865-875]	Q9QZR8 1xPhospho [S867(100)]	PDZ domain-containing protein 2 OS=Rattus norvegicus OX=10116 GN=Pdzd2 PE=1 SV=1		464953	High
High	[R].ANSQDSLASR.[D]	1xPhospho [S3(99.8)]	1	P0C5W1	P0C5W1 [460-469]	P0C5W1 1xPhospho [S462(99.8)]	Microtubule-associated protein 1S OS=Rattus norvegicus OX=10116 GN=Map1s PE=1 SV=1		880656	High
High	[R].ANTFVAELK.[G]		1	P04636	P04636 [177-185]		Malate dehydrogenase, mitochondrial OS=Rattus norvegicus OX=10116 GN=Mdh2 PE=1 SV=2		9712493	High
High	[K].ANTIGISLIK.[G]		1	O35077	O35077 [111-120]		Glycerol-3-phosphate dehydrogenase [NAD(+)], cytoplasmic OS=Rattus norvegicus OX=10116 GN=Gpd1 PE=1 SV=4		129506	High
High	[R].ANVDKPGLVDDFK.[N]		1	P31399	P31399 [59-71]		ATP synthase subunit d, mitochondrial OS=Rattus norvegicus OX=10116 GN=Atp5pd PE=1 SV=3		2243727	High
High	[K].APAPAAPAAEPQAEAPVASSEQSVAVKE.[-]		1	Q05175	Q05175 [193-220]		Brain acid soluble protein 1 OS=Rattus norvegicus OX=10116 GN=Basp1 PE=1 SV=2		697816	High
High	[K].APDFVFYAPR.[L]		2	P31977; O35763	P31977 [264-273]; O35763 [264-273]		Ezrin OS=Rattus norvegicus OX=10116 GN=Ezr PE=1 SV=3;Moesin OS=Rattus norvegicus OX=10116 GN=Msn PE=1 SV=3	NotUnique	1.42305e+06	High
High	[R].APEGDDFLSLHADSDGEGALQVDLGEPPAPPAADAR.[W]	1xPhospho [S14(76)]	1	Q63624	Q63624 [436-471]	Q63624 1xPhospho [S449(76)]	Splicing factor, arginine/serine-rich 19 OS=Rattus norvegicus OX=10116 GN=Scaf1 PE=1 SV=2		1.27904e+06	High
High	[R].APEGDDFLSLHADSDGEGALQVDLGEPPAPPAADAR.[W]	2xPhospho [S9(100); S14(100)]	1	Q63624	Q63624 [436-471]	Q63624 2xPhospho [S444(100); S449(100)]	Splicing factor, arginine/serine-rich 19 OS=Rattus norvegicus OX=10116 GN=Scaf1 PE=1 SV=2		723080	High
High	[K].APELLGPEDQLVLGPEQPEDEVGESSDEEPVESR.[A]	2xPhospho [S25(99.9); S26(99.9)]	2	Q9Z1H9	Q9Z1H9 [141-174]	Q9Z1H9 2xPhospho [S165(99.9); S166(99.9)]	Caveolae-associated protein 3 OS=Rattus norvegicus OX=10116 GN=Cavin3 PE=1 SV=1		3.38856e+07	High
High	[R].APESDTGDEDQDQERDAVFLKDNHLAIER.[K]	2xPhospho [S4(100); T6(100)]	2	Q9WTP0	Q9WTP0 [575-603]	Q9WTP0 2xPhospho [S578(100); T580(100)]	Band 4.1-like protein 1 OS=Rattus norvegicus OX=10116 GN=Epb41l1 PE=1 SV=1		685478	High
High	[K].APGFGDNR.[K]		1	P63039	P63039 [302-309]		60 kDa heat shock protein, mitochondrial OS=Rattus norvegicus OX=10116 GN=Hspd1 PE=1 SV=1		752515	High
High	[K].APGFGDNRK.[N]		1	P63039	P63039 [302-310]		60 kDa heat shock protein, mitochondrial OS=Rattus norvegicus OX=10116 GN=Hspd1 PE=1 SV=1		1.04911e+06	High
High	[K].APHANSGSASPPASR.[A]	1xPhospho [S14(98.6)]	1	Q9QZR8	Q9QZR8 [1942-1956]	Q9QZR8 1xPhospho [S1955(98.6)]	PDZ domain-containing protein 2 OS=Rattus norvegicus OX=10116 GN=Pdzd2 PE=1 SV=1		154107	High
High	[K].APHYPGIGPVDESGIPTAIR.[T]		1	O35413	O35413 [169-188]		Sorbin and SH3 domain-containing protein 2 OS=Rattus norvegicus OX=10116 GN=Sorbs2 PE=1 SV=2		1.86862e+06	High
High	[R].APIIAVTR.[N]		1	P11980	P11980 [448-455]		Pyruvate kinase PKM OS=Rattus norvegicus OX=10116 GN=Pkm PE=1 SV=3		2.8273e+06	High
High	[R].APLQVAVLGPTGVAEPVEVR.[D]		1	D3ZHA0	D3ZHA0 [1476-1495]		Filamin-C OS=Rattus norvegicus OX=10116 GN=Flnc PE=1 SV=1		361945	High
High	[K].APIQWEER.[N]		1	Q99NA5	Q99NA5 [59-66]		Isocitrate dehydrogenase [NAD] subunit alpha, mitochondrial OS=Rattus norvegicus OX=10116 GN=Idh3a PE=1 SV=1		1705528	High
High	[R].APITGYIIR.[H]		1	P04937	P04937 [1473-1481]		Fibronectin OS=Rattus norvegicus OX=10116 GN=Fn1 PE=1 SV=2		607098	High
High	[K].APPAGEDTCQFDK.[T]	1xCarbamidomethyl [C9]	1	A0JPQ4	A0JPQ4 [318-330]		Tripartite motif-containing protein 72 OS=Rattus norvegicus OX=10116 GN=Trim72 PE=1 SV=1		242793	High
High	[R].APPGSSSSIASPPVSTPVTGHK.[R]	1xPhospho [S11(93.2)]	1	Q5XI07	Q5XI07 [142-163]	Q5XI07 1xPhospho [S152(93.2)]	Lipoma-preferred partner homolog OS=Rattus norvegicus OX=10116 GN=Lpp PE=1 SV=1	NoQuanValues		High
High	[R].APPPVAYNPIHSPSYPLAAIK.[S]		1	D4A702	D4A702 [917-937]		Synaptopodin-2 OS=Rattus norvegicus OX=10116 GN=Synpo2 PE=1 SV=2		376919	High
High	[R].APPQQPSPASSPSAVQFFLQEDEGTDR.[K]	1xPhospho [S7(90.1)]	1	P23347	P23347 [139-165]	P23347 1xPhospho [S145(90.1)]	Anion exchange protein 2 OS=Rattus norvegicus OX=10116 GN=Slc4a2 PE=1 SV=1	NoQuanValues		High
High	[R].APQKPDVLTTGGGNPIGDKLNIMTAGPR.[G]		1	P04762	P04762 [20-47]		Catalase OS=Rattus norvegicus OX=10116 GN=Cat PE=1 SV=3	NoQuanValues		High
High	[R].APQSPTLAPAK.[V]	1xPhospho [S4(93)]	1	Q9R066	Q9R066 [329-339]	Q9R066 1xPhospho [S332(93)]	Coxsackievirus and adenovirus receptor homolog OS=Rattus norvegicus OX=10116 GN=Cxadr PE=1 SV=2		5.73102e+06	High
High	[K].APSASPLVLHASR.[L]	1xPhospho [S5(88.4)]	1	D3ZQL6	D3ZQL6 [476-488]	D3ZQL6 1xPhospho [S480(88.4)]	MICAL-like protein 1 OS=Rattus norvegicus OX=10116 GN=Micall1 PE=1 SV=1		472756	High
High	[R].APSGNEEPCLLK.[R]	1xCarbamidomethyl [C9]	1	D3ZHA0	D3ZHA0 [1984-1995]		Filamin-C OS=Rattus norvegicus OX=10116 GN=Flnc PE=1 SV=1		762952	High
High	[R].APSKDQEAPSPEALPSPGQESPDGPSPR.[R]	1xPhospho [S21(99.6)]	2	Q63638	Q63638 [1984-2011]	Q63638 1xPhospho [S2004(99.6)]	Striated muscle-specific serine/threonine-protein kinase OS=Rattus norvegicus OX=10116 GN=Speg PE=1 SV=2		3.76842e+06	High
High	[K].APSMVAAAVTYSKPR.[L]		1	Q6PDU7	Q6PDU7 [12-26]		ATP synthase subunit g, mitochondrial OS=Rattus norvegicus OX=10116 GN=Atp5mg PE=1 SV=2		194214	High
High	[R].APSPAPAVSPK.[R]	2xPhospho [S3(100); S9(100)]	2	Q63624	Q63624 [676-686]	Q63624 2xPhospho [S678(100); S684(100)]	Splicing factor, arginine/serine-rich 19 OS=Rattus norvegicus OX=10116 GN=Scaf1 PE=1 SV=2		2.19599e+06	High
High	[R].APSSDEECFFDLLSK.[F]	1xCarbamidomethyl [C8]; 1xPhospho [S3(89.7)]	1	Q9R080	Q9R080 [488-502]	Q9R080 1xPhospho [S490(89.7)]	G-protein-signaling modulator 1 OS=Rattus norvegicus OX=10116 GN=Gpsm1 PE=1 SV=2		1095941	High
High	[R].APSSDEECFFDLLSK.[F]	1xCarbamidomethyl [C8]; 2xPhospho [S3(100); S4(100)]	1	Q9R080	Q9R080 [488-502]	Q9R080 2xPhospho [S490(100); S491(100)]	G-protein-signaling modulator 1 OS=Rattus norvegicus OX=10116 GN=Gpsm1 PE=1 SV=2		221779	High
High	[K].APSSQSLLTLLAR.[Q]	1xPhospho [S3(100)]	1	D3ZMG0	D3ZMG0 [635-647]	D3ZMG0 1xPhospho [S637(100)]	Serine/threonine-protein kinase OS=Rattus norvegicus OX=10116 GN=Ulk1 PE=1 SV=2		166852	High
High	[K].APSSSSAGISEWLDQK.[L]		1	P13803	P13803 [188-203]		Electron transfer flavoprotein subunit alpha, mitochondrial OS=Rattus norvegicus OX=10116 GN=Etfa PE=1 SV=4		905219	High
High	[K].APSTPPPK.[V]	1xPhospho [T4(99.9)]	1	Q63624	Q63624 [922-929]	Q63624 1xPhospho [T925(99.9)]	Splicing factor, arginine/serine-rich 19 OS=Rattus norvegicus OX=10116 GN=Scaf1 PE=1 SV=2		122849	High
High	[R].APSWIDTGLSEMR.[M]		1	P23928	P23928 [57-69]		Alpha-crystallin B chain OS=Rattus norvegicus OX=10116 GN=Cryab PE=1 SV=1		833916	High
High	[R].APSWIDTGLSEMR.[M]	1xPhospho [S3(100)]	1	P23928	P23928 [57-69]	P23928 1xPhospho [S59(100)]	Alpha-crystallin B chain OS=Rattus norvegicus OX=10116 GN=Cryab PE=1 SV=1		2.02449e+06	High
High	[R].APSWIDTGLSEMR.[M]	1xOxidation [M12]; 1xPhospho [S3(100)]	1	P23928	P23928 [57-69]	P23928 1xPhospho [S59(100)]	Alpha-crystallin B chain OS=Rattus norvegicus OX=10116 GN=Cryab PE=1 SV=1		368195	High
High	[R].APSYGAGELLDFSLADAVNQEFLATR.[T]		1	P48675	P48675 [79-104]		Desmin OS=Rattus norvegicus OX=10116 GN=Des PE=1 SV=2		1.64199e+06	High
High	[R].APSYGAGELLDFSLADAVNQEFLATR.[T]	1xPhospho [S3(100)]	1	P48675	P48675 [79-104]	P48675 1xPhospho [S81(100)]	Desmin OS=Rattus norvegicus OX=10116 GN=Des PE=1 SV=2		5.30354e+06	High
High	[R].APTAAPSPEPR.[D]	1xPhospho [S7(100)]	2	O88453	O88453 [360-370]	O88453 1xPhospho [S366(100)]	Scaffold attachment factor B1 OS=Rattus norvegicus OX=10116 GN=Safb PE=1 SV=2		30198176	High
High	[R].APTAAPSPEPR.[D]	2xPhospho [T3(100); S7(100)]	1	O88453	O88453 [360-370]	O88453 2xPhospho [T362(100); S366(100)]	Scaffold attachment factor B1 OS=Rattus norvegicus OX=10116 GN=Safb PE=1 SV=2		541400	High
High	[K].APTQSYR.[H]		1	Q4QQV3	Q4QQV3 [50-56]		Protein FAM162A OS=Rattus norvegicus OX=10116 GN=Fam162a PE=2 SV=1		343860	High
High	[K].APVPTGEVYFADSFDR.[G]		1	P35565	P35565 [63-78]		Calnexin OS=Rattus norvegicus OX=10116 GN=Canx PE=1 SV=1		1.17556e+06	High
High	[K].AQATGSPHTSPTHGGGR.[S]	2xPhospho [S6(94.5); S10(77.8)]	1	P84060	P84060 [519-535]	P84060 2xPhospho [S524(94.5); S528(77.8)]	Dystrobrevin beta OS=Rattus norvegicus OX=10116 GN=Dtnb PE=1 SV=2		172779	High
High	[K].AQDEGHLSDIVPFKVPGK.[D]		1	Q60587	Q60587 [256-273]		Trifunctional enzyme subunit beta, mitochondrial OS=Rattus norvegicus OX=10116 GN=Hadhb PE=1 SV=1		396235	High
High	[K].AQDIEAGDGTTSVVIIAGSLLDSCTK.[L]	1xCarbamidomethyl [C24]	2	Q7TPB1	Q7TPB1 [97-122]		T-complex protein 1 subunit delta OS=Rattus norvegicus OX=10116 GN=Cct4 PE=1 SV=3		1.4406e+06	High
High	[K].AQDTAELFFEDVR.[L]		1	P15650	P15650 [255-267]		Long-chain specific acyl-CoA dehydrogenase, mitochondrial OS=Rattus norvegicus OX=10116 GN=Acadl PE=1 SV=1		1.89051e+06	High
High	[K].AQDTAELFFEDVRLPASALLGEENK.[G]		1	P15650	P15650 [255-279]		Long-chain specific acyl-CoA dehydrogenase, mitochondrial OS=Rattus norvegicus OX=10116 GN=Acadl PE=1 SV=1		538807	High
High	[R].AQFEGIVTDLIK.[R]		1	P48721	P48721 [349-360]		Stress-70 protein, mitochondrial OS=Rattus norvegicus OX=10116 GN=Hspa9 PE=1 SV=3		1.65765e+06	High
High	[R].AQFEGIVTDLIKR.[T]		1	P48721	P48721 [349-361]		Stress-70 protein, mitochondrial OS=Rattus norvegicus OX=10116 GN=Hspa9 PE=1 SV=3		2.77057e+06	High
High	[K].AQFGQPEILLGTIPGAGGTQR.[L]		1	P14604	P14604 [158-178]		Enoyl-CoA hydratase, mitochondrial OS=Rattus norvegicus OX=10116 GN=Echs1 PE=1 SV=1		990944	High
High	[R].AQFLVEK.[A]		1	Q5XIH7	Q5XIH7 [210-216]		Prohibitin-2 OS=Rattus norvegicus OX=10116 GN=Phb2 PE=1 SV=1		1051174	High
High	[R].AQGQIRSPTK.[T]	1xPhospho [S7(99.1)]	1	P52481	P52481 [295-304]	P52481 1xPhospho [S301(99.1)]	Adenylyl cyclase-associated protein 2 OS=Rattus norvegicus OX=10116 GN=Cap2 PE=1 SV=1		3.03563e+06	High
High	[R].AQHEDQVEQYKK.[E]		1	P48679	P48679 [250-261]		Prelamin-A/C OS=Rattus norvegicus OX=10116 GN=Lmna PE=1 SV=1	NoQuanValues		High
High	[R].AQHVQVEEGSEPDGFWEALGGK.[T]		1	Q68FP1	Q68FP1 [625-646]		Gelsolin OS=Rattus norvegicus OX=10116 GN=Gsn PE=1 SV=1		740031	High
High	[R].AQLEFNQIK.[A]		1	P02564; P02563	P02564 [1561-1569]; P02563 [1562-1570]		Myosin-7 OS=Rattus norvegicus OX=10116 GN=Myh7 PE=1 SV=2;Myosin-6 OS=Rattus norvegicus OX=10116 GN=Myh6 PE=1 SV=2	NotUnique	13105478	High
High	[R].AQLEFNQIKAEIER.[K]		1	P02564; P02563	P02564 [1561-1574]; P02563 [1562-1575]		Myosin-7 OS=Rattus norvegicus OX=10116 GN=Myh7 PE=1 SV=2;Myosin-6 OS=Rattus norvegicus OX=10116 GN=Myh6 PE=1 SV=2	NotUnique	924664	High
High	[R].AQLELEVSK.[A]		1	Q62667	Q62667 [775-783]		Major vault protein OS=Rattus norvegicus OX=10116 GN=Mvp PE=1 SV=4		156387	High
High	[R].AQIGGPESEQSGAK.[-]		1	P42930	P42930 [193-206]		Heat shock protein beta-1 OS=Rattus norvegicus OX=10116 GN=Hspb1 PE=1 SV=1		5031089	High
High	[R].AQLLQPTLEINPR.[H]		1	Q5XHZ0	Q5XHZ0 [637-649]		Heat shock protein 75 kDa, mitochondrial OS=Rattus norvegicus OX=10116 GN=Trap1 PE=1 SV=1		594237	High
High	[K].AQPARPPPPVQPGEIGEAIAK.[Y]		1	O35413	O35413 [1022-1042]		Sorbin and SH3 domain-containing protein 2 OS=Rattus norvegicus OX=10116 GN=Sorbs2 PE=1 SV=2		1.7125e+06	High
High	[R].AQPEHVISQGR.[G]		1	P97532	P97532 [283-293]		3-mercaptopyruvate sulfurtransferase OS=Rattus norvegicus OX=10116 GN=Mpst PE=1 SV=3		150298	High
High	[K].AQPSDSAPEKGNKSPSPPPDGSPAATPEIR.[V]	2xPhospho [S14(96.7); S16(99.8)]	1	O08839	O08839 [283-312]	O08839 2xPhospho [S296(96.7); S298(99.8)]	Myc box-dependent-interacting protein 1 OS=Rattus norvegicus OX=10116 GN=Bin1 PE=1 SV=1		545798	High
High	[K].AQQALVQK.[R]		1	P19511	P19511 [155-162]		ATP synthase F(0) complex subunit B1, mitochondrial OS=Rattus norvegicus OX=10116 GN=Atp5pb PE=1 SV=1		2.26268e+06	High
High	[K].AQQALVQKR.[H]		1	P19511	P19511 [155-163]		ATP synthase F(0) complex subunit B1, mitochondrial OS=Rattus norvegicus OX=10116 GN=Atp5pb PE=1 SV=1		623256	High
High	[R].AQQVAVQEQEIAR.[R]		1	Q9Z1E1	Q9Z1E1 [262-274]		Flotillin-1 OS=Rattus norvegicus OX=10116 GN=Flot1 PE=2 SV=2	NoQuanValues		High
High	[K].AQQVSQGLDVLTAK.[V]		1	P85972	P85972 [353-366]		Vinculin OS=Rattus norvegicus OX=10116 GN=Vcl PE=1 SV=1		2.09978e+06	High
High	[K].AQREPLLTLVK.[E]		1	Q4FZT9	Q4FZT9 [179-189]		26S proteasome non-ATPase regulatory subunit 2 OS=Rattus norvegicus OX=10116 GN=Psmd2 PE=1 SV=1		149179	High
High	[R].AQRLSQETEALGR.[S]	1xPhospho [S5(100)]	1	Q63083	Q63083 [364-376]	Q63083 1xPhospho [S368(100)]	Nucleobindin-1 OS=Rattus norvegicus OX=10116 GN=Nucb1 PE=1 SV=1		517884	High
High	[R].AQRPSPPDPWDDEDGVSCTPFFGSEER.[T]	1xCarbamidomethyl [C18]; 1xPhospho [S5(100)]	1	Q63625	Q63625 [944-970]	Q63625 1xPhospho [S948(100)]	PHD and RING finger domain-containing protein 1 OS=Rattus norvegicus OX=10116 GN=Phrf1 PE=1 SV=2		739404	High
High	[R].AQSEESRPQSLQQPATSTTETPASPAHTTPQTQNTSGR.[R]	1xPhospho [T/S]	1	Q00969	Q00969 [287-324]		Cyclic AMP-dependent transcription factor ATF-2 OS=Rattus norvegicus OX=10116 GN=Atf2 PE=1 SV=2		407291	High
High	[K].AQSELSGAADEAAR.[A]		1	P35434	P35434 [137-150]		ATP synthase subunit delta, mitochondrial OS=Rattus norvegicus OX=10116 GN=Atp5f1d PE=1 SV=2		7089326	High
High	[K].AQSFDVASAPAAAEWAVPQSSR.[L]	1xPhospho [S3(99.9)]	1	Q9WVE9	Q9WVE9 [201-222]	Q9WVE9 1xPhospho [S203(99.9)]	Intersectin-1 OS=Rattus norvegicus OX=10116 GN=Itsn1 PE=1 SV=2	NoQuanValues		High
High	[R].AQSLEPYGAGLK.[A]	1xPhospho [S3(100)]	1	D3ZD05	D3ZD05 [356-367]	D3ZD05 1xPhospho [S358(100)]	KN motif and ankyrin repeat domain-containing protein 2 OS=Rattus norvegicus OX=10116 GN=Kank2 PE=1 SV=2		223313	High
High	[R].AQSLNPDASGSSCSLAR.[T]	1xCarbamidomethyl [C13]; 2xPhospho [S11(88.4); S14(98.4)]	1	O08962	O08962 [255-271]	O08962 2xPhospho [S265(88.4); S268(98.4)]	Potassium voltage-gated channel subfamily H member 2 OS=Rattus norvegicus OX=10116 GN=Kcnh2 PE=1 SV=1		456726	High
High	[R].AQSPTPSLPASWK.[Y]	1xPhospho [S3(100)]	2	D4A702	D4A702 [898-910]	D4A702 1xPhospho [S900(100)]	Synaptopodin-2 OS=Rattus norvegicus OX=10116 GN=Synpo2 PE=1 SV=2		19713130	High
High	[R].AQSPTPSLPASWK.[Y]	2xPhospho [S3(100); S7(100)]	2	D4A702	D4A702 [898-910]	D4A702 2xPhospho [S900(100); S904(100)]	Synaptopodin-2 OS=Rattus norvegicus OX=10116 GN=Synpo2 PE=1 SV=2		26084564	High
High	[R].AQSPTPSLPASWK.[Y]	3xPhospho [S3(100); S7(100); S11(100)]	2	D4A702	D4A702 [898-910]	D4A702 3xPhospho [S900(100); S904(100); S908(100)]	Synaptopodin-2 OS=Rattus norvegicus OX=10116 GN=Synpo2 PE=1 SV=2		857731	High
High	[R].AQSPTPSLPASWKYSSNVR.[A]	3xPhospho [S3(100); S7(100); S11(100)]	1	D4A702	D4A702 [898-916]	D4A702 3xPhospho [S900(100); S904(100); S908(100)]	Synaptopodin-2 OS=Rattus norvegicus OX=10116 GN=Synpo2 PE=1 SV=2		1.13027e+06	High
High	[R].AQSTDSLGTSSSLQSK.[A]	1xPhospho [S3(99.2)]	2	O35550	O35550 [405-420]	O35550 1xPhospho [S407(99.2)]	Rab GTPase-binding effector protein 1 OS=Rattus norvegicus OX=10116 GN=Rabep1 PE=1 SV=1		1.12618e+06	High
High	[R].AQSTDSLGTSSSLQSK.[A]	2xPhospho [S3(89.4); S6(100)]	1	O35550	O35550 [405-420]	O35550 2xPhospho [S407(89.4); S410(100)]	Rab GTPase-binding effector protein 1 OS=Rattus norvegicus OX=10116 GN=Rabep1 PE=1 SV=1		839653	High
High	[K].AQVAQPGGDTIFGK.[I]		1	P62959	P62959 [8-21]		Adenosine 5'-monophosphoramidase HINT1 OS=Rattus norvegicus OX=10116 GN=Hint1 PE=1 SV=5		3780239	High
High	[K].AQVEQELTTLR.[L]		1	P30427	P30427 [2322-2332]		Plectin OS=Rattus norvegicus OX=10116 GN=Plec PE=1 SV=2		160900	High
High	[R].AQVIYTR.[N]		1	P62853	P62853 [105-111]		Small ribosomal subunit protein eS25 OS=Rattus norvegicus OX=10116 GN=Rps25 PE=2 SV=1		508321	High
High	[R].AQVSLLIR.[R]		1	Q5XIH7	Q5XIH7 [158-165]		Prohibitin-2 OS=Rattus norvegicus OX=10116 GN=Phb2 PE=1 SV=1		455730	High
High	[R].AQYETIAAK.[N]		1	P48675	P48675 [278-286]		Desmin OS=Rattus norvegicus OX=10116 GN=Des PE=1 SV=2		2.0607e+06	High
High	[R].ARDDLITDLLNEAK.[Q]		2	Q6PCU2	Q6PCU2 [86-99]		V-type proton ATPase subunit E 1 OS=Rattus norvegicus OX=10116 GN=Atp6v1e1 PE=1 SV=1		150169	High
High	[R].ARDRSPSPLRGNVVPSPLPTR.[R]	2xPhospho [S5(100); S7(100)]	1	Q9WU49	Q9WU49 [26-46]	Q9WU49 2xPhospho [S30(100); S32(100)]	Calcium-regulated heat stable protein 1 OS=Rattus norvegicus OX=10116 GN=Carhsp1 PE=1 SV=1		823745	High
High	[R].ARFEELNADLFR.[G]		1	P63018	P63018 [300-311]		Heat shock cognate 71 kDa protein OS=Rattus norvegicus OX=10116 GN=Hspa8 PE=1 SV=1		1.64703e+06	High
High	[R].ARGPGGSPSGLQK.[R]	1xPhospho [S7(90)]	1	Q99MC0	Q99MC0 [20-32]	Q99MC0 1xPhospho [S26(90)]	Protein phosphatase 1 regulatory subunit 14A OS=Rattus norvegicus OX=10116 GN=Ppp1r14a PE=1 SV=1		529481	High
High	[R].ARGQGASPVAMQK.[A]	1xPhospho [S7(100)]	1	P85972	P85972 [340-352]	P85972 1xPhospho [S346(100)]	Vinculin OS=Rattus norvegicus OX=10116 GN=Vcl PE=1 SV=1		203932	High
High	[K].ARGSPEDGPHEVSPLEEK.[A]	1xPhospho [S4(100)]	1	E9PT37	E9PT37 [1054-1071]	E9PT37 1xPhospho [S1057(100)]	RNA-binding protein 20 OS=Rattus norvegicus OX=10116 GN=Rbm20 PE=1 SV=1		2.57036e+06	High
High	[K].ARGSPEDGPHEVSPLEEK.[A]	2xPhospho [S4(100); S13(100)]	1	E9PT37	E9PT37 [1054-1071]	E9PT37 2xPhospho [S1057(100); S1066(100)]	RNA-binding protein 20 OS=Rattus norvegicus OX=10116 GN=Rbm20 PE=1 SV=1		1.01068e+06	High
High	[K].ARGSPEDGPHEVSPLEEKASPTTESDLQSQACQENSR.[Y]	1xCarbamidomethyl [C32]; 2xPhospho [S4(100); S20(96.7)]	1	E9PT37	E9PT37 [1054-1090]	E9PT37 2xPhospho [S1057(100); S1073(96.7)]	RNA-binding protein 20 OS=Rattus norvegicus OX=10116 GN=Rbm20 PE=1 SV=1		575213	High
High	[K].ARGSPEDGPHEVSPLEEKASPTTESDLQSQACQENSR.[Y]	1xCarbamidomethyl [C32]; 3xPhospho [S4(100); S13(100); S20(99.4)]	1	E9PT37	E9PT37 [1054-1090]	E9PT37 3xPhospho [S1057(100); S1066(100); S1073(99.4)]	RNA-binding protein 20 OS=Rattus norvegicus OX=10116 GN=Rbm20 PE=1 SV=1		300129	High
High	[R].ARHDSPDLELPK.[A]	1xPhospho [S5(100)]	1	Q4QQU1	Q4QQU1 [292-303]	Q4QQU1 1xPhospho [S296(100)]	BUD13 homolog OS=Rattus norvegicus OX=10116 GN=Bud13 PE=1 SV=1		349889	High
High	[R].ARIYSSDSDEGSEEDKAQR.[L]	3xPhospho [S5(100); S6(100); S8(96.5)]	1	Q641X2	Q641X2 [615-633]	Q641X2 3xPhospho [S619(100); S620(100); S622(96.5)]	RNA polymerase-associated protein LEO1 OS=Rattus norvegicus OX=10116 GN=Leo1 PE=1 SV=1		264975	High
High	[K].ARPFPDGLAEDIDKGEVSAR.[Q]		2	P05197	P05197 [606-625]		Elongation factor 2 OS=Rattus norvegicus OX=10116 GN=Eef2 PE=1 SV=4		659590	High
High	[R].ARSMDSSDLSDGAVTLQEYLELKK.[A]	1xPhospho [S3(95.4)]	1	Q9Z272	Q9Z272 [417-440]	Q9Z272 1xPhospho [S419(95.4)]	ARF GTPase-activating protein GIT1 OS=Rattus norvegicus OX=10116 GN=Git1 PE=1 SV=1	NoQuanValues		High
High	[R].ARSMDSSDLSDGAVTLQEYLELKK.[A]	1xOxidation [M4]; 1xPhospho [S/T/Y]	1	Q9Z272	Q9Z272 [417-440]		ARF GTPase-activating protein GIT1 OS=Rattus norvegicus OX=10116 GN=Git1 PE=1 SV=1	NoQuanValues		High
High	[K].ARSNENLDKIDMSLDEIIK.[L]	1xPhospho [S3(100)]	1	Q7TQ84	Q7TQ84 [21-39]	Q7TQ84 1xPhospho [S23(100)]	UAP56-interacting factor OS=Rattus norvegicus OX=10116 GN=Fyttd1 PE=2 SV=2	NoQuanValues		High
High	[K].ASAELALGENSEVLK.[S]		2	P00507	P00507 [108-122]		Aspartate aminotransferase, mitochondrial OS=Rattus norvegicus OX=10116 GN=Got2 PE=1 SV=2		3.17828e+06	High
High	[K].ASAFALQEQPVVNAVIDDATK.[E]		1	Q01205	Q01205 [288-308]		Dihydrolipoyllysine-residue succinyltransferase component of 2-oxoglutarate dehydrogenase complex, mitochondrial OS=Rattus norvegicus OX=10116 GN=Dlst PE=1 SV=2		896129	High
High	[K].ASAFALQEQPVVNAVIDDATKEVVYR.[D]		1	Q01205	Q01205 [288-313]		Dihydrolipoyllysine-residue succinyltransferase component of 2-oxoglutarate dehydrogenase complex, mitochondrial OS=Rattus norvegicus OX=10116 GN=Dlst PE=1 SV=2		618283	High
High	[K].ASALFSSDEEDQWSVADSQTK.[L]	1xPhospho [S2(81.5)]	1	Q80X08	Q80X08 [605-625]	Q80X08 1xPhospho [S606(81.5)]	WASH complex subunit 2 OS=Rattus norvegicus OX=10116 GN=Washc2 PE=1 SV=1		1.09176e+06	High
High	[K].ASALFSSDEEDQWSVADSQTK.[L]	2xPhospho [S6(97.3); S7(97.3)]	1	Q80X08	Q80X08 [605-625]	Q80X08 2xPhospho [S610(97.3); S611(97.3)]	WASH complex subunit 2 OS=Rattus norvegicus OX=10116 GN=Washc2 PE=1 SV=1		496583	High
High	[R].ASCDAQTYGIGLK.[E]	1xCarbamidomethyl [C3]	1	Q6UPE1	Q6UPE1 [263-275]		Electron transfer flavoprotein-ubiquinone oxidoreductase, mitochondrial OS=Rattus norvegicus OX=10116 GN=Etfdh PE=1 SV=1		748844	High
High	[R].ASDTSSAPEDSEKLVGDTVSYSK.[K]	1xPhospho [S20(80)]	1	Q63488	Q63488 [404-426]	Q63488 1xPhospho [S423(80)]	Sodium-dependent phosphate transporter 2 OS=Rattus norvegicus OX=10116 GN=Slc20a2 PE=1 SV=1		566142	High
High	[R].ASEEHLK.[Q]		1	P19804	P19804 [43-49]		Nucleoside diphosphate kinase B OS=Rattus norvegicus OX=10116 GN=Nme2 PE=1 SV=1		967422	High
High	[R].ASFETLPNISDLCLK.[D]	1xCarbamidomethyl [C13]; 1xPhospho [S2(100)]	1	Q5XII9	Q5XII9 [37-51]	Q5XII9 1xPhospho [S38(100)]	Mitochondrial fission regulator 1-like OS=Rattus norvegicus OX=10116 GN=Mtfr1l PE=1 SV=1		249248	High
High	[R].ASFNHFDR.[D]		2	Q9Z1P2	Q9Z1P2 [753-760]		Alpha-actinin-1 OS=Rattus norvegicus OX=10116 GN=Actn1 PE=1 SV=1		213034	High
High	[K].ASGDAARPFLLQLAESAYR.[F]		2	F1LZW6	F1LZW6 [314-332]		Electrogenic aspartate/glutamate antiporter SLC25A13, mitochondrial OS=Rattus norvegicus OX=10116 GN=Slc25a13 PE=3 SV=4		298514	High
High	[K].ASGNLETK.[Y]		1	Q9R1Z0	Q9R1Z0 [54-61]		Voltage-dependent anion-selective channel protein 3 OS=Rattus norvegicus OX=10116 GN=Vdac3 PE=1 SV=2		2.11366e+06	High
High	[K].ASGPPVSELITK.[A]		2	P15865	P15865 [35-46]		Histone H1.4 OS=Rattus norvegicus OX=10116 GN=H1-4 PE=1 SV=3		11307326	High
High	[K].ASGPPVSELITK.[A]	1xPhospho [S2(100)]	1	P15865	P15865 [35-46]	P15865 1xPhospho [S36(100)]	Histone H1.4 OS=Rattus norvegicus OX=10116 GN=H1-4 PE=1 SV=3		243060	High
High	[R].ASGQAFELILSPR.[S]	1xPhospho [S11(100)]	2	P13668	P13668 [15-27]	P13668 1xPhospho [S25(100)]	Stathmin OS=Rattus norvegicus OX=10116 GN=Stmn1 PE=1 SV=2		1.57915e+06	High
High	[R].ASGQAFELILSPR.[S]	2xPhospho [S2(100); S11(100)]	1	P13668	P13668 [15-27]	P13668 2xPhospho [S16(100); S25(100)]	Stathmin OS=Rattus norvegicus OX=10116 GN=Stmn1 PE=1 SV=2		139822	High
High	[K].ASGVEGADVVK.[L]		1	P05708	P05708 [177-187]		Hexokinase-1 OS=Rattus norvegicus OX=10116 GN=Hk1 PE=1 SV=4		879701	High
High	[K].ASIAALEAK.[I]		1	Q62812	Q62812 [1808-1816]		Myosin-9 OS=Rattus norvegicus OX=10116 GN=Myh9 PE=1 SV=3		345376	High
High	[K].ASIANSDGPPAGSQTPPFKR.[K]	1xPhospho [T15(99.8)]	1	P62025	P62025 [22-41]	P62025 1xPhospho [T36(99.8)]	Phosphatase and actin regulator 2 OS=Rattus norvegicus OX=10116 GN=Phactr2 PE=1 SV=1		230052	High
High	[K].ASLNGADIYSGCCTLK.[I]	2xCarbamidomethyl [C12; C13]	1	F1LQ48	F1LQ48 [246-261]		Heterogeneous nuclear ribonucleoprotein L OS=Rattus norvegicus OX=10116 GN=Hnrnpl PE=1 SV=2		482971	High
High	[K].ASIPFSVVGSNQLIEAK.[G]		1	Q91Y81	Q91Y81 [233-249]		Septin-2 OS=Rattus norvegicus OX=10116 GN=Septin2 PE=1 SV=1		530180	High
High	[K].ASLQELDLGSNK.[L]		1	P29315	P29315 [222-233]		Ribonuclease inhibitor OS=Rattus norvegicus OX=10116 GN=Rnh1 PE=1 SV=2		550185	High
High	[R].ASNASSVGGIDIKPNGKSPDSK.[S]	1xPhospho [S18(98.5)]	1	Q9JIL9	Q9JIL9 [516-537]	Q9JIL9 1xPhospho [S533(98.5)]	Nibrin OS=Rattus norvegicus OX=10116 GN=Nbn PE=1 SV=2		113321	High
High	[R].ASNGDAWVEAHGK.[L]		1	P48721	P48721 [147-159]		Stress-70 protein, mitochondrial OS=Rattus norvegicus OX=10116 GN=Hspa9 PE=1 SV=3		271068	High
High	[R].ASNSEDPPSVVEVR.[K]		1	Q9EPB1	Q9EPB1 [459-472]		Dipeptidyl peptidase 2 OS=Rattus norvegicus OX=10116 GN=Dpp7 PE=1 SV=1		519082	High
High	[K].ASNTSEVYFDGVK.[V]		1	P45953	P45953 [304-316]		Very long-chain specific acyl-CoA dehydrogenase, mitochondrial OS=Rattus norvegicus OX=10116 GN=Acadvl PE=1 SV=1		451220	High
High	[R].ASPALGSGPDGSGDSLEMSSLDR.[A]	1xPhospho [S2(100)]	3	Q75Q39	Q75Q39 [93-115]	Q75Q39 1xPhospho [S94(100)]	Mitochondrial import receptor subunit TOM70 OS=Rattus norvegicus OX=10116 GN=Tomm70 PE=1 SV=1		5262602	High
High	[R].ASPALGSGPDGSGDSLEMSSLDR.[A]	1xOxidation [M18]; 1xPhospho [S2(100)]	3	Q75Q39	Q75Q39 [93-115]	Q75Q39 1xPhospho [S94(100)]	Mitochondrial import receptor subunit TOM70 OS=Rattus norvegicus OX=10116 GN=Tomm70 PE=1 SV=1		4.31227e+06	High
High	[R].ASPATQPPPLLPPSNPGPDATVVGSAPTPLLPPSATAAAK.[M]	1xPhospho [S2(94.4)]	1	Q91V33	Q91V33 [57-96]	Q91V33 1xPhospho [S58(94.4)]	KH domain-containing, RNA-binding, signal transduction-associated protein 1 OS=Rattus norvegicus OX=10116 GN=Khdrbs1 PE=1 SV=1		5.52548e+06	High
High	[R].ASPGSSSGGDRSPPPPPPPPPSDEALLHCVLEGK.[L]	1xCarbamidomethyl [C29]; 2xPhospho [S2(98.1); S]	1	Q3LUD4	Q3LUD4 [300-333]	Q3LUD4 2xPhospho [S301(98.1); S]	Leucine zipper putative tumor suppressor 2 OS=Rattus norvegicus OX=10116 GN=Lzts2 PE=1 SV=2		262554	High
High	[R].ASPHATPSTLHFPTSPIIQQPGPYFSHPAIR.[Y]	1xPhospho [S2(98.7)]	1	P09414	P09414 [359-389]	P09414 1xPhospho [S360(98.7)]	Nuclear factor 1 A-type OS=Rattus norvegicus OX=10116 GN=Nfia PE=1 SV=2	NoQuanValues		High
High	[R].ASPNLIGNTGANSVGK.[V]	1xPhospho [S2(100)]	1	Q2MJT0	Q2MJT0 [234-249]	Q2MJT0 1xPhospho [S235(100)]	Myocyte-specific enhancer factor 2A OS=Rattus norvegicus OX=10116 GN=Mef2a PE=1 SV=1		3.71761e+06	High
High	[R].ASPPPQGPLPGPPGALHR.[W]	1xPhospho [S2(100)]	2	Q2YDU3	Q2YDU3 [63-80]	Q2YDU3 1xPhospho [S64(100)]	OTU domain-containing protein 5 OS=Rattus norvegicus OX=10116 GN=Otud5 PE=1 SV=2		247387	High
High	[K].ASPTTESDLQSQACQENSR.[Y]	1xCarbamidomethyl [C14]; 1xPhospho [T/S]	1	E9PT37	E9PT37 [1072-1090]		RNA-binding protein 20 OS=Rattus norvegicus OX=10116 GN=Rbm20 PE=1 SV=1	NoQuanValues		High
High	[R].ASPVPGTPDR.[L]	1xPhospho [S2(100)]	1	Q5JCS6	Q5JCS6 [1081-1090]	Q5JCS6 1xPhospho [S1082(100)]	Signal-induced proliferation-associated 1-like protein 2 OS=Rattus norvegicus OX=10116 GN=Sipa1l2 PE=1 SV=1		525134	High
High	[R].ASQYNIR.[G]		1	Q99MI7	Q99MI7 [289-295]		NEDD8-activating enzyme E1 catalytic subunit OS=Rattus norvegicus OX=10116 GN=Uba3 PE=1 SV=1	NoQuanValues		High
High	[R].ASRDQDSSDDERALEDWVSSETTALPRPR.[W]	2xPhospho [S2(96.6); S/T]	1	Q5U2M6	Q5U2M6 [117-145]	Q5U2M6 2xPhospho [S118(96.6); S/T]	DDB1- and CUL4-associated factor 8 OS=Rattus norvegicus OX=10116 GN=Dcaf8 PE=1 SV=1		4.40405e+06	High
High	[K].ASSCESIPEEDSEAR.[V]	1xCarbamidomethyl [C4]; 2xPhospho [S3(85.4); S6(100)]	1	P0C6C0	P0C6C0 [1061-1075]	P0C6C0 2xPhospho [S1063(85.4); S1066(100)]	A-kinase anchor protein SPHKAP OS=Rattus norvegicus OX=10116 GN=Sphkap PE=1 SV=1		789747	High
High	[R].ASSCETYEYPTR.[G]	1xCarbamidomethyl [C4]; 1xPhospho [T6(80.1)]	1	Q9EQH1	Q9EQH1 [400-411]	Q9EQH1 1xPhospho [T405(80.1)]	GRB2-associated-binding protein 2 OS=Rattus norvegicus OX=10116 GN=Gab2 PE=1 SV=2		816261	High
High	[R].ASSDGEGTMSRPASVDGSPVSPSTNR.[T]	1xPhospho [T24(80.5)]	1	P35570	P35570 [323-348]	P35570 1xPhospho [T346(80.5)]	Insulin receptor substrate 1 OS=Rattus norvegicus OX=10116 GN=Irs1 PE=1 SV=1	NoQuanValues		High
High	[K].ASSFADMMGILK.[D]	1xPhospho [S3(99.9)]	1	Q5XII9	Q5XII9 [233-244]	Q5XII9 1xPhospho [S235(99.9)]	Mitochondrial fission regulator 1-like OS=Rattus norvegicus OX=10116 GN=Mtfr1l PE=1 SV=1		632291	High
High	[K].ASSFADMMGILKDFHR.[I]	1xPhospho [S3(98.6)]	1	Q5XII9	Q5XII9 [233-248]	Q5XII9 1xPhospho [S235(98.6)]	Mitochondrial fission regulator 1-like OS=Rattus norvegicus OX=10116 GN=Mtfr1l PE=1 SV=1		236950	High
High	[K].ASSGDQGSPPCFLR.[F]	1xCarbamidomethyl [C11]; 1xPhospho [S8(100)]	1	D3ZZ80	D3ZZ80 [3-16]	D3ZZ80 1xPhospho [S10(100)]	Obscurin-like protein 1 OS=Rattus norvegicus OX=10116 GN=Obsl1 PE=2 SV=3		2.45819e+06	High
High	[K].ASSGKSSPFKVSPLSFGR.[K]	2xPhospho [S7(79.2); S15(100)]	1	Q66H98	Q66H98 [281-298]	Q66H98 2xPhospho [S287(79.2); S295(100)]	Caveolae-associated protein 2 OS=Rattus norvegicus OX=10116 GN=Cavin2 PE=1 SV=3		4.84669e+06	High
High	[K].ASSGKSSPFKVSPLSFGR.[K]	3xPhospho [S12(100); S15(100); S]	4	Q66H98	Q66H98 [281-298]	Q66H98 3xPhospho [S292(100); S295(100); S]	Caveolae-associated protein 2 OS=Rattus norvegicus OX=10116 GN=Cavin2 PE=1 SV=3		1.21751e+07	High
High	[K].ASSGKSSPFKVSPLSFGRK.[K]	3xPhospho [S2(98.7); S3(91); S12(99.8)]	1	Q66H98	Q66H98 [281-299]	Q66H98 3xPhospho [S282(98.7); S283(91); S292(99.8)]	Caveolae-associated protein 2 OS=Rattus norvegicus OX=10116 GN=Cavin2 PE=1 SV=3		927844	High
High	[R].ASSHSSQSQGGGSVTK.[K]	1xPhospho [S3(90.2)]	1	P48679	P48679 [402-417]	P48679 1xPhospho [S404(90.2)]	Prelamin-A/C OS=Rattus norvegicus OX=10116 GN=Lmna PE=1 SV=1		6.3316e+06	High
High	[R].ASSHSSQSQGGGSVTK.[K]	2xPhospho [S3(97.4); S5(86.6)]	2	P48679	P48679 [402-417]	P48679 2xPhospho [S404(97.4); S406(86.6)]	Prelamin-A/C OS=Rattus norvegicus OX=10116 GN=Lmna PE=1 SV=1		1.36968e+06	High
High	[R].ASSHSSQSQGGGSVTKK.[R]	1xPhospho [S3(92.2)]	1	P48679	P48679 [402-418]	P48679 1xPhospho [S404(92.2)]	Prelamin-A/C OS=Rattus norvegicus OX=10116 GN=Lmna PE=1 SV=1		420293	High
High	[R].ASSLGEIDDSSELR.[V]	1xPhospho [S3(99.7)]	1	O08874	O08874 [582-595]	O08874 1xPhospho [S584(99.7)]	Serine/threonine-protein kinase N2 OS=Rattus norvegicus OX=10116 GN=Pkn2 PE=1 SV=2		1.46908e+06	High
High	[R].ASSLTASR.[V]	1xPhospho [S3(86.2)]	1	M0R4F8	M0R4F8 [479-486]	M0R4F8 1xPhospho [S481(86.2)]	Dynamin-binding protein OS=Rattus norvegicus OX=10116 GN=Dnmbp PE=1 SV=2		274266	High
High	[K].ASSNDSLVANR.[L]		1	Q62733	Q62733 [286-296]		Lamina-associated polypeptide 2, isoform beta OS=Rattus norvegicus OX=10116 GN=Tmpo PE=1 SV=3		209190	High
High	[R].ASSPCQEFEQFQIIPTVETPYLAR.[A]	1xCarbamidomethyl [C5]; 1xPhospho [S2(94.9)]	1	O88658	O88658 [1657-1680]	O88658 1xPhospho [S1658(94.9)]	Kinesin-like protein KIF1B OS=Rattus norvegicus OX=10116 GN=Kif1b PE=1 SV=2		1.75452e+06	High
High	[R].ASSPPDR.[I]	1xPhospho [S3(100)]	1	Q5BJT0	Q5BJT0 [73-79]	Q5BJT0 1xPhospho [S75(100)]	Arginine and glutamate-rich protein 1 OS=Rattus norvegicus OX=10116 GN=Arglu1 PE=1 SV=1	NoQuanValues		High
High	[R].ASSPPDRIDIFGR.[T]	1xPhospho [S3(96.6)]	1	Q5BJT0	Q5BJT0 [73-85]	Q5BJT0 1xPhospho [S75(96.6)]	Arginine and glutamate-rich protein 1 OS=Rattus norvegicus OX=10116 GN=Arglu1 PE=1 SV=1		9106341	High
High	[R].ASSPSLFSAEGK.[A]	1xPhospho [S3(99)]	2	Q925Q9	Q925Q9 [629-640]	Q925Q9 1xPhospho [S631(99)]	SH3 domain-containing kinase-binding protein 1 OS=Rattus norvegicus OX=10116 GN=Sh3kbp1 PE=1 SV=2		18108552	High
High	[R].ASSRRGSDASDFDLLETQSACSDTSESSAAGGQGSSR.[R]	1xCarbamidomethyl [C21]; 2xPhospho [S2(89.6); S3(89.6)]	1	D3ZHV2	D3ZHV2 [5366-5402]	D3ZHV2 2xPhospho [S5367(89.6); S5368(89.6)]	Microtubule-actin cross-linking factor 1 OS=Rattus norvegicus OX=10116 GN=Macf1 PE=1 SV=1	NoQuanValues		High
High	[R].ASSSGLCKSDSCLYR.[R]	2xCarbamidomethyl [C7; C12]; 1xPhospho [S9(99.2)]	1	P0C6C0	P0C6C0 [1261-1275]	P0C6C0 1xPhospho [S1269(99.2)]	A-kinase anchor protein SPHKAP OS=Rattus norvegicus OX=10116 GN=Sphkap PE=1 SV=1		772198	High
High	[K].ASSSILINEAEPTTNIQIR.[L]		1	O35987	O35987 [283-301]		NSFL1 cofactor p47 OS=Rattus norvegicus OX=10116 GN=Nsfl1c PE=1 SV=1	NoQuanValues		High
High	[K].ASSSPSASSTSSHPR.[G]	1xPhospho [S4(87.6)]	1	P62025	P62025 [165-179]	P62025 1xPhospho [S168(87.6)]	Phosphatase and actin regulator 2 OS=Rattus norvegicus OX=10116 GN=Phactr2 PE=1 SV=1		489912	High
High	[K].ASSVTTFTGEPNMCPR.[C]	1xCarbamidomethyl [C14]	1	P36201	P36201 [113-128]		Cysteine-rich protein 2 OS=Rattus norvegicus OX=10116 GN=Crip2 PE=2 SV=1		364199	High
High	[K].ASSVYSVPAYTSQPNFFAEATSPVSASPVPVSVPTSPK.[Q]	1xPhospho [S2(86.3)]	2	D4A702	D4A702 [1020-1057]	D4A702 1xPhospho [S1021(86.3)]	Synaptopodin-2 OS=Rattus norvegicus OX=10116 GN=Synpo2 PE=1 SV=2		2.85583e+06	High
High	[K].ASSVYSVPAYTSQPNFFAEATSPVSASPVPVSVPTSPK.[Q]	2xPhospho [S2(90.2); S/T/Y]	1	D4A702	D4A702 [1020-1057]	D4A702 2xPhospho [S1021(90.2); S/T/Y]	Synaptopodin-2 OS=Rattus norvegicus OX=10116 GN=Synpo2 PE=1 SV=2	NoQuanValues		High
High	[K].ASSVYSVPAYTSQPNFFAEATSPVSASPVPVSVPTSPK.[Q]	3xPhospho [S/T/Y]	1	D4A702	D4A702 [1020-1057]		Synaptopodin-2 OS=Rattus norvegicus OX=10116 GN=Synpo2 PE=1 SV=2		56401.5	High
High	[R].ASTFCGTPDYIAPEILQGLK.[Y]	1xCarbamidomethyl [C5]; 1xPhospho [S2(96.3)]	1	P09215	P09215 [503-522]	P09215 1xPhospho [S504(96.3)]	Protein kinase C delta type OS=Rattus norvegicus OX=10116 GN=Prkcd PE=1 SV=1		2.02631e+06	High
High	[R].ASTIEMPQQAR.[Q]		1	P61016	P61016 [15-25]		Cardiac phospholamban OS=Rattus norvegicus OX=10116 GN=Pln PE=1 SV=1		1.05705e+06	High
High	[R].ASTIEMPQQAR.[Q]	1xPhospho [T3(99.9)]	2	P61016	P61016 [15-25]	P61016 1xPhospho [T17(99.9)]	Cardiac phospholamban OS=Rattus norvegicus OX=10116 GN=Pln PE=1 SV=1		5.59804e+06	High
High	[R].ASTIEMPQQAR.[Q]	1xOxidation [M6]; 1xPhospho [T3(99.2)]	3	P61016	P61016 [15-25]	P61016 1xPhospho [T17(99.2)]	Cardiac phospholamban OS=Rattus norvegicus OX=10116 GN=Pln PE=1 SV=1		1.24231e+06	High
High	[R].ASTLLRDEELEEIKK.[E]	1xPhospho [T3(83.1)]	1	P61023	P61023 [5-19]	P61023 1xPhospho [T7(83.1)]	Calcineurin B homologous protein 1 OS=Rattus norvegicus OX=10116 GN=Chp1 PE=1 SV=2	NoQuanValues		High
High	[K].ASVDSETESSPGVNETAAASGQR.[L]	1xPhospho [S/T]	3	Q5U2U7	Q5U2U7 [7-29]		mRNA cap guanine-N7 methyltransferase OS=Rattus norvegicus OX=10116 GN=Rnmt PE=1 SV=1		3.07477e+06	High
High	[K].ASVDSETESSPGVNETAAASGQR.[L]	2xPhospho [S2(98.8); S10(94.9)]	2	Q5U2U7	Q5U2U7 [7-29]	Q5U2U7 2xPhospho [S8(98.8); S16(94.9)]	mRNA cap guanine-N7 methyltransferase OS=Rattus norvegicus OX=10116 GN=Rnmt PE=1 SV=1		1.22031e+06	High
High	[K].ASVITQVFHVPLEER.[K]		1	Q9Z1A6	Q9Z1A6 [73-87]		Vigilin OS=Rattus norvegicus OX=10116 GN=Hdlbp PE=1 SV=1	NoQuanValues		High
High	[R].ASVSDLSPR.[E]	1xPhospho [S7(100)]	1	Q5M7V8	Q5M7V8 [237-245]	Q5M7V8 1xPhospho [S243(100)]	Thyroid hormone receptor-associated protein 3 OS=Rattus norvegicus OX=10116 GN=Thrap3 PE=1 SV=1		20781420	High
High	[R].ASVSDLSPR.[E]	2xPhospho [S2(100); S7(100)]	1	Q5M7V8	Q5M7V8 [237-245]	Q5M7V8 2xPhospho [S238(100); S243(100)]	Thyroid hormone receptor-associated protein 3 OS=Rattus norvegicus OX=10116 GN=Thrap3 PE=1 SV=1		816000	High
High	[R].ASVSDLSPRERSPALKSPLQSVVVR.[R]	2xPhospho [S2(99.7); S]	1	Q5M7V8	Q5M7V8 [237-261]	Q5M7V8 2xPhospho [S238(99.7); S]	Thyroid hormone receptor-associated protein 3 OS=Rattus norvegicus OX=10116 GN=Thrap3 PE=1 SV=1		1.59505e+06	High
High	[K].ASYVAWGHSTVVDPWGQVLTK.[A]		1	Q497B0	Q497B0 [214-234]		Omega-amidase NIT2 OS=Rattus norvegicus OX=10116 GN=Nit2 PE=1 SV=1		270252	High
High	[R].ATAQQEPDGKPASSPVIMASQTTHKEEK.[S]	1xPhospho [S/T]	1	O35142	O35142 [847-874]		Coatomer subunit beta' OS=Rattus norvegicus OX=10116 GN=Copb2 PE=1 SV=3		416920	High
High	[K].ATAVMPDGQFK.[D]		1	Q63716	Q63716 [17-27]		Peroxiredoxin-1 OS=Rattus norvegicus OX=10116 GN=Prdx1 PE=1 SV=1		379073	High
High	[K].ATDAEADVASLNR.[R]		1	P58775; P04692	P58775 [78-90]; P04692 [78-90]		Tropomyosin beta chain OS=Rattus norvegicus OX=10116 GN=Tpm2 PE=1 SV=1;Tropomyosin alpha-1 chain OS=Rattus norvegicus OX=10116 GN=Tpm1 PE=1 SV=3	NotUnique	1.24606e+06	High
High	[K].ATDAEADVASLNRR.[I]		1	P58775; P04692	P58775 [78-91]; P04692 [78-91]		Tropomyosin beta chain OS=Rattus norvegicus OX=10116 GN=Tpm2 PE=1 SV=1;Tropomyosin alpha-1 chain OS=Rattus norvegicus OX=10116 GN=Tpm1 PE=1 SV=3	NotUnique	1.20897e+06	High
High	[K].ATDCEGHDVASLLR.[D]	1xCarbamidomethyl [C4]	1	P05708	P05708 [625-638]		Hexokinase-1 OS=Rattus norvegicus OX=10116 GN=Hk1 PE=1 SV=4		925413	High
High	[K].ATDFVVDR.[A]		3	P56574	P56574 [181-188]		Isocitrate dehydrogenase [NADP], mitochondrial OS=Rattus norvegicus OX=10116 GN=Idh2 PE=1 SV=2		8752318	High
High	[R].ATDFVVPGPGK.[V]		1	P41562	P41562 [141-151]		Isocitrate dehydrogenase [NADP] cytoplasmic OS=Rattus norvegicus OX=10116 GN=Idh1 PE=1 SV=1	NoQuanValues		High
High	[R].ATEEPSGTGSDELIK.[S]		1	P85125	P85125 [33-47]		Caveolae-associated protein 1 OS=Rattus norvegicus OX=10116 GN=Cavin1 PE=1 SV=1		758471	High
High	[R].ATEEPSGTGSDELIK.[S]	1xPhospho [S10(89.3)]	1	P85125	P85125 [33-47]	P85125 1xPhospho [S42(89.3)]	Caveolae-associated protein 1 OS=Rattus norvegicus OX=10116 GN=Cavin1 PE=1 SV=1		5.91505e+06	High
High	[R].ATEEPSGTGSDELIK.[S]	2xPhospho [S6(100); S10(97.5)]	1	P85125	P85125 [33-47]	P85125 2xPhospho [S38(100); S42(97.5)]	Caveolae-associated protein 1 OS=Rattus norvegicus OX=10116 GN=Cavin1 PE=1 SV=1		1.06126e+06	High
High	[R].ATEEPSGTGSDELIKSDQVNGVLVLSLLDK.[I]	1xPhospho [S6(81.2)]	1	P85125	P85125 [33-62]	P85125 1xPhospho [S38(81.2)]	Caveolae-associated protein 1 OS=Rattus norvegicus OX=10116 GN=Cavin1 PE=1 SV=1		13966835	High
High	[KR].ATENDIYNFFSPLNPVR.[V]		1	Q794E4; Q8VHV7	Q794E4 [300-316]; Q8VHV7 [300-316]		Heterogeneous nuclear ribonucleoprotein F OS=Rattus norvegicus OX=10116 GN=Hnrnpf PE=1 SV=3;Heterogeneous nuclear ribonucleoprotein H OS=Rattus norvegicus OX=10116 GN=Hnrnph1 PE=1 SV=2	NotUnique	612042	High
High	[K].ATEPVISFYDKR.[G]		1	P39069	P39069 [156-167]		Adenylate kinase isoenzyme 1 OS=Rattus norvegicus OX=10116 GN=Ak1 PE=1 SV=3		1.87978e+06	High
High	[K].ATFDAISK.[T]		1	P27952	P27952 [239-246]		Small ribosomal subunit protein uS5 OS=Rattus norvegicus OX=10116 GN=Rps2 PE=1 SV=1		574728	High
High	[K].ATGPPVSELITK.[A]		1	D3ZBN0	D3ZBN0 [34-45]		Histone H1.5 OS=Rattus norvegicus OX=10116 GN=H1-5 PE=1 SV=1		2.16789e+06	High
High	[K].ATIAGGGVIPHIHK.[S]		2	P0C0S7	P0C0S7 [103-116]		Histone H2A.Z OS=Rattus norvegicus OX=10116 GN=H2az1 PE=1 SV=2		346917	High
High	[-].ATLKDITR.[R]		1	P35435	P35435 [1-8]		ATP synthase subunit gamma, mitochondrial OS=Rattus norvegicus OX=10116 GN=Atp5f1c PE=1 SV=2		638489	High
High	[K].ATLPSPDKLPGFK.[M]		1	Q5U300	Q5U300 [831-843]		Ubiquitin-like modifier-activating enzyme 1 OS=Rattus norvegicus OX=10116 GN=Uba1 PE=1 SV=1	NoQuanValues		High
High	[K].ATIQPVFDPSK.[V]		1	D3ZHA0	D3ZHA0 [1148-1158]		Filamin-C OS=Rattus norvegicus OX=10116 GN=Flnc PE=1 SV=1		205123	High
High	[K].ATIQPVFDPSKVR.[A]		1	D3ZHA0	D3ZHA0 [1148-1160]		Filamin-C OS=Rattus norvegicus OX=10116 GN=Flnc PE=1 SV=1		6981391	High
High	[K].ATLVLNCVGPYR.[F]	1xCarbamidomethyl [C7]	1	Q6AY30	Q6AY30 [92-103]		Saccharopine dehydrogenase-like oxidoreductase OS=Rattus norvegicus OX=10116 GN=Sccpdh PE=1 SV=1		189197	High
High	[K].ATLWYVPLSLK.[N]		1	Q64559	Q64559 [159-169]		Cytosolic acyl coenzyme A thioester hydrolase OS=Rattus norvegicus OX=10116 GN=Acot7 PE=1 SV=4		121989	High
High	[K].ATMRPETDSASTASGGLCHQR.[N]	1xCarbamidomethyl [C18]; 1xOxidation [M3]; 2xPhospho [T12(91.1); S14(98.9)]	1	Q9WVC7	Q9WVC7 [539-559]	Q9WVC7 2xPhospho [T550(91.1); S552(98.9)]	A-kinase anchor protein 6 OS=Rattus norvegicus OX=10116 GN=Akap6 PE=1 SV=1	NoQuanValues		High
High	[K].ATQSVPKEEVSNNNPHLK.[S]		1	P97576	P97576 [121-138]		GrpE protein homolog 1, mitochondrial OS=Rattus norvegicus OX=10116 GN=Grpel1 PE=1 SV=2		225108	High
High	[R].ATSEGESLR.[R]	1xPhospho [S3(97.5)]	1	Q63638	Q63638 [2494-2502]	Q63638 1xPhospho [S2496(97.5)]	Striated muscle-specific serine/threonine-protein kinase OS=Rattus norvegicus OX=10116 GN=Speg PE=1 SV=2		354378	High
High	[R].ATSNVFAMFDQSQIQEFK.[E]	1xPhospho [S3(98.5)]	1	P13832	P13832 [18-35]	P13832 1xPhospho [S20(98.5)]	Myosin regulatory light chain RLC-A OS=Rattus norvegicus OX=10116 GN=Rlc-a PE=2 SV=2		3432227	High
High	[R].ATSNVFAMFDQSQIQEFK.[E]	1xOxidation [M8]; 1xPhospho [S3(97.6)]	1	P13832	P13832 [18-35]	P13832 1xPhospho [S20(97.6)]	Myosin regulatory light chain RLC-A OS=Rattus norvegicus OX=10116 GN=Rlc-a PE=2 SV=2		429685	High
High	[K].ATSPSTLVSTGSSSR.[S]		1	Q5M7W5	Q5M7W5 [784-798]		Microtubule-associated protein 4 OS=Rattus norvegicus OX=10116 GN=Map4 PE=1 SV=1		333865	High
High	[K].ATSPSTLVSTGSSSR.[S]	1xPhospho [S3(98.1)]	1	Q5M7W5	Q5M7W5 [784-798]	Q5M7W5 1xPhospho [S786(98.1)]	Microtubule-associated protein 4 OS=Rattus norvegicus OX=10116 GN=Map4 PE=1 SV=1		2502011	High
High	[K].ATSPSTLVSTGSSSRSPSTTLPK.[R]	1xPhospho [S12(95.3)]	1	Q5M7W5	Q5M7W5 [784-806]	Q5M7W5 1xPhospho [S795(95.3)]	Microtubule-associated protein 4 OS=Rattus norvegicus OX=10116 GN=Map4 PE=1 SV=1		642942	High
High	[R].ATTEEPETDEVDQVSESNSIEELER.[L]	2xPhospho [S15(85.7); S19(96.2)]	1	O08815	O08815 [631-655]	O08815 2xPhospho [S645(85.7); S649(96.2)]	STE20-like serine/threonine-protein kinase OS=Rattus norvegicus OX=10116 GN=Slk PE=1 SV=1		2246752	High
High	[R].ATTPQLTDVSEDLDQQSLPSEPEEALSR.[E]	1xPhospho [T2(81.5)]	2	Q3MHU5	Q3MHU5 [323-350]	Q3MHU5 1xPhospho [T324(81.5)]	Reticulophagy regulator 2 OS=Rattus norvegicus OX=10116 GN=Retreg2 PE=1 SV=2		979990	High
High	[R].ATVASSSQKFQDLGVK.[N]	1xPhospho [S7(99.7)]	1	Q9QZR6	Q9QZR6 [36-51]	Q9QZR6 1xPhospho [S42(99.7)]	Septin-9 OS=Rattus norvegicus OX=10116 GN=Septin9 PE=1 SV=1	NoQuanValues		High
High	[K].ATVLDLSCNK.[L]	1xCarbamidomethyl [C8]	1	Q5RJR8	Q5RJR8 [41-50]		Leucine-rich repeat-containing protein 59 OS=Rattus norvegicus OX=10116 GN=Lrrc59 PE=1 SV=1		477182	High
High	[R].ATVSPSTDETPAGTLPGGSFSHSALSVDR.[K]	1xPhospho [S/T]	1	P34926	P34926 [1249-1277]		Microtubule-associated protein 1A OS=Rattus norvegicus OX=10116 GN=Map1a PE=1 SV=1		326747	High
High	[R].ATVSPSTDETPAGTLPGGSFSHSALSVDRK.[H]	1xPhospho [S4(95)]	1	P34926	P34926 [1249-1278]	P34926 1xPhospho [S1252(95)]	Microtubule-associated protein 1A OS=Rattus norvegicus OX=10116 GN=Map1a PE=1 SV=1		333640	High
High	[K].ATVTPSPVK.[G]		1	Q9EPJ0	Q9EPJ0 [176-184]		Nuclear ubiquitous casein and cyclin-dependent kinase substrate 1 OS=Rattus norvegicus OX=10116 GN=Nucks1 PE=1 SV=1		353844	High
High	[K].ATVTPSPVKGK.[G]	1xPhospho [S6(100)]	1	Q9EPJ0	Q9EPJ0 [176-186]	Q9EPJ0 1xPhospho [S181(100)]	Nuclear ubiquitous casein and cyclin-dependent kinase substrate 1 OS=Rattus norvegicus OX=10116 GN=Nucks1 PE=1 SV=1		1.23166e+06	High
High	[K].ATWGDGGDSSPSNVVSK.[Q]	1xPhospho [S10(77.4)]	1	O70377	O70377 [101-117]	O70377 1xPhospho [S110(77.4)]	Synaptosomal-associated protein 23 OS=Rattus norvegicus OX=10116 GN=Snap23 PE=1 SV=1		9384155	High
High	[K].ATWGDGGDSSPSNVVSKQPSR.[I]	1xPhospho [S/T]	2	O70377	O70377 [101-121]		Synaptosomal-associated protein 23 OS=Rattus norvegicus OX=10116 GN=Snap23 PE=1 SV=1		753043	High
High	[R].AVAGDASESALLK.[C]		1	P06685	P06685 [446-458]		Sodium/potassium-transporting ATPase subunit alpha-1 OS=Rattus norvegicus OX=10116 GN=Atp1a1 PE=1 SV=1		946321	High
High	[K].AVAGNISDPGLQK.[S]		1	P85972	P85972 [803-815]		Vinculin OS=Rattus norvegicus OX=10116 GN=Vcl PE=1 SV=1		1.30477e+06	High
High	[K].AVAGNISDPGLQK.[S]	1xPhospho [S7(100)]	1	P85972	P85972 [803-815]	P85972 1xPhospho [S809(100)]	Vinculin OS=Rattus norvegicus OX=10116 GN=Vcl PE=1 SV=1		240452	High
High	[K].AVANYDSVEAGEK.[L]		1	P97852	P97852 [69-81]		Peroxisomal multifunctional enzyme type 2 OS=Rattus norvegicus OX=10116 GN=Hsd17b4 PE=1 SV=3		249388	High
High	[R].AVAQALEVIPR.[T]		1	Q6P502	Q6P502 [439-449]		T-complex protein 1 subunit gamma OS=Rattus norvegicus OX=10116 GN=Cct3 PE=1 SV=1		1.14646e+06	High
High	[K].AVAQGNLSSADVQAAK.[N]		1	P32551	P32551 [359-374]		Cytochrome b-c1 complex subunit 2, mitochondrial OS=Rattus norvegicus OX=10116 GN=Uqcrc2 PE=1 SV=2		6.46431e+06	High
High	[K].AVATPHSPGKPSEK.[G]	1xPhospho [S12(97.2)]	1	Q66H19	Q66H19 [209-222]	Q66H19 1xPhospho [S220(97.2)]	Serum response factor-binding protein 1 OS=Rattus norvegicus OX=10116 GN=Srfbp1 PE=1 SV=1		150363	High
High	[K].AVDEAADALLK.[A]		1	Q3KR86	Q3KR86 [239-249]		MICOS complex subunit Mic60 (Fragment) OS=Rattus norvegicus OX=10116 GN=Immt PE=1 SV=1		1.48394e+06	High
High	[R].AVDNQVYVATASPARDEK.[A]		1	Q497B0	Q497B0 [196-213]		Omega-amidase NIT2 OS=Rattus norvegicus OX=10116 GN=Nit2 PE=1 SV=1		428421	High
High	[K].AVDSLVPIGR.[G]		4	P15999	P15999 [195-204]		ATP synthase subunit alpha, mitochondrial OS=Rattus norvegicus OX=10116 GN=Atp5f1a PE=1 SV=2		34550168	High
High	[K].AVDSQILPK.[I]		1	P21533	P21533 [262-270]		Large ribosomal subunit protein eL6 OS=Rattus norvegicus OX=10116 GN=Rpl6 PE=1 SV=5		932316	High
High	[K].AVEHINK.[T]		1	P15429; P04764	P15429 [65-71]; P04764 [65-71]		Beta-enolase OS=Rattus norvegicus OX=10116 GN=Eno3 PE=1 SV=3;Alpha-enolase OS=Rattus norvegicus OX=10116 GN=Eno1 PE=1 SV=4	NotUnique	3.43592e+06	High
High	[R].AVEILADIIQNSTLGEAEIERER.[G]		1	Q03346	Q03346 [153-175]		Mitochondrial-processing peptidase subunit beta OS=Rattus norvegicus OX=10116 GN=Pmpcb PE=1 SV=3	NoQuanValues		High
High	[K].AVENSSTAIGIR.[C]		1	P18422	P18422 [30-41]		Proteasome subunit alpha type-3 OS=Rattus norvegicus OX=10116 GN=Psma3 PE=1 SV=3		355383	High
High	[K].AVEVAWETLQDEFSR.[F]		1	Q2TA68	Q2TA68 [669-683]		Dynamin-like 120 kDa protein, mitochondrial OS=Rattus norvegicus OX=10116 GN=Opa1 PE=1 SV=1		152163	High
High	[R].AVFPSIVGRPR.[H]		1	P60711; P68035	P60711 [29-39]; P68035 [31-41]		Actin, cytoplasmic 1 OS=Rattus norvegicus OX=10116 GN=Actb PE=1 SV=1;Actin, alpha cardiac muscle 1 OS=Rattus norvegicus OX=10116 GN=Actc1 PE=2 SV=1	NoQuanValues		High
High	[R].AVFQANQENLPILK.[R]		1	P06685	P06685 [431-444]		Sodium/potassium-transporting ATPase subunit alpha-1 OS=Rattus norvegicus OX=10116 GN=Atp1a1 PE=1 SV=1		1.65493e+06	High
High	[R].AVFQANQENLPILKR.[A]		1	P06685	P06685 [431-445]		Sodium/potassium-transporting ATPase subunit alpha-1 OS=Rattus norvegicus OX=10116 GN=Atp1a1 PE=1 SV=1		1.24994e+06	High
High	[R].AVFVDLEPTVIDEIR.[N]		1	Q5XIF6	Q5XIF6 [65-79]		Tubulin alpha-4A chain OS=Rattus norvegicus OX=10116 GN=Tuba4a PE=1 SV=1		559427	High
High	[R].AVFVDLEPTVIDEVR.[T]		4	Q6AYZ1; P68370	Q6AYZ1 [65-79]; P68370 [65-79]		Tubulin alpha-1C chain OS=Rattus norvegicus OX=10116 GN=Tuba1c PE=1 SV=1;Tubulin alpha-1A chain OS=Rattus norvegicus OX=10116 GN=Tuba1a PE=1 SV=1	NotUnique	8.09513e+06	High
High	[K].AVGDGIVLCK.[M]	1xCarbamidomethyl [C9]	1	Q63598	Q63598 [159-168]		Plastin-3 OS=Rattus norvegicus OX=10116 GN=Pls3 PE=1 SV=2		220287	High
High	[K].AVGKDNFTLIPEGTNGTEER.[M]		1	P47942	P47942 [342-361]		Dihydropyrimidinase-related protein 2 OS=Rattus norvegicus OX=10116 GN=Dpysl2 PE=1 SV=1		401199	High
High	[K].AVIFCLSADKK.[C]	1xCarbamidomethyl [C5]	1	Q7M0E3	Q7M0E3 [35-45]		Destrin OS=Rattus norvegicus OX=10116 GN=Dstn PE=1 SV=3	NoQuanValues		High
High	[K].AVLFCLSEDKK.[N]	1xCarbamidomethyl [C5]	1	P45592	P45592 [35-45]		Cofilin-1 OS=Rattus norvegicus OX=10116 GN=Cfl1 PE=1 SV=3		1.58115e+06	High
High	[R].AVLHVALR.[N]		1	Q6P6V0	Q6P6V0 [97-104]		Glucose-6-phosphate isomerase OS=Rattus norvegicus OX=10116 GN=Gpi PE=1 SV=1		185304	High
High	[R].AVLLGPPGAGK.[G]		1	P29410	P29410 [18-28]		Adenylate kinase 2, mitochondrial OS=Rattus norvegicus OX=10116 GN=Ak2 PE=2 SV=2		866333	High
High	[K].AVNGKAESSDSGAESEEEEAQEELKGAEQSGSDDKK.[M]	2xPhospho [S]	1	A0FKI7	A0FKI7 [177-212]		Acyl-CoA-binding domain-containing protein 5 OS=Rattus norvegicus OX=10116 GN=Acbd5 PE=1 SV=1	NoQuanValues		High
High	[R].AVPLAGFGYGLPISR.[L]		1	Q63065	Q63065 [347-361]		[Pyruvate dehydrogenase (acetyl-transferring)] kinase isozyme 1, mitochondrial OS=Rattus norvegicus OX=10116 GN=Pdk1 PE=1 SV=1	NoQuanValues		High
High	[R].AVREDAPPEDKESESEAKLDGETASDSESR.[A]	2xPhospho [T23(79); S]	1	Q91XU8	Q91XU8 [8-37]	Q91XU8 2xPhospho [T30(79); S]	Phosphatidate cytidylyltransferase 2 OS=Rattus norvegicus OX=10116 GN=Cds2 PE=1 SV=1		142936	High
High	[K].AVSQESLTPGK.[L]	1xPhospho [S3(99.9)]	1	Q9Z2J4	Q9Z2J4 [343-353]	Q9Z2J4 1xPhospho [S345(99.9)]	Nexilin OS=Rattus norvegicus OX=10116 GN=Nexn PE=1 SV=1		2.52469e+06	High
High	[K].AVSQESLTPGKLEINFEQLLR.[Q]	1xPhospho [S/T]	4	Q9Z2J4	Q9Z2J4 [343-363]		Nexilin OS=Rattus norvegicus OX=10116 GN=Nexn PE=1 SV=1		6077337	High
High	[K].AVSQESLTPGKLEINFEQLLR.[Q]	2xPhospho [S3(100); S6(100)]	1	Q9Z2J4	Q9Z2J4 [343-363]	Q9Z2J4 2xPhospho [S345(100); S348(100)]	Nexilin OS=Rattus norvegicus OX=10116 GN=Nexn PE=1 SV=1		2.56477e+06	High
High	[K].AVTEGAQAVEEPSIC.[-]	1xCarbamidomethyl [C15]	1	Q66HF1	Q66HF1 [713-727]		NADH-ubiquinone oxidoreductase 75 kDa subunit, mitochondrial OS=Rattus norvegicus OX=10116 GN=Ndufs1 PE=1 SV=1		1.37723e+06	High
High	[K].AVTELNEPLSNEDR.[N]		1	P68511	P68511 [29-42]		14-3-3 protein eta OS=Rattus norvegicus OX=10116 GN=Ywhah PE=1 SV=2		1.34583e+06	High
High	[K].AVTELNEPLSNEDRNLLSVAYK.[N]		1	P68511	P68511 [29-50]		14-3-3 protein eta OS=Rattus norvegicus OX=10116 GN=Ywhah PE=1 SV=2		2.32773e+06	High
High	[K].AVTEQGAELSNEER.[N]		1	P68255	P68255 [28-41]		14-3-3 protein theta OS=Rattus norvegicus OX=10116 GN=Ywhaq PE=1 SV=1		1.15179e+06	High
High	[K].AVTEQGHELSNEER.[N]		1	P35213	P35213 [30-43]		14-3-3 protein beta/alpha OS=Rattus norvegicus OX=10116 GN=Ywhab PE=1 SV=3		476064	High
High	[R].AVTIFIR.[G]		1	Q68FQ0	Q68FQ0 [382-388]		T-complex protein 1 subunit epsilon OS=Rattus norvegicus OX=10116 GN=Cct5 PE=1 SV=1	NoQuanValues		High
High	[K].AVTQSAEITIPVTFEAR.[A]		1	P42930	P42930 [176-192]		Heat shock protein beta-1 OS=Rattus norvegicus OX=10116 GN=Hspb1 PE=1 SV=1		404746	High
High	[K].AVTQSAEITIPVTFEAR.[A]	1xPhospho [S5(99.8)]	1	P42930	P42930 [176-192]	P42930 1xPhospho [S180(99.8)]	Heat shock protein beta-1 OS=Rattus norvegicus OX=10116 GN=Hspb1 PE=1 SV=1	NoQuanValues		High
High	[R].AVTTVTQSTPVPGPSVPPPEELQVSPGPR.[Q]	1xPhospho [S25(100)]	1	D3ZN95	D3ZN95 [1492-1520]	D3ZN95 1xPhospho [S1516(100)]	Host cell factor 1 OS=Rattus norvegicus OX=10116 GN=Hcfc1 PE=1 SV=1		1.03783e+06	High
High	[K].AVVDADKKKGELMENDQDAMEYSSEEEEVDLQTALTGYQTK.[Q]	1xOxidation [M13]; 2xPhospho [T/Y/S]	1	Q62780	Q62780 [273-313]		Probable ATP-dependent RNA helicase DDX46 OS=Rattus norvegicus OX=10116 GN=Ddx46 PE=1 SV=1		2.33665e+06	High
High	[R].AVVEQTER.[S]		1	P02564; P02563	P02564 [1690-1697]; P02563 [1691-1698]		Myosin-7 OS=Rattus norvegicus OX=10116 GN=Myh7 PE=1 SV=2;Myosin-6 OS=Rattus norvegicus OX=10116 GN=Myh6 PE=1 SV=2	NotUnique	6492952	High
High	[R].AVVGVVAGGGR.[I]		2	P62919	P62919 [164-174]		Large ribosomal subunit protein uL2 OS=Rattus norvegicus OX=10116 GN=Rpl8 PE=2 SV=2		630241	High
High	[R].AVVIVDDR.[G]		1	Q5FVM4	Q5FVM4 [182-189]		Non-POU domain-containing octamer-binding protein OS=Rattus norvegicus OX=10116 GN=Nono PE=1 SV=3		833517	High
High	[R].AVVVNAAQLASYSQSK.[Q]		1	P97700	P97700 [191-206]		Mitochondrial 2-oxoglutarate/malate carrier protein OS=Rattus norvegicus OX=10116 GN=Slc25a11 PE=1 SV=3		1575358	High
High	[R].AVWKEHGCSSSDDDTDVDVEGLR.[R]	1xCarbamidomethyl [C8]; 3xPhospho [S10(81.5); S11(93.7); T15(81.5)]	1	A2VD12	A2VD12 [136-158]	A2VD12 3xPhospho [S145(81.5); S146(93.7); T150(81.5)]	Pre-B-cell leukemia transcription factor-interacting protein 1 OS=Rattus norvegicus OX=10116 GN=Pbxip1 PE=1 SV=1		1.14502e+06	High
High	[R].AVYIFAK.[K]		1	P30713	P30713 [16-22]		Glutathione S-transferase theta-2 OS=Rattus norvegicus OX=10116 GN=Gstt2 PE=1 SV=3	NoQuanValues		High
High	[K].AWNAYPYCR.[T]	1xCarbamidomethyl [C8]	1	P16446	P16446 [88-96]		Phosphatidylinositol transfer protein alpha isoform OS=Rattus norvegicus OX=10116 GN=Pitpna PE=1 SV=2		156109	High
High	[K].AYADFYR.[N]		1	P11951	P11951 [49-55]		Cytochrome c oxidase subunit 6C-2 OS=Rattus norvegicus OX=10116 GN=Cox6c2 PE=1 SV=3		4718545	High
High	[K].AYDATCLVK.[S]	1xCarbamidomethyl [C6]	1	B0BNE5	B0BNE5 [201-209]		S-formylglutathione hydrolase OS=Rattus norvegicus OX=10116 GN=Esd PE=2 SV=1		518222	High
High	[K].AYGENIGYSEKDR.[F]		1	P07340	P07340 [279-291]		Sodium/potassium-transporting ATPase subunit beta-1 OS=Rattus norvegicus OX=10116 GN=Atp1b1 PE=1 SV=1		498502	High
High	[K].AYGNKSPPTPAALLSPTKEPPPLLAKPK.[L]	1xPhospho [S6(96.4)]	1	P0C5E3	P0C5E3 [128-155]	P0C5E3 1xPhospho [S133(96.4)]	Palladin (Fragment) OS=Rattus norvegicus OX=10116 GN=Palld PE=1 SV=1		677255	High
High	[R].AYILNLVK.[Q]		1	Q7TPB1	Q7TPB1 [281-288]		T-complex protein 1 subunit delta OS=Rattus norvegicus OX=10116 GN=Cct4 PE=1 SV=3	NoQuanValues		High
High	[K].AYSFCGTVEYMAPEVVNR.[Q]	1xCarbamidomethyl [C5]; 1xPhospho [S3(100)]	2	Q63531	Q63531 [219-236]	Q63531 1xPhospho [S221(100)]	Ribosomal protein S6 kinase alpha-1 OS=Rattus norvegicus OX=10116 GN=Rps6ka1 PE=1 SV=1		320865	High
High	[K].AYSSPSTTPEVR.[R]	1xPhospho [S4(90)]	1	B5DF21	B5DF21 [316-327]	B5DF21 1xPhospho [S319(90)]	Protein Smaug homolog 1 OS=Rattus norvegicus OX=10116 GN=Samd4a PE=1 SV=1		2.57617e+06	High
High	[K].AYSSPSTTPEVR.[R]	2xPhospho [S4(82.4); T8(79.8)]	1	B5DF21	B5DF21 [316-327]	B5DF21 2xPhospho [S319(82.4); T323(79.8)]	Protein Smaug homolog 1 OS=Rattus norvegicus OX=10116 GN=Samd4a PE=1 SV=1		862088	High
High	[K].CAADLGLK.[R]	1xCarbamidomethyl [C1]	1	P62959	P62959 [84-91]		Adenosine 5'-monophosphoramidase HINT1 OS=Rattus norvegicus OX=10116 GN=Hint1 PE=1 SV=5		315685	High
High	[K].CAELEEELK.[T]	1xCarbamidomethyl [C1]	1	P04692	P04692 [190-198]		Tropomyosin alpha-1 chain OS=Rattus norvegicus OX=10116 GN=Tpm1 PE=1 SV=3		417642	High
High	[K].CAELEEELKTVTNNLK.[S]	1xCarbamidomethyl [C1]	1	P04692	P04692 [190-205]		Tropomyosin alpha-1 chain OS=Rattus norvegicus OX=10116 GN=Tpm1 PE=1 SV=3		1.37358e+06	High
High	[K].CATITPDEAR.[V]	1xCarbamidomethyl [C1]	1	P56574	P56574 [113-122]		Isocitrate dehydrogenase [NADP], mitochondrial OS=Rattus norvegicus OX=10116 GN=Idh2 PE=1 SV=2		2588857	High
High	[K].CAVVDVPFGGAK.[A]	1xCarbamidomethyl [C1]	1	P10860	P10860 [172-183]		Glutamate dehydrogenase 1, mitochondrial OS=Rattus norvegicus OX=10116 GN=Glud1 PE=1 SV=2		460385	High
High	[R].CCCVADR.[T]	3xCarbamidomethyl [C1; C2; C3]	1	Q920L2	Q920L2 [181-187]		Succinate dehydrogenase [ubiquinone] flavoprotein subunit, mitochondrial OS=Rattus norvegicus OX=10116 GN=Sdha PE=1 SV=1		502052	High
High	[K].CDDGWFVGTSR.[R]	1xCarbamidomethyl [C1]	1	O35413	O35413 [1170-1180]		Sorbin and SH3 domain-containing protein 2 OS=Rattus norvegicus OX=10116 GN=Sorbs2 PE=1 SV=2		335494	High
High	[K].CDENILWLDYK.[N]	1xCarbamidomethyl [C1]	1	P11980	P11980 [152-162]		Pyruvate kinase PKM OS=Rattus norvegicus OX=10116 GN=Pkm PE=1 SV=3		594811	High
High	[K].CDRVDQLAAQLADLAAR.[G]	1xCarbamidomethyl [C1]	1	P85972	P85972 [545-561]		Vinculin OS=Rattus norvegicus OX=10116 GN=Vcl PE=1 SV=1		470896	High
High	[K].CDVDIRK.[D]	1xCarbamidomethyl [C1]	1	P60711	P60711 [285-291]		Actin, cytoplasmic 1 OS=Rattus norvegicus OX=10116 GN=Actb PE=1 SV=1		1.08102e+06	High
High	[K].CEFQDAYVLLSEK.[K]	1xCarbamidomethyl [C1]	1	P63039	P63039 [237-249]		60 kDa heat shock protein, mitochondrial OS=Rattus norvegicus OX=10116 GN=Hspd1 PE=1 SV=1		648506	High
High	[K].CEFQDAYVLLSEKK.[I]	1xCarbamidomethyl [C1]	1	P63039	P63039 [237-250]		60 kDa heat shock protein, mitochondrial OS=Rattus norvegicus OX=10116 GN=Hspd1 PE=1 SV=1		637646	High
High	[K].CFIVGADNVGSK.[Q]	1xCarbamidomethyl [C1]	1	P19945	P19945 [27-38]		Large ribosomal subunit protein uL10 OS=Rattus norvegicus OX=10116 GN=Rplp0 PE=1 SV=2		276392	High
High	[K].CGSGPVHISGQHLVAVEEDAESEDEDEEDVK.[L]	1xCarbamidomethyl [C1]; 1xPhospho [S22(100)]	4	P13084	P13084 [104-134]	P13084 1xPhospho [S125(100)]	Nucleophosmin OS=Rattus norvegicus OX=10116 GN=Npm1 PE=1 SV=1		1.43812e+07	High
High	[K].CGSGPVHISGQHLVAVEEDAESEDEDEEDVKLLGMSGK.[R]	1xCarbamidomethyl [C1]; 1xPhospho [S22(100)]	2	P13084	P13084 [104-141]	P13084 1xPhospho [S125(100)]	Nucleophosmin OS=Rattus norvegicus OX=10116 GN=Npm1 PE=1 SV=1		7.09668e+06	High
High	[K].CGSGPVHISGQHLVAVEEDAESEDEDEEDVKLLGMSGK.[R]	1xCarbamidomethyl [C1]; 1xOxidation [M35]; 1xPhospho [S22(99.6)]	3	P13084	P13084 [104-141]	P13084 1xPhospho [S125(99.6)]	Nucleophosmin OS=Rattus norvegicus OX=10116 GN=Npm1 PE=1 SV=1		4113654	High
High	[K].CGSGPVHISGQHLVAVEEDAESEDEDEEDVKLLGMSGKR.[S]	1xCarbamidomethyl [C1]; 1xPhospho [S22(99.8)]	2	P13084	P13084 [104-142]	P13084 1xPhospho [S125(99.8)]	Nucleophosmin OS=Rattus norvegicus OX=10116 GN=Npm1 PE=1 SV=1		842451	High
High	[K].CGVEIIGLK.[A]	1xCarbamidomethyl [C1]	1	P18163	P18163 [242-250]		Long-chain-fatty-acid--CoA ligase 1 OS=Rattus norvegicus OX=10116 GN=Acsl1 PE=1 SV=1		303153	High
High	[R].CHAPLAQAQALVTSELER.[F]	1xCarbamidomethyl [C1]	1	B0BN94	B0BN94 [57-74]		Protein FAM136A OS=Rattus norvegicus OX=10116 GN=Fam136a PE=1 SV=1	NoQuanValues		High
High	[K].CHQYDGLVELATICALCNDSALDYNEAK.[G]	3xCarbamidomethyl [C1; C14; C17]	1	P11507	P11507 [404-431]		Sarcoplasmic/endoplasmic reticulum calcium ATPase 2 OS=Rattus norvegicus OX=10116 GN=Atp2a2 PE=1 SV=1		1.71335e+06	High
High	[R].CKAVTCDISEDEED.[-]	2xCarbamidomethyl [C1; C6]; 1xPhospho [S9(100)]	1	P19836	P19836 [354-367]	P19836 1xPhospho [S362(100)]	Choline-phosphate cytidylyltransferase A OS=Rattus norvegicus OX=10116 GN=Pcyt1a PE=1 SV=2		2.47364e+06	High
High	[R].CLAFHDISPQAPTHFLVIPK.[K]	1xCarbamidomethyl [C1]	2	P62959	P62959 [38-57]		Adenosine 5'-monophosphoramidase HINT1 OS=Rattus norvegicus OX=10116 GN=Hint1 PE=1 SV=5		1.03799e+06	High
High	[R].CLALATHDNPLR.[R]	1xCarbamidomethyl [C1]	1	P11507	P11507 [560-571]		Sarcoplasmic/endoplasmic reticulum calcium ATPase 2 OS=Rattus norvegicus OX=10116 GN=Atp2a2 PE=1 SV=1		187571	High
High	[R].CLALATHDNPLRR.[E]	1xCarbamidomethyl [C1]	1	P11507	P11507 [560-572]		Sarcoplasmic/endoplasmic reticulum calcium ATPase 2 OS=Rattus norvegicus OX=10116 GN=Atp2a2 PE=1 SV=1		615144	High
High	[K].CLELFSELAEDKENYKK.[F]	1xCarbamidomethyl [C1]	1	P34058	P34058 [412-428]		Heat shock protein HSP 90-beta OS=Rattus norvegicus OX=10116 GN=Hsp90ab1 PE=1 SV=4		338371	High
High	[K].CIGAIAMTEPGAGSDLQGVR.[T]	1xCarbamidomethyl [C1]	1	P15650	P15650 [166-185]		Long-chain specific acyl-CoA dehydrogenase, mitochondrial OS=Rattus norvegicus OX=10116 GN=Acadl PE=1 SV=1	NoQuanValues		High
High	[K].CIGKPGGSLDNSEQK.[C]	1xCarbamidomethyl [C1]	1	P62076	P62076 [50-64]		Mitochondrial import inner membrane translocase subunit Tim13 OS=Rattus norvegicus OX=10116 GN=Timm13 PE=3 SV=1		208789	High
High	[R].CLGIPTR.[V]	1xCarbamidomethyl [C1]	1	Q9WVJ6	Q9WVJ6 [290-296]		Protein-glutamine gamma-glutamyltransferase 2 OS=Rattus norvegicus OX=10116 GN=Tgm2 PE=1 SV=1	NoQuanValues		High
High	[K].CLIEILASR.[T]	1xCarbamidomethyl [C1]	1	P48037	P48037 [114-122]		Annexin A6 OS=Rattus norvegicus OX=10116 GN=Anxa6 PE=1 SV=2		288769	High
High	[R].CILQDGR.[I]	1xCarbamidomethyl [C1]	2	P63164	P63164 [19-25]		Small nuclear ribonucleoprotein-associated protein N OS=Rattus norvegicus OX=10116 GN=Snrpn PE=2 SV=1		182585	High
High	[R].CIPALDSLKPANEDQK.[I]	1xCarbamidomethyl [C1]	1	P63039	P63039 [447-462]		60 kDa heat shock protein, mitochondrial OS=Rattus norvegicus OX=10116 GN=Hspd1 PE=1 SV=1		1.78047e+06	High
High	[R].CLSPDDSTVK.[M]	1xCarbamidomethyl [C1]; 1xPhospho [S3(100)]	1	P34926	P34926 [978-987]	P34926 1xPhospho [S980(100)]	Microtubule-associated protein 1A OS=Rattus norvegicus OX=10116 GN=Map1a PE=1 SV=1		844819	High
High	[K].CIVVEEGKEILVGDVGVTITDPFK.[H]	1xCarbamidomethyl [C1]	1	Q7M0E3	Q7M0E3 [46-69]		Destrin OS=Rattus norvegicus OX=10116 GN=Dstn PE=1 SV=3	NoQuanValues		High
High	[R].CLYASVLTAQPR.[L]	1xCarbamidomethyl [C1]	1	P05197	P05197 [728-739]		Elongation factor 2 OS=Rattus norvegicus OX=10116 GN=Eef2 PE=1 SV=4		683868	High
High	[K].CNLLAEK.[Q]	1xCarbamidomethyl [C1]	1	P24090	P24090 [219-225]		Alpha-2-HS-glycoprotein OS=Rattus norvegicus OX=10116 GN=Ahsg PE=1 SV=2		233790	High
High	[K].CNVSEGVAQCTR.[I]	2xCarbamidomethyl [C1; C10]	1	P48500	P48500 [195-206]		Triosephosphate isomerase OS=Rattus norvegicus OX=10116 GN=Tpi1 PE=1 SV=2		1.81003e+06	High
High	[K].CPFTGNVSIR.[G]	1xCarbamidomethyl [C1]	1	P62282	P62282 [60-69]		Small ribosomal subunit protein uS17 OS=Rattus norvegicus OX=10116 GN=Rps11 PE=1 SV=3		244617	High
High	[K].CPLLKPWALTFSYGR.[A]	1xCarbamidomethyl [C1]	1	P05065	P05065 [290-304]		Fructose-bisphosphate aldolase A OS=Rattus norvegicus OX=10116 GN=Aldoa PE=1 SV=2	NoQuanValues		High
High	[K].CPNLTYLNLSGNK.[I]	1xCarbamidomethyl [C1]	1	Q5XIE0	Q5XIE0 [87-99]		Acidic leucine-rich nuclear phosphoprotein 32 family member E OS=Rattus norvegicus OX=10116 GN=Anp32e PE=2 SV=1	NoQuanValues		High
High	[R].CPSPTMSLPSSWK.[Y]	1xCarbamidomethyl [C1]; 2xPhospho [S3(100); S7(98.6)]	1	Q9Z327	Q9Z327 [740-752]	Q9Z327 2xPhospho [S742(100); S746(98.6)]	Synaptopodin OS=Rattus norvegicus OX=10116 GN=Synpo PE=1 SV=2		126260	High
High	[K].CQLEINFNTLQTK.[L]	1xCarbamidomethyl [C1]	1	Q9Z1P2; Q9QXQ0	Q9Z1P2 [332-344]; Q9QXQ0 [351-363]		Alpha-actinin-1 OS=Rattus norvegicus OX=10116 GN=Actn1 PE=1 SV=1;Alpha-actinin-4 OS=Rattus norvegicus OX=10116 GN=Actn4 PE=1 SV=2	NotUnique	1.10233e+06	High
High	[R].CQPLVLDGLGFEELQDLCR.[Q]	2xCarbamidomethyl [C1; C18]	1	P23693	P23693 [81-99]		Troponin I, cardiac muscle OS=Rattus norvegicus OX=10116 GN=Tnni3 PE=1 SV=2		160254	High
High	[K].CSDFTEEICR.[R]	2xCarbamidomethyl [C1; C9]	1	Q99NA5	Q99NA5 [351-360]		Isocitrate dehydrogenase [NAD] subunit alpha, mitochondrial OS=Rattus norvegicus OX=10116 GN=Idh3a PE=1 SV=1		362803	High
High	[K].CSDVSELSSSPPGPYHQEPYISKPEER.[F]	1xCarbamidomethyl [C1]; 1xPhospho [S22(99.7)]	1	P80386	P80386 [173-199]	P80386 1xPhospho [S194(99.7)]	5'-AMP-activated protein kinase subunit beta-1 OS=Rattus norvegicus OX=10116 GN=Prkab1 PE=1 SV=4		4.06293e+06	High
High	[K].CSTELFVKEPPVLITR.[S]	1xCarbamidomethyl [C1]	1	P56741	P56741 [443-458]		Myosin-binding protein C, cardiac-type OS=Rattus norvegicus OX=10116 GN=Mybpc3 PE=1 SV=2		354465	High
High	[R].CTGGEVGATSALAPK.[I]	1xCarbamidomethyl [C1]	1	P23358	P23358 [17-31]		Large ribosomal subunit protein uL11 OS=Rattus norvegicus OX=10116 GN=Rpl12 PE=2 SV=1		495129	High
High	[R].CTPACVSFGPK.[N]	2xCarbamidomethyl [C1; C5]	2	O88600	O88600 [34-44]		Heat shock 70 kDa protein 4 OS=Rattus norvegicus OX=10116 GN=Hspa4 PE=1 SV=1		238929	High
High	[K].CTTDHISAAGPWLK.[F]	1xCarbamidomethyl [C1]	1	Q9ER34	Q9ER34 [592-605]		Aconitate hydratase, mitochondrial OS=Rattus norvegicus OX=10116 GN=Aco2 PE=1 SV=2		1.81548e+06	High
High	[K].CTVSFLLSEDGSGK.[G]	1xCarbamidomethyl [C1]	1	P05708	P05708 [886-899]		Hexokinase-1 OS=Rattus norvegicus OX=10116 GN=Hk1 PE=1 SV=4		183906	High
High	[K].DAAGLESQLQDTQELLQEETR.[Q]		1	Q9JLT0	Q9JLT0 [1309-1329]		Myosin-10 OS=Rattus norvegicus OX=10116 GN=Myh10 PE=1 SV=1		380367	High
High	[K].DAALATALGDKK.[S]		1	P70615	P70615 [146-157]		Lamin-B1 OS=Rattus norvegicus OX=10116 GN=Lmnb1 PE=1 SV=3		619672	High
High	[K].DAASNDIPTLTKK.[E]		1	Q9JK11	Q9JK11 [787-799]		Reticulon-4 OS=Rattus norvegicus OX=10116 GN=Rtn4 PE=1 SV=1		150468	High
High	[R].DACLNAR.[C]	1xCarbamidomethyl [C3]	2	P11507	P11507 [667-673]		Sarcoplasmic/endoplasmic reticulum calcium ATPase 2 OS=Rattus norvegicus OX=10116 GN=Atp2a2 PE=1 SV=1		3.10714e+06	High
High	[R].DAEDGPVEDSKPKPSR.[L]		2	P50753	P50753 [65-80]		Troponin T, cardiac muscle OS=Rattus norvegicus OX=10116 GN=Tnnt2 PE=1 SV=2		16129275	High
High	[R].DAEELEKWIQEK.[L]		1	P16086	P16086 [52-63]		Spectrin alpha chain, non-erythrocytic 1 OS=Rattus norvegicus OX=10116 GN=Sptan1 PE=1 SV=2		352339	High
High	[K].DAESPSWR.[S]	1xPhospho [S4(98.7)]	1	Q63355	Q63355 [386-393]	Q63355 1xPhospho [S389(98.7)]	Unconventional myosin-Ic OS=Rattus norvegicus OX=10116 GN=Myo1c PE=1 SV=2		651806	High
High	[R].DAGMQLQGYR.[Y]	1xOxidation [M4]	1	P00507	P00507 [171-180]		Aspartate aminotransferase, mitochondrial OS=Rattus norvegicus OX=10116 GN=Got2 PE=1 SV=2		293585	High
High	[K].DAGQISGLNVLR.[V]		2	P48721	P48721 [207-218]		Stress-70 protein, mitochondrial OS=Rattus norvegicus OX=10116 GN=Hspa9 PE=1 SV=3		3.77219e+06	High
High	[K].DAGTIAGLNVLR.[I]		1	P63018	P63018 [160-171]		Heat shock cognate 71 kDa protein OS=Rattus norvegicus OX=10116 GN=Hspa8 PE=1 SV=1		5783848	High
High	[K].DAGTIAGLNVMR.[I]		1	P06761	P06761 [186-197]		Endoplasmic reticulum chaperone BiP OS=Rattus norvegicus OX=10116 GN=Hspa5 PE=1 SV=1		216152	High
High	[K].DAGVIAGLNVLR.[I]		1	P55063	P55063 [162-173]		Heat shock 70 kDa protein 1-like OS=Rattus norvegicus OX=10116 GN=Hspa1l PE=2 SV=2		127220	High
High	[K].DALDCEIVSAK.[S]	1xCarbamidomethyl [C5]	1	P52481	P52481 [426-436]		Adenylyl cyclase-associated protein 2 OS=Rattus norvegicus OX=10116 GN=Cap2 PE=1 SV=1		696600	High
High	[R].DALKTEFK.[A]		1	P29418	P29418 [25-32]		ATP synthase subunit epsilon, mitochondrial OS=Rattus norvegicus OX=10116 GN=Atp5f1e PE=1 SV=2		2727174	High
High	[R].DALNIETAIK.[T]		2	Q07936	Q07936 [38-47]		Annexin A2 OS=Rattus norvegicus OX=10116 GN=Anxa2 PE=1 SV=2		537547	High
High	[K].DAISGIGTDEK.[C]		1	P48037	P48037 [103-113]		Annexin A6 OS=Rattus norvegicus OX=10116 GN=Anxa6 PE=1 SV=2		391983	High
High	[K].DANGNSFATR.[L]		1	P62703	P62703 [212-221]		Small ribosomal subunit protein eS4 OS=Rattus norvegicus OX=10116 GN=Rps4x PE=1 SV=2		326117	High
High	[K].DAPTSPASVASSSSTPSSK.[T]	1xPhospho [S5(88.1)]	1	Q9JIT3	Q9JIT3 [282-300]	Q9JIT3 1xPhospho [S286(88.1)]	Transducin-like enhancer protein 3 OS=Rattus norvegicus OX=10116 GN=Tle3 PE=1 SV=1		346336	High
High	[K].DAQLFIQR.[K]		1	P04762	P04762 [469-476]		Catalase OS=Rattus norvegicus OX=10116 GN=Cat PE=1 SV=3		541440	High
High	[K].DATNVGDEGGFAPNILENK.[E]		1	P04764	P04764 [203-221]		Alpha-enolase OS=Rattus norvegicus OX=10116 GN=Eno1 PE=1 SV=4		4.46223e+06	High
High	[K].DATNVGDEGGFAPNILENKEALELLK.[S]		1	P04764	P04764 [203-228]		Alpha-enolase OS=Rattus norvegicus OX=10116 GN=Eno1 PE=1 SV=4		5163327	High
High	[K].DAVLDAWAEDVDLR.[V]		1	P11980	P11980 [476-489]		Pyruvate kinase PKM OS=Rattus norvegicus OX=10116 GN=Pkm PE=1 SV=3		1.55005e+06	High
High	[R].DAYSGGAVNLYHVR.[E]		1	P28075	P28075 [226-239]		Proteasome subunit beta type-5 OS=Rattus norvegicus OX=10116 GN=Psmb5 PE=1 SV=3		513078	High
High	[R].DCDHADEQK.[C]	1xCarbamidomethyl [C2]	1	P62634	P62634 [110-118]		CCHC-type zinc finger nucleic acid binding protein OS=Rattus norvegicus OX=10116 GN=Cnbp PE=2 SV=1		94566.2	High
High	[R].DCEAEVR.[A]	1xCarbamidomethyl [C2]	1	Q4QQT4	Q4QQT4 [305-311]		Serine/threonine-protein phosphatase 2A 65 kDa regulatory subunit A beta isoform OS=Rattus norvegicus OX=10116 GN=Ppp2r1b PE=2 SV=1		222077	High
High	[K].DCEDPNPLIR.[A]	1xCarbamidomethyl [C2]	1	P52303	P52303 [94-103]		AP-1 complex subunit beta-1 OS=Rattus norvegicus OX=10116 GN=Ap1b1 PE=1 SV=1		287200	High
High	[R].DCFGCLR.[E]	2xCarbamidomethyl [C2; C5]	1	Q9R1T1	Q9R1T1 [76-82]		Barrier-to-autointegration factor OS=Rattus norvegicus OX=10116 GN=Banf1 PE=1 SV=1		647140	High
High	[K].DCFIVYQGHHGDVGAPIADVILPGAAYTEK.[S]	1xCarbamidomethyl [C2]	2	Q66HF1	Q66HF1 [563-592]		NADH-ubiquinone oxidoreductase 75 kDa subunit, mitochondrial OS=Rattus norvegicus OX=10116 GN=Ndufs1 PE=1 SV=1		543940	High
High	[K].DCFTCSNCK.[Q]	3xCarbamidomethyl [C2; C5; C8]	1	Q9WUH4	Q9WUH4 [125-133]		Four and a half LIM domains protein 1 OS=Rattus norvegicus OX=10116 GN=Fhl1 PE=2 SV=1		321036	High
High	[K].DCQVAPLTHVFQR.[Q]	1xCarbamidomethyl [C2]	1	Q5PQN5	Q5PQN5 [155-167]		Tripartite motif-containing protein 55 OS=Rattus norvegicus OX=10116 GN=Trim55 PE=1 SV=1	NoQuanValues		High
High	[K].DCSYGAVTSPTSTLESR.[D]	1xCarbamidomethyl [C2]; 1xPhospho [S9(76.5)]	1	F1LTE0	F1LTE0 [161-177]	F1LTE0 1xPhospho [S169(76.5)]	Protein TANC2 OS=Rattus norvegicus OX=10116 GN=Tanc2 PE=1 SV=2	NoQuanValues		High
High	[R].DDGAAILAAVSSIAQK.[I]		1	Q66HF1	Q66HF1 [484-499]		NADH-ubiquinone oxidoreductase 75 kDa subunit, mitochondrial OS=Rattus norvegicus OX=10116 GN=Ndufs1 PE=1 SV=1		1253882	High
High	[R].DDGLFSGDPNWFPK.[K]		1	Q5XFX0	Q5XFX0 [140-153]		Transgelin-2 OS=Rattus norvegicus OX=10116 GN=Tagln2 PE=1 SV=1		613252	High
High	[R].DDGLFSGDPNWFPKK.[S]		1	Q5XFX0	Q5XFX0 [140-154]		Transgelin-2 OS=Rattus norvegicus OX=10116 GN=Tagln2 PE=1 SV=1		341478	High
High	[R].DDGSWEVIEGYR.[A]		1	P10860	P10860 [125-136]		Glutamate dehydrogenase 1, mitochondrial OS=Rattus norvegicus OX=10116 GN=Glud1 PE=1 SV=2		597300	High
High	[K].DDKDEEDDGTGSPHLNNR.[-]	1xPhospho [S12(84.8)]	1	P29066	P29066 [401-418]	P29066 1xPhospho [S412(84.8)]	Beta-arrestin-1 OS=Rattus norvegicus OX=10116 GN=Arrb1 PE=1 SV=1	NoneMonoisotopic		High
High	[K].DDSHSAEDSEDEKDDHK.[S]	2xPhospho [S5(88.5); S9(100)]	1	Q9EPJ0	Q9EPJ0 [71-87]	Q9EPJ0 2xPhospho [S75(88.5); S79(100)]	Nuclear ubiquitous casein and cyclin-dependent kinase substrate 1 OS=Rattus norvegicus OX=10116 GN=Nucks1 PE=1 SV=1		5415322	High
High	[K].DDSHSAEDSEDEKDDHKSVR.[Q]	1xPhospho [S9(100)]	1	Q9EPJ0	Q9EPJ0 [71-90]	Q9EPJ0 1xPhospho [S79(100)]	Nuclear ubiquitous casein and cyclin-dependent kinase substrate 1 OS=Rattus norvegicus OX=10116 GN=Nucks1 PE=1 SV=1		476983	High
High	[K].DDSHSAEDSEDEKDDHKSVR.[Q]	2xPhospho [S5(97.7); S9(99.9)]	1	Q9EPJ0	Q9EPJ0 [71-90]	Q9EPJ0 2xPhospho [S75(97.7); S79(99.9)]	Nuclear ubiquitous casein and cyclin-dependent kinase substrate 1 OS=Rattus norvegicus OX=10116 GN=Nucks1 PE=1 SV=1		7.07093e+06	High
High	[R].DEFEGLFK.[Q]		1	Q5U300	Q5U300 [650-657]		Ubiquitin-like modifier-activating enzyme 1 OS=Rattus norvegicus OX=10116 GN=Uba1 PE=1 SV=1		295539	High
High	[R].DEFPYCLTCFCDLYAK.[K]	3xCarbamidomethyl [C6; C9; C11]	1	O35115	O35115 [204-219]		Four and a half LIM domains protein 2 OS=Rattus norvegicus OX=10116 GN=Fhl2 PE=1 SV=1		228835	High
High	[R].DEFTNTCPSDKEVEIAYSDVAK.[R]	1xCarbamidomethyl [C7]	1	Q9Z0W7	Q9Z0W7 [228-249]		Chloride intracellular channel protein 4 OS=Rattus norvegicus OX=10116 GN=Clic4 PE=1 SV=3		1.11913e+06	High
High	[K].DEILPTTPISEQK.[G]		1	P62909	P62909 [215-227]		Small ribosomal subunit protein uS3 OS=Rattus norvegicus OX=10116 GN=Rps3 PE=1 SV=1		1.01346e+06	High
High	[R].DETEFYLGK.[R]		1	P04646	P04646 [37-45]		Large ribosomal subunit protein eL33 OS=Rattus norvegicus OX=10116 GN=Rpl35a PE=1 SV=1		261625	High
High	[R].DETNYGIPQR.[A]		1	P63245	P63245 [48-57]		Small ribosomal subunit protein RACK1 OS=Rattus norvegicus OX=10116 GN=Rack1 PE=1 SV=3		681119	High
High	[R].DETSSSFGSFFLR.[H]		1	Q5SGE0	Q5SGE0 [365-377]		Leucine-rich PPR motif-containing protein, mitochondrial OS=Rattus norvegicus OX=10116 GN=Lrpprc PE=1 SV=1		289032	High
High	[R].DEYEEDSSDEEDIRNTVGNVPLAWYDDFPHVGYDLDGKR.[I]	2xPhospho [S7(78.7); T16(78.6)]	1	Q562C2	Q562C2 [105-143]	Q562C2 2xPhospho [S111(78.7); T120(78.6)]	Ribosome biogenesis protein BOP1 OS=Rattus norvegicus OX=10116 GN=Bop1 PE=1 SV=1		1.34751e+06	High
High	[K].DFAPGKPLNCIIK.[H]	1xCarbamidomethyl [C10]	1	Q9ER34	Q9ER34 [731-743]		Aconitate hydratase, mitochondrial OS=Rattus norvegicus OX=10116 GN=Aco2 PE=1 SV=2		3.24702e+06	High
High	[K].DFELNALNAR.[I]		1	P02564	P02564 [1084-1093]		Myosin-7 OS=Rattus norvegicus OX=10116 GN=Myh7 PE=1 SV=2		4213774	High
High	[R].DFKPGDLIFAK.[M]		1	Q812D1	Q812D1 [4-14]		PC4 and SFRS1-interacting protein OS=Rattus norvegicus OX=10116 GN=Psip1 PE=1 SV=1	NoQuanValues		High
High	[K].DFLAGGIAAAVSK.[T]		9	Q05962	Q05962 [11-23]		ADP/ATP translocase 1 OS=Rattus norvegicus OX=10116 GN=Slc25a4 PE=1 SV=3	NoQuanValues		High
High	[K].DFLAGGVAAAISK.[T]		4	Q09073	Q09073 [11-23]		ADP/ATP translocase 2 OS=Rattus norvegicus OX=10116 GN=Slc25a5 PE=1 SV=3		4589995	High
High	[R].DFLLKPELLR.[A]		1	Q63413	Q63413 [49-58]		Spliceosome RNA helicase Ddx39b OS=Rattus norvegicus OX=10116 GN=Ddx39b PE=2 SV=3		552809	High
High	[K].DFLIPIGK.[A]		2	P49432	P49432 [220-227]		Pyruvate dehydrogenase E1 component subunit beta, mitochondrial OS=Rattus norvegicus OX=10116 GN=Pdhb PE=1 SV=2		2.27887e+06	High
High	[R].DFLQLFAPR.[C]		1	Q99PD6	Q99PD6 [337-345]		Transforming growth factor beta-1-induced transcript 1 protein OS=Rattus norvegicus OX=10116 GN=Tgfb1i1 PE=1 SV=2	NoQuanValues		High
High	[R].DFIYVSQDPK.[D]		1	Q60587	Q60587 [340-349]		Trifunctional enzyme subunit beta, mitochondrial OS=Rattus norvegicus OX=10116 GN=Hadhb PE=1 SV=1		1410494	High
High	[R].DFIYVSQDPKDQLLLGPTYATPK.[V]		1	Q60587	Q60587 [340-362]		Trifunctional enzyme subunit beta, mitochondrial OS=Rattus norvegicus OX=10116 GN=Hadhb PE=1 SV=1		1.70981e+06	High
High	[K].DFQDYIEPEEGCQGSPQR.[R]	1xCarbamidomethyl [C12]; 1xPhospho [S15(100)]	1	Q62698	Q62698 [180-197]	Q62698 1xPhospho [S194(100)]	Cytoplasmic dynein 1 light intermediate chain 2 OS=Rattus norvegicus OX=10116 GN=Dync1li2 PE=1 SV=1		279278	High
High	[K].DFQDYIEPEEGCQGSPQRR.[G]	1xCarbamidomethyl [C12]; 1xPhospho [S15(100)]	1	Q62698	Q62698 [180-198]	Q62698 1xPhospho [S194(100)]	Cytoplasmic dynein 1 light intermediate chain 2 OS=Rattus norvegicus OX=10116 GN=Dync1li2 PE=1 SV=1		1.19943e+06	High
High	[R].DFQEYVEPGEDFPASPQRR.[A]	1xPhospho [S15(100)]	1	Q9QXU8	Q9QXU8 [193-211]	Q9QXU8 1xPhospho [S207(100)]	Cytoplasmic dynein 1 light intermediate chain 1 OS=Rattus norvegicus OX=10116 GN=Dync1li1 PE=1 SV=1		1.91843e+06	High
High	[K].DFSAFFQK.[I]		1	Q5XIN6	Q5XIN6 [284-291]		Mitochondrial proton/calcium exchanger protein OS=Rattus norvegicus OX=10116 GN=Letm1 PE=1 SV=1		200172	High
High	[K].DFSALESQLQDTQELLQEENR.[Q]		1	Q62812	Q62812 [1302-1322]		Myosin-9 OS=Rattus norvegicus OX=10116 GN=Myh9 PE=1 SV=3		573738	High
High	[K].DFSALESQLQDTQELLQEENRQK.[L]		1	Q62812	Q62812 [1302-1324]		Myosin-9 OS=Rattus norvegicus OX=10116 GN=Myh9 PE=1 SV=3		326989	High
High	[R].DFSLEQLR.[Q]	1xPhospho [S3(100)]	1	Q5XIU9	Q5XIU9 [96-103]	Q5XIU9 1xPhospho [S98(100)]	Membrane-associated progesterone receptor component 2 OS=Rattus norvegicus OX=10116 GN=Pgrmc2 PE=1 SV=1		286720	High
High	[R].DFSPEDIIVTTSNNHIEVR.[A]		1	Q9QUK5	Q9QUK5 [67-85]		Heat shock protein beta-7 (Fragment) OS=Rattus norvegicus OX=10116 GN=Hspb7 PE=2 SV=1		616527	High
High	[R].DFSPQDSFDDDELDAAVADPDEFER.[I]	1xPhospho [S3(94.9)]	1	P50393	P50393 [509-533]	P50393 1xPhospho [S511(94.9)]	Cytosolic phospholipase A2 OS=Rattus norvegicus OX=10116 GN=Pla2g4a PE=1 SV=1		270968	High
High	[R].DFSPQDSFDDDELDAAVADPDEFER.[I]	2xPhospho [S3(100); S7(100)]	1	P50393	P50393 [509-533]	P50393 2xPhospho [S511(100); S515(100)]	Cytosolic phospholipase A2 OS=Rattus norvegicus OX=10116 GN=Pla2g4a PE=1 SV=1	NoQuanValues		High
High	[K].DFTATDLTEFAAR.[A]		1	P13437	P13437 [26-38]		3-ketoacyl-CoA thiolase, mitochondrial OS=Rattus norvegicus OX=10116 GN=Acaa2 PE=1 SV=1	NoQuanValues		High
High	[R].DFTPAELR.[R]		1	P70580	P70580 [72-79]		Membrane-associated progesterone receptor component 1 OS=Rattus norvegicus OX=10116 GN=Pgrmc1 PE=1 SV=3		305984	High
High	[R].DFTPSGIAGAFR.[R]		1	D3ZAF6	D3ZAF6 [28-39]		ATP synthase subunit f, mitochondrial OS=Rattus norvegicus OX=10116 GN=Atp5mf PE=1 SV=1		3.58789e+06	High
High	[R].DFTPSGIAGAFRR.[G]		1	D3ZAF6	D3ZAF6 [28-40]		ATP synthase subunit f, mitochondrial OS=Rattus norvegicus OX=10116 GN=Atp5mf PE=1 SV=1		779089	High
High	[R].DFTPVCTTELGR.[A]	1xCarbamidomethyl [C6]	1	O35244	O35244 [42-53]		Peroxiredoxin-6 OS=Rattus norvegicus OX=10116 GN=Prdx6 PE=1 SV=3		1.49078e+06	High
High	[K].DGADFAKWR.[C]		1	P09117; P05065	P09117 [141-149]; P05065 [141-149]		Fructose-bisphosphate aldolase C OS=Rattus norvegicus OX=10116 GN=Aldoc PE=1 SV=3;Fructose-bisphosphate aldolase A OS=Rattus norvegicus OX=10116 GN=Aldoa PE=1 SV=2	NotUnique	117812	High
High	[K].DGANIVIAAK.[T]		1	Q4V8F9	Q4V8F9 [33-42]		Hydroxysteroid dehydrogenase-like protein 2 OS=Rattus norvegicus OX=10116 GN=Hsdl2 PE=2 SV=1		400807	High
High	[K].DGATSEEETELEK.[Q]	1xPhospho [S5(98)]	1	Q76MT4	Q76MT4 [682-694]	Q76MT4 1xPhospho [S686(98)]	ESF1 homolog OS=Rattus norvegicus OX=10116 GN=Esf1 PE=1 SV=1		1.07796e+06	High
High	[R].DGEAVWFGCDVGK.[H]	1xCarbamidomethyl [C9]	1	P70645	P70645 [318-330]		Bleomycin hydrolase OS=Rattus norvegicus OX=10116 GN=Blmh PE=1 SV=1		169724	High
High	[R].DGEFTLTTLKK.[E]		1	Q5U301	Q5U301 [165-175]		A-kinase anchor protein 2 OS=Rattus norvegicus OX=10116 GN=Akap2 PE=1 SV=1	NoQuanValues		High
High	[K].DGEPIENEEEDDEKHIFSDDSSELTIR.[N]		1	P13596	P13596 [250-276]		Neural cell adhesion molecule 1 OS=Rattus norvegicus OX=10116 GN=Ncam1 PE=1 SV=1		1.39092e+06	High
High	[R].DGEVVSEATQQQHEVL.[-]		1	P48675	P48675 [454-469]		Desmin OS=Rattus norvegicus OX=10116 GN=Des PE=1 SV=2		4131184	High
High	[R].DGFIDKNDLR.[D]		1	P08733	P08733 [41-50]		Myosin regulatory light chain 2, ventricular/cardiac muscle isoform OS=Rattus norvegicus OX=10116 GN=Myl2 PE=1 SV=2		2.99387e+06	High
High	[R].DGGQTTPASTR.[L]		1	Q68FP1	Q68FP1 [552-562]		Gelsolin OS=Rattus norvegicus OX=10116 GN=Gsn PE=1 SV=1		467516	High
High	[K].DGGQYALVAACAAGGQGHAMIVEAYPK.[-]	1xCarbamidomethyl [C11]	1	Q60587	Q60587 [449-475]		Trifunctional enzyme subunit beta, mitochondrial OS=Rattus norvegicus OX=10116 GN=Hadhb PE=1 SV=1		1.14718e+06	High
High	[R].DGKEDETSTDVDEKPK.[K]	1xPhospho [T9(96.8)]	2	P53987	P53987 [453-468]	P53987 1xPhospho [T461(96.8)]	Monocarboxylate transporter 1 OS=Rattus norvegicus OX=10116 GN=Slc16a1 PE=1 SV=1		1.69168e+06	High
High	[K].DGLAFNALIHR.[H]		1	Q9QXQ0	Q9QXQ0 [194-204]		Alpha-actinin-4 OS=Rattus norvegicus OX=10116 GN=Actn4 PE=1 SV=2	NoQuanValues		High
High	[K].DGLLDVVEALQSPLVDKK.[S]		1	O55171	O55171 [328-345]		Acyl-coenzyme A thioesterase 2, mitochondrial OS=Rattus norvegicus OX=10116 GN=Acot2 PE=1 SV=1		1.27606e+06	High
High	[K].DGIILCELINK.[L]	1xCarbamidomethyl [C6]	1	P37397	P37397 [54-64]		Calponin-3 OS=Rattus norvegicus OX=10116 GN=Cnn3 PE=1 SV=1		237227	High
High	[R].DGLLLDEDEEEEEAAESEEDDNLSSVLHQR.[A]	1xPhospho [S17(99.7)]	1	Q09429	Q09429 [964-993]	Q09429 1xPhospho [S980(99.7)]	ATP-binding cassette sub-family C member 8 OS=Rattus norvegicus OX=10116 GN=Abcc8 PE=1 SV=4		1.30432e+06	High
High	[R].DGLLLDEDEEEEEAAESEEDDNLSSVLHQR.[A]	2xPhospho [S17(100); S24(76.8)]	1	Q09429	Q09429 [964-993]	Q09429 2xPhospho [S980(100); S987(76.8)]	ATP-binding cassette sub-family C member 8 OS=Rattus norvegicus OX=10116 GN=Abcc8 PE=1 SV=4		1947354	High
High	[R].DGLLLDEDEEEEEAAESEEDDNLSSVLHQR.[A]	3xPhospho [S17(100); S24(100); S25(100)]	1	Q09429	Q09429 [964-993]	Q09429 3xPhospho [S980(100); S987(100); S988(100)]	ATP-binding cassette sub-family C member 8 OS=Rattus norvegicus OX=10116 GN=Abcc8 PE=1 SV=4		98619	High
High	[K].DGLILTSR.[G]		1	O88767	O88767 [149-156]		Parkinson disease protein 7 homolog OS=Rattus norvegicus OX=10116 GN=Park7 PE=1 SV=1		1347344	High
High	[R].DGIIPFLQVFGHGK.[A]		1	Q5RK27	Q5RK27 [536-549]		Solute carrier family 12 member 7 OS=Rattus norvegicus OX=10116 GN=Slc12a7 PE=2 SV=2	NoQuanValues		High
High	[K].DGLIPLEIR.[F]		1	Q8VIF7	Q8VIF7 [246-254]		Methanethiol oxidase OS=Rattus norvegicus OX=10116 GN=Selenbp1 PE=1 SV=1		135457	High
High	[K].DGLTDVYNK.[I]		1	P17764	P17764 [179-187]		Acetyl-CoA acetyltransferase, mitochondrial OS=Rattus norvegicus OX=10116 GN=Acat1 PE=1 SV=1		1.83731e+06	High
High	[K].DGIWKPTLVILR.[I]		1	Q99PD4	Q99PD4 [83-94]		Actin-related protein 2/3 complex subunit 1A OS=Rattus norvegicus OX=10116 GN=Arpc1a PE=2 SV=1	NoQuanValues		High
High	[K].DGNSCHLSK.[T]	1xCarbamidomethyl [C5]	1	Q6B345	Q6B345 [23-31]		Protein S100-A11 OS=Rattus norvegicus OX=10116 GN=S100a11 PE=3 SV=1		583607	High
High	[K].DGPGFYTTR.[C]		1	Q64428	Q64428 [541-549]		Trifunctional enzyme subunit alpha, mitochondrial OS=Rattus norvegicus OX=10116 GN=Hadha PE=1 SV=2		2.26815e+06	High
High	[R].DGPNALTPPPTTPEWVK.[F]		2	P06687; P06685	P06687 [65-81]; P06685 [75-91]		Sodium/potassium-transporting ATPase subunit alpha-3 OS=Rattus norvegicus OX=10116 GN=Atp1a3 PE=1 SV=2;Sodium/potassium-transporting ATPase subunit alpha-1 OS=Rattus norvegicus OX=10116 GN=Atp1a1 PE=1 SV=1	NotUnique	667836	High
High	[K].DGQALSLSPR.[L]	1xPhospho [S8(99.9)]	1	D3ZZ80	D3ZZ80 [1572-1581]	D3ZZ80 1xPhospho [S1579(99.9)]	Obscurin-like protein 1 OS=Rattus norvegicus OX=10116 GN=Obsl1 PE=2 SV=3		273308	High
High	[K].DGQVIGIGAGQQSR.[I]		1	O35567	O35567 [438-451]		Bifunctional purine biosynthesis protein ATIC OS=Rattus norvegicus OX=10116 GN=Atic PE=1 SV=2		383456	High
High	[R].DGQVINETSQHHDDLE.[-]		1	P31000	P31000 [451-466]		Vimentin OS=Rattus norvegicus OX=10116 GN=Vim PE=1 SV=2		2.14807e+06	High
High	[R].DGQVINETSQHHDDLE.[-]	1xPhospho [S9(99.8)]	1	P31000	P31000 [451-466]	P31000 1xPhospho [S459(99.8)]	Vimentin OS=Rattus norvegicus OX=10116 GN=Vim PE=1 SV=2		1.58432e+06	High
High	[K].DGSASGTTLLEALDCILPPTRPTDKPLR.[L]	1xCarbamidomethyl [C15]	2	P62630	P62630 [220-247]		Elongation factor 1-alpha 1 OS=Rattus norvegicus OX=10116 GN=Eef1a1 PE=2 SV=1		1991622	High
High	[K].DGSCGVSYVVQEPGDYEVSIK.[F]	1xCarbamidomethyl [C4]	1	D3ZHA0	D3ZHA0 [2367-2387]		Filamin-C OS=Rattus norvegicus OX=10116 GN=Flnc PE=1 SV=1	NoQuanValues		High
High	[R].DGSDIAANDKYGLAAEGKR.[H]		1	P56741	P56741 [45-63]		Myosin-binding protein C, cardiac-type OS=Rattus norvegicus OX=10116 GN=Mybpc3 PE=1 SV=2		256947	High
High	[R].DGSEEDEDNSKR.[S]	1xPhospho [S3(100)]	1	B2GUV7	B2GUV7 [163-174]	B2GUV7 1xPhospho [S165(100)]	Eukaryotic translation initiation factor 5B OS=Rattus norvegicus OX=10116 GN=Eif5b PE=1 SV=1		468160	High
High	[R].DGSSGGVIR.[L]		1	P28073	P28073 [200-208]		Proteasome subunit beta type-6 OS=Rattus norvegicus OX=10116 GN=Psmb6 PE=1 SV=3		366344	High
High	[K].DGSVAIASKPR.[E]		1	B2GV06	B2GV06 [177-187]		Succinyl-CoA:3-ketoacid coenzyme A transferase 1, mitochondrial OS=Rattus norvegicus OX=10116 GN=Oxct1 PE=1 SV=1		811584	High
High	[K].DGTVLCELINSLYPEGQAPVKK.[I]	1xCarbamidomethyl [C6]	1	Q5XFX0	Q5XFX0 [58-79]		Transgelin-2 OS=Rattus norvegicus OX=10116 GN=Tagln2 PE=1 SV=1		1.0306e+06	High
High	[K].DGVANVSIEDR.[V]		1	P07632	P07632 [93-103]		Superoxide dismutase [Cu-Zn] OS=Rattus norvegicus OX=10116 GN=Sod1 PE=1 SV=2		589736	High
High	[K].DGVYILDLAAK.[V]		1	P16638	P16638 [210-220]		ATP-citrate synthase OS=Rattus norvegicus OX=10116 GN=Acly PE=1 SV=1	NoQuanValues		High
High	[R].DGYAQILR.[D]		2	Q9ER34	Q9ER34 [430-437]		Aconitate hydratase, mitochondrial OS=Rattus norvegicus OX=10116 GN=Aco2 PE=1 SV=2		7.9936e+06	High
High	[R].DHCVAHK.[L]	1xCarbamidomethyl [C3]	1	Q5M9I5	Q5M9I5 [77-83]		Cytochrome b-c1 complex subunit 6, mitochondrial OS=Rattus norvegicus OX=10116 GN=Uqcrh PE=3 SV=1		2.05139e+06	High
High	[R].DHSPTPSVFNSDEERYR.[Y]	1xPhospho [S3(99.9)]	1	Q5U317	Q5U317 [432-448]	Q5U317 1xPhospho [S434(99.9)]	Pre-mRNA 3'-end-processing factor FIP1 OS=Rattus norvegicus OX=10116 GN=Fip1l1 PE=1 SV=1		2289356	High
High	[K].DHSSPFYSPSHNGLLTDHHESLDNDVAR.[E]	2xPhospho [S3(81.4); S8(80.6)]	2	Q5U301	Q5U301 [24-51]	Q5U301 2xPhospho [S26(81.4); S31(80.6)]	A-kinase anchor protein 2 OS=Rattus norvegicus OX=10116 GN=Akap2 PE=1 SV=1		651238	High
High	[K].DKDDDVPQFTSAGENFNK.[L]		2	Q68FS4	Q68FS4 [44-61]		Cytosol aminopeptidase OS=Rattus norvegicus OX=10116 GN=Lap3 PE=1 SV=1		389555	High
High	[K].DKDDQEWESTSPPKPTVYISGVIAR.[G]	1xPhospho [S11(95.7)]	3	Q9QX67	Q9QX67 [41-65]	Q9QX67 1xPhospho [S51(95.7)]	Death-associated protein 1 OS=Rattus norvegicus OX=10116 GN=Dap PE=1 SV=3		1.57195e+07	High
High	[K].DKDSDKEDGRESPSYDTPSQR.[V]	2xPhospho [S4(100); S12(100)]	1	Q9R1N3	Q9R1N3 [78-98]	Q9R1N3 2xPhospho [S81(100); S89(100)]	Sodium bicarbonate cotransporter 3 OS=Rattus norvegicus OX=10116 GN=Slc4a7 PE=1 SV=1		146418	High
High	[K].DKEDLVCSAALHSPQESPVGKEDR.[V]	1xCarbamidomethyl [C7]; 2xPhospho [S13(100); S17(100)]	1	Q9JK11	Q9JK11 [317-340]	Q9JK11 2xPhospho [S329(100); S333(100)]	Reticulon-4 OS=Rattus norvegicus OX=10116 GN=Rtn4 PE=1 SV=1		526223	High
High	[K].DKETVQTQEELSEDSQLESVQLEGQSAVPPCTISPEPVKAADQK.[S]	1xCarbamidomethyl [C31]; 1xPhospho [T/S]	1	Q5M7W5	Q5M7W5 [566-609]		Microtubule-associated protein 4 OS=Rattus norvegicus OX=10116 GN=Map4 PE=1 SV=1	NoQuanValues		High
High	[R].DKEVSDDEAEEK.[E]	1xPhospho [S5(100)]	1	P82995	P82995 [227-238]	P82995 1xPhospho [S231(100)]	Heat shock protein HSP 90-alpha OS=Rattus norvegicus OX=10116 GN=Hsp90aa1 PE=1 SV=3		142732	High
High	[R].DKEVSDDEAEEKEEK.[E]	1xPhospho [S5(100)]	1	P82995	P82995 [227-241]	P82995 1xPhospho [S231(100)]	Heat shock protein HSP 90-alpha OS=Rattus norvegicus OX=10116 GN=Hsp90aa1 PE=1 SV=3		189032	High
High	[K].DKGLSQPNLSASVQEDLGHQYVPSESDFPPVFHIK.[L]	1xPhospho [S5(87.2)]	1	Q63638	Q63638 [2555-2589]	Q63638 1xPhospho [S2559(87.2)]	Striated muscle-specific serine/threonine-protein kinase OS=Rattus norvegicus OX=10116 GN=Speg PE=1 SV=2		317494	High
High	[R].DKKSPLIESTANMENNQPQK.[T]	1xPhospho [S4(97.9)]	1	Q10728	Q10728 [296-315]	Q10728 1xPhospho [S299(97.9)]	Protein phosphatase 1 regulatory subunit 12A OS=Rattus norvegicus OX=10116 GN=Ppp1r12a PE=1 SV=2		368453	High
High	[R].DKLDGNELDLSLSDLNEVPVK.[E]		1	Q5RJR8	Q5RJR8 [13-33]		Leucine-rich repeat-containing protein 59 OS=Rattus norvegicus OX=10116 GN=Lrrc59 PE=1 SV=1		212475	High
High	[R].DKLDGNELDLSLSDLNEVPVKELAALPK.[A]		1	Q5RJR8	Q5RJR8 [13-40]		Leucine-rich repeat-containing protein 59 OS=Rattus norvegicus OX=10116 GN=Lrrc59 PE=1 SV=1		339021	High
High	[R].DKLLSAQDEILLLHQAAAK.[A]		1	P0C219	P0C219 [603-621]		Sarcolemmal membrane-associated protein OS=Rattus norvegicus OX=10116 GN=Slmap PE=1 SV=1		910257	High
High	[R].DKPLKDVIIVDCGK.[I]	1xCarbamidomethyl [C12]	1	P24368	P24368 [191-204]		Peptidyl-prolyl cis-trans isomerase B OS=Rattus norvegicus OX=10116 GN=Ppib PE=1 SV=3		318015	High
High	[K].DKQPYEQK.[A]		1	P52925	P52925 [140-147]		High mobility group protein B2 OS=Rattus norvegicus OX=10116 GN=Hmgb2 PE=2 SV=2		577784	High
High	[R].DKWLAPDGLIFPDR.[A]		1	Q63009	Q63009 [164-177]		Protein arginine N-methyltransferase 1 OS=Rattus norvegicus OX=10116 GN=Prmt1 PE=1 SV=1		188605	High
High	[R].DLAALGDKVNSLGETAQR.[L]		1	P16086	P16086 [1281-1298]		Spectrin alpha chain, non-erythrocytic 1 OS=Rattus norvegicus OX=10116 GN=Sptan1 PE=1 SV=2	NoQuanValues		High
High	[R].DLAATQISPSPPSPSIQGQSVLSYSPSR.[S]	1xPhospho [S/T/Y]	1	Q68FR5	Q68FR5 [119-146]		Transmembrane protein 209 OS=Rattus norvegicus OX=10116 GN=Tmem209 PE=2 SV=1		257358	High
High	[K].DIAAYIKK.[E]		1	Q78P75	Q78P75 [37-44]		Dynein light chain 2, cytoplasmic OS=Rattus norvegicus OX=10116 GN=Dynll2 PE=1 SV=1		111929	High
High	[K].DLADELALVDVIEDK.[L]		1	P04642	P04642 [43-57]		L-lactate dehydrogenase A chain OS=Rattus norvegicus OX=10116 GN=Ldha PE=1 SV=1		2.57437e+06	High
High	[K].DLADELALVDVIEDKLK.[G]		1	P04642	P04642 [43-59]		L-lactate dehydrogenase A chain OS=Rattus norvegicus OX=10116 GN=Ldha PE=1 SV=1		778570	High
High	[K].DLAEDLYDGQVLQK.[L]		1	Q9HB97	Q9HB97 [118-131]		Alpha-parvin OS=Rattus norvegicus OX=10116 GN=Parva PE=1 SV=2	NoQuanValues		High
High	[R].DIAEQLGMK.[H]		1	Q561S0	Q561S0 [76-84]		NADH dehydrogenase [ubiquinone] 1 alpha subcomplex subunit 10, mitochondrial OS=Rattus norvegicus OX=10116 GN=Ndufa10 PE=1 SV=1	NoQuanValues		High
High	[R].DLAPIGIR.[V]		1	O70351	O70351 [185-192]		3-hydroxyacyl-CoA dehydrogenase type-2 OS=Rattus norvegicus OX=10116 GN=Hsd17b10 PE=1 SV=3		1.23568e+06	High
High	[R].DLASVQALLR.[K]		1	P16086	P16086 [286-295]		Spectrin alpha chain, non-erythrocytic 1 OS=Rattus norvegicus OX=10116 GN=Sptan1 PE=1 SV=2	NoQuanValues		High
High	[R].DIDAFWLQR.[Q]		1	F1LNJ2	F1LNJ2 [262-270]		U5 small nuclear ribonucleoprotein 200 kDa helicase OS=Rattus norvegicus OX=10116 GN=Snrnp200 PE=1 SV=1	NoQuanValues		High
High	[K].DIDCIAYTK.[G]	1xCarbamidomethyl [C4]	1	Q9WVS2	Q9WVS2 [70-78]		tRNA N6-adenosine threonylcarbamoyltransferase OS=Rattus norvegicus OX=10116 GN=Osgep PE=2 SV=2	NoQuanValues		High
High	[KR].DIDDLELTLAK.[V]		2	P02564; P02563	P02564 [953-963]; P02563 [954-964]		Myosin-7 OS=Rattus norvegicus OX=10116 GN=Myh7 PE=1 SV=2;Myosin-6 OS=Rattus norvegicus OX=10116 GN=Myh6 PE=1 SV=2	NotUnique	11491788	High
High	[KR].DIDDLELTLAKVEK.[E]		1	P02564; P02563	P02564 [953-966]; P02563 [954-967]		Myosin-7 OS=Rattus norvegicus OX=10116 GN=Myh7 PE=1 SV=2;Myosin-6 OS=Rattus norvegicus OX=10116 GN=Myh6 PE=1 SV=2	NoQuanValues		High
High	[R].DLDEDEEGTDEDVEADEDLLAELNEVLGEER.[K]	1xPhospho [T9(100)]	1	Q66HA5	Q66HA5 [83-113]	Q66HA5 1xPhospho [T91(100)]	Coiled-coil and C2 domain-containing protein 1A OS=Rattus norvegicus OX=10116 GN=Cc2d1a PE=1 SV=2		209465	High
High	[K].DIDIHEVR.[I]		1	Q6IMY8	Q6IMY8 [327-334]		Heterogeneous nuclear ribonucleoprotein U OS=Rattus norvegicus OX=10116 GN=Hnrnpu PE=1 SV=1		530259	High
High	[K].DIDSFVPTK.[A]		1	P08461	P08461 [374-382]		Dihydrolipoyllysine-residue acetyltransferase component of pyruvate dehydrogenase complex, mitochondrial OS=Rattus norvegicus OX=10116 GN=Dlat PE=1 SV=3		1.83223e+06	High
High	[K].DLDVAVLVGSMPR.[R]		1	O88989	O88989 [80-92]		Malate dehydrogenase, cytoplasmic OS=Rattus norvegicus OX=10116 GN=Mdh1 PE=1 SV=3		332055	High
High	[R].DLEALVTDK.[S]		1	D3ZVR9	D3ZVR9 [449-457]		Phosphoglucomutase-like protein 5 OS=Rattus norvegicus OX=10116 GN=Pgm5 PE=1 SV=3		187760	High
High	[R].DLEAPEVQESYR.[Q]		1	Q6MG49	Q6MG49 [1102-1113]		Large proline-rich protein BAG6 OS=Rattus norvegicus OX=10116 GN=Bag6 PE=1 SV=2	NoQuanValues		High
High	[R].DLEEATLQHEATAAALR.[K]		1	P02564; P02563	P02564 [1177-1193]; P02563 [1178-1194]		Myosin-7 OS=Rattus norvegicus OX=10116 GN=Myh7 PE=1 SV=2;Myosin-6 OS=Rattus norvegicus OX=10116 GN=Myh6 PE=1 SV=2	NotUnique	14846802	High
High	[R].DLEEATLQHEATAAALRK.[K]		2	P02564; P02563	P02564 [1177-1194]; P02563 [1178-1195]		Myosin-7 OS=Rattus norvegicus OX=10116 GN=Myh7 PE=1 SV=2;Myosin-6 OS=Rattus norvegicus OX=10116 GN=Myh6 PE=1 SV=2	NotUnique	984015	High
High	[K].DLEEDHACIPIKK.[S]	1xCarbamidomethyl [C8]	1	P05197	P05197 [560-572]		Elongation factor 2 OS=Rattus norvegicus OX=10116 GN=Eef2 PE=1 SV=4		308154	High
High	[K].DIEEIIDELR.[A]		1	P19234	P19234 [199-208]		NADH dehydrogenase [ubiquinone] flavoprotein 2, mitochondrial OS=Rattus norvegicus OX=10116 GN=Ndufv2 PE=1 SV=2		776999	High
High	[K].DLEGLSQR.[L]		1	Q62812	Q62812 [1394-1401]		Myosin-9 OS=Rattus norvegicus OX=10116 GN=Myh9 PE=1 SV=3		392437	High
High	[R].DLEKPFLLPVESVYSIPGR.[G]		1	P85834	P85834 [253-271]		Elongation factor Tu, mitochondrial OS=Rattus norvegicus OX=10116 GN=Tufm PE=1 SV=1		2.46125e+06	High
High	[K].DIEREDIEFICK.[T]	1xCarbamidomethyl [C11]	1	Q7TPB1	Q7TPB1 [327-338]		T-complex protein 1 subunit delta OS=Rattus norvegicus OX=10116 GN=Cct4 PE=1 SV=3	NoQuanValues		High
High	[K].DLFDPIIQDR.[H]		1	P00564	P00564 [87-96]		Creatine kinase M-type OS=Rattus norvegicus OX=10116 GN=Ckm PE=1 SV=2		3416374	High
High	[R].DLFEDELVPLFEK.[A]		1	Q7TP47	Q7TP47 [82-94]		Heterogeneous nuclear ribonucleoprotein Q OS=Rattus norvegicus OX=10116 GN=Syncrip PE=2 SV=1		331413	High
High	[K].DLFLQGAYDTISQNFGTCQSLSSPK.[D]	1xCarbamidomethyl [C18]	1	Q9EPB1	Q9EPB1 [239-263]		Dipeptidyl peptidase 2 OS=Rattus norvegicus OX=10116 GN=Dpp7 PE=1 SV=1		286254	High
High	[K].DLFPYEESKEK.[F]		1	Q8VHK7	Q8VHK7 [62-72]		Hepatoma-derived growth factor OS=Rattus norvegicus OX=10116 GN=Hdgf PE=1 SV=2		287323	High
High	[K].DIFQEIFDK.[H]		1	P56574	P56574 [264-272]		Isocitrate dehydrogenase [NADP], mitochondrial OS=Rattus norvegicus OX=10116 GN=Idh2 PE=1 SV=2		217758	High
High	[K].DIFQEIFDKHYK.[T]		1	P56574	P56574 [264-275]		Isocitrate dehydrogenase [NADP], mitochondrial OS=Rattus norvegicus OX=10116 GN=Idh2 PE=1 SV=2	NoQuanValues		High
High	[R].DLFSDGHSEFLK.[A]		1	P11598	P11598 [162-173]		Protein disulfide-isomerase A3 OS=Rattus norvegicus OX=10116 GN=Pdia3 PE=1 SV=2		1.27618e+06	High
High	[R].DIGAIAQVHAENGDIIAEEQQR.[I]		1	P47942	P47942 [190-211]		Dihydropyrimidinase-related protein 2 OS=Rattus norvegicus OX=10116 GN=Dpysl2 PE=1 SV=1		354037	High
High	[K].DLGATWVVLGHSER.[R]		3	P48500	P48500 [86-99]		Triosephosphate isomerase OS=Rattus norvegicus OX=10116 GN=Tpi1 PE=1 SV=2		3.21601e+06	High
High	[K].DLGATWVVLGHSERR.[H]		1	P48500	P48500 [86-100]		Triosephosphate isomerase OS=Rattus norvegicus OX=10116 GN=Tpi1 PE=1 SV=2		218296	High
High	[K].DLGDSKDVNGSPLSHATSFK.[F]	1xPhospho [S11(99.5)]	2	Q5XI67	Q5XI67 [369-388]	Q5XI67 1xPhospho [S379(99.5)]	F-box only protein 30 OS=Rattus norvegicus OX=10116 GN=Fbxo30 PE=1 SV=1		1860686	High
High	[R].DLGFFGIYK.[G]		1	F1LZW6	F1LZW6 [477-485]		Electrogenic aspartate/glutamate antiporter SLC25A13, mitochondrial OS=Rattus norvegicus OX=10116 GN=Slc25a13 PE=3 SV=4		139739	High
High	[K].DIGFIKLD.[-]		1	P62275	P62275 [49-56]		Small ribosomal subunit protein uS14 OS=Rattus norvegicus OX=10116 GN=Rps29 PE=1 SV=2		832533	High
High	[K].DLGHPVEEEDESGDQEDDDDELDDGDRDQDI.[-]	1xPhospho [S12(100)]	1	P41542	P41542 [929-959]	P41542 1xPhospho [S940(100)]	General vesicular transport factor p115 OS=Rattus norvegicus OX=10116 GN=Uso1 PE=1 SV=1		3.16713e+06	High
High	[K].DLGTDSQIFISR.[A]		1	P50399	P50399 [391-402]		Rab GDP dissociation inhibitor beta OS=Rattus norvegicus OX=10116 GN=Gdi2 PE=1 SV=2		695820	High
High	[K].DIHDDQDYLHSLGK.[A]		1	Q9Z1E1	Q9Z1E1 [153-166]		Flotillin-1 OS=Rattus norvegicus OX=10116 GN=Flot1 PE=2 SV=2		395202	High
High	[R].DLKPENLLIDQQGYIQVTDFGFAK.[R]		1	P27791	P27791 [167-190]		cAMP-dependent protein kinase catalytic subunit alpha OS=Rattus norvegicus OX=10116 GN=Prkaca PE=1 SV=2		196495	High
High	[R].DLKPSNLLINTTCDLK.[I]	1xCarbamidomethyl [C13]	2	P21708; P63086	P21708 [167-182]; P63086 [147-162]		Mitogen-activated protein kinase 3 OS=Rattus norvegicus OX=10116 GN=Mapk3 PE=1 SV=5;Mitogen-activated protein kinase 1 OS=Rattus norvegicus OX=10116 GN=Mapk1 PE=1 SV=3	NotUnique	163252	High
High	[R].DIIALNPLYR.[E]		1	Q924S5	Q924S5 [292-301]		Lon protease homolog, mitochondrial OS=Rattus norvegicus OX=10116 GN=Lonp1 PE=2 SV=1		223868	High
High	[R].DIICQIAYAR.[I]	1xCarbamidomethyl [C4]	1	P09895	P09895 [59-68]		Large ribosomal subunit protein uL18 OS=Rattus norvegicus OX=10116 GN=Rpl5 PE=1 SV=3		608230	High
High	[R].DLLDSVLPHLYNETK.[V]		1	P97536	P97536 [1043-1057]		Cullin-associated NEDD8-dissociated protein 1 OS=Rattus norvegicus OX=10116 GN=Cand1 PE=1 SV=1		171530	High
High	[K].DLLEVADILEK.[A]		1	P97576	P97576 [110-120]		GrpE protein homolog 1, mitochondrial OS=Rattus norvegicus OX=10116 GN=Grpel1 PE=1 SV=2		525075	High
High	[K].DIIFAIK.[K]		1	P49432	P49432 [348-354]		Pyruvate dehydrogenase E1 component subunit beta, mitochondrial OS=Rattus norvegicus OX=10116 GN=Pdhb PE=1 SV=2		826245	High
High	[K].DIIFAIKK.[T]		1	P49432	P49432 [348-355]		Pyruvate dehydrogenase E1 component subunit beta, mitochondrial OS=Rattus norvegicus OX=10116 GN=Pdhb PE=1 SV=2		1.56806e+06	High
High	[R].DLLFKPVAELR.[K]		1	P47860	P47860 [726-736]		ATP-dependent 6-phosphofructokinase, platelet type OS=Rattus norvegicus OX=10116 GN=Pfkp PE=1 SV=2		258554	High
High	[R].DLIHDQDEEEEEEEGQR.[F]		1	O35987	O35987 [77-93]		NSFL1 cofactor p47 OS=Rattus norvegicus OX=10116 GN=Nsfl1c PE=1 SV=1		277282	High
High	[R].DLLHPSLEEEKKK.[H]		1	P24051	P24051 [6-18]		Small ribosomal subunit protein eS27-like OS=Rattus norvegicus OX=10116 GN=Rps27l PE=1 SV=3	NoQuanValues		High
High	[K].DIILPFR.[V]		1	P84092	P84092 [282-288]		AP-2 complex subunit mu OS=Rattus norvegicus OX=10116 GN=Ap2m1 PE=1 SV=1	NoQuanValues		High
High	[R].DLLQPEVAVALLEAQAGTGHIIDPATSAR.[L]		1	P30427	P30427 [3187-3215]		Plectin OS=Rattus norvegicus OX=10116 GN=Plec PE=1 SV=2	NoQuanValues		High
High	[R].DLISHDELFSDIYK.[I]		1	P63029	P63029 [6-19]		Translationally-controlled tumor protein OS=Rattus norvegicus OX=10116 GN=Tpt1 PE=1 SV=1		1.67309e+06	High
High	[K].DILSNLIPK.[E]		1	Q8VHF5	Q8VHF5 [35-43]		Citrate synthase, mitochondrial OS=Rattus norvegicus OX=10116 GN=Cs PE=1 SV=1		1.25626e+06	High
High	[R].DLLSPESGSLVR.[Q]	1xPhospho [S4(100)]	1	Q9WVC7	Q9WVC7 [1069-1080]	Q9WVC7 1xPhospho [S1072(100)]	A-kinase anchor protein 6 OS=Rattus norvegicus OX=10116 GN=Akap6 PE=1 SV=1		741640	High
High	[K].DLLTAYYDVDYEK.[N]		1	P11598	P11598 [259-271]		Protein disulfide-isomerase A3 OS=Rattus norvegicus OX=10116 GN=Pdia3 PE=1 SV=2		490725	High
High	[R].DLMADLKSEISGDLAR.[L]		1	P48037	P48037 [412-427]		Annexin A6 OS=Rattus norvegicus OX=10116 GN=Anxa6 PE=1 SV=2		104651	High
High	[K].DLNELQTLIEAHFENR.[K]		2	P50753	P50753 [110-125]		Troponin T, cardiac muscle OS=Rattus norvegicus OX=10116 GN=Tnnt2 PE=1 SV=2		1.00685e+06	High
High	[R].DLNHVCVISESGK.[A]	1xCarbamidomethyl [C6]	1	P27605	P27605 [201-213]		Hypoxanthine-guanine phosphoribosyltransferase OS=Rattus norvegicus OX=10116 GN=Hprt1 PE=1 SV=1		335594	High
High	[K].DINQEVYNFLATAGAK.[Y]		2	Q9ER34	Q9ER34 [145-160]		Aconitate hydratase, mitochondrial OS=Rattus norvegicus OX=10116 GN=Aco2 PE=1 SV=2		1.41333e+06	High
High	[K].DLPEHAVLK.[M]		1	Q6IMY8	Q6IMY8 [601-609]		Heterogeneous nuclear ribonucleoprotein U OS=Rattus norvegicus OX=10116 GN=Hnrnpu PE=1 SV=1		1.143e+06	High
High	[R].DLPITEAVFSALVTGHAR.[A]		1	Q5SGE0	Q5SGE0 [226-243]		Leucine-rich PPR motif-containing protein, mitochondrial OS=Rattus norvegicus OX=10116 GN=Lrpprc PE=1 SV=1		220535	High
High	[K].DLQFVEVTDVK.[V]		1	P04937	P04937 [911-921]		Fibronectin OS=Rattus norvegicus OX=10116 GN=Fn1 PE=1 SV=2		695600	High
High	[K].DLQHRLDEAEQIALK.[G]		4	P02564; P02563	P02564 [1792-1806]; P02563 [1793-1807]		Myosin-7 OS=Rattus norvegicus OX=10116 GN=Myh7 PE=1 SV=2;Myosin-6 OS=Rattus norvegicus OX=10116 GN=Myh6 PE=1 SV=2	NotUnique	194355	High
High	[K].DLQMVNISLR.[V]		1	Q5XIH7	Q5XIH7 [98-107]		Prohibitin-2 OS=Rattus norvegicus OX=10116 GN=Phb2 PE=1 SV=1		263860	High
High	[K].DLQNVNITLR.[I]		1	P67779	P67779 [84-93]		Prohibitin 1 OS=Rattus norvegicus OX=10116 GN=Phb1 PE=1 SV=1		2097556	High
High	[R].DIQTLLSR.[M]		1	Q6MG49	Q6MG49 [175-182]		Large proline-rich protein BAG6 OS=Rattus norvegicus OX=10116 GN=Bag6 PE=1 SV=2	NoQuanValues		High
High	[R].DLQVNVEHLVQK.[M]		1	P47858	P47858 [604-615]		ATP-dependent 6-phosphofructokinase, muscle type OS=Rattus norvegicus OX=10116 GN=Pfkm PE=1 SV=3		616347	High
High	[R].DISEASVFDAYVLPK.[L]		1	P62856	P62856 [52-66]		Small ribosomal subunit protein eS26 OS=Rattus norvegicus OX=10116 GN=Rps26 PE=3 SV=3		177698	High
High	[K].DLSLEEIQK.[K]		1	P13668	P13668 [44-52]		Stathmin OS=Rattus norvegicus OX=10116 GN=Stmn1 PE=1 SV=2		619986	High
High	[K].DISLSDYK.[G]		2	Q63716	Q63716 [28-35]		Peroxiredoxin-1 OS=Rattus norvegicus OX=10116 GN=Prdx1 PE=1 SV=1		2345927	High
High	[R].DISPLLKDPDSFR.[A]		1	P36972	P36972 [28-40]		Adenine phosphoribosyltransferase OS=Rattus norvegicus OX=10116 GN=Aprt PE=1 SV=1		996777	High
High	[R].DLSSSPPGPYGQEMYVFR.[S]	1xPhospho [S/Y]	1	Q9QZH4	Q9QZH4 [179-196]		5'-AMP-activated protein kinase subunit beta-2 OS=Rattus norvegicus OX=10116 GN=Prkab2 PE=1 SV=1	NoQuanValues		High
High	[R].DLSSVQTLLTK.[Q]		2	P16086	P16086 [2007-2017]		Spectrin alpha chain, non-erythrocytic 1 OS=Rattus norvegicus OX=10116 GN=Sptan1 PE=1 SV=2		497923	High
High	[K].DISTLEPLK.[KR]		2	P49911; Q9EST6	P49911 [102-110]; Q9EST6 [102-110]		Acidic leucine-rich nuclear phosphoprotein 32 family member A OS=Rattus norvegicus OX=10116 GN=Anp32a PE=2 SV=1;Acidic leucine-rich nuclear phosphoprotein 32 family member B OS=Rattus norvegicus OX=10116 GN=Anp32b PE=1 SV=1	NotUnique	296468	High
High	[K].DISTNYYASQKK.[T]		1	Q66HD0	Q66HD0 [672-683]		Endoplasmin OS=Rattus norvegicus OX=10116 GN=Hsp90b1 PE=1 SV=2	NoQuanValues		High
High	[K].DLSTVEALQNLK.[N]		1	Q5XIE0	Q5XIE0 [102-113]		Acidic leucine-rich nuclear phosphoprotein 32 family member E OS=Rattus norvegicus OX=10116 GN=Anp32e PE=2 SV=1	NoQuanValues		High
High	[R].DLTDYLMK.[I]		1	P60711; P68035	P60711 [184-191]; P68035 [186-193]		Actin, cytoplasmic 1 OS=Rattus norvegicus OX=10116 GN=Actb PE=1 SV=1;Actin, alpha cardiac muscle 1 OS=Rattus norvegicus OX=10116 GN=Actc1 PE=2 SV=1	NotUnique	2.93642e+06	High
High	[K].DLTEYLSR.[F]		1	Q3SWU3	Q3SWU3 [66-73]		Heterogeneous nuclear ribonucleoprotein D-like OS=Rattus norvegicus OX=10116 GN=Hnrnpdl PE=1 SV=1		398067	High
High	[R].DLTGVQNLR.[K]		1	P16086	P16086 [1795-1803]		Spectrin alpha chain, non-erythrocytic 1 OS=Rattus norvegicus OX=10116 GN=Sptan1 PE=1 SV=2		315229	High
High	[R].DLTHSDSESSLHTSDR.[Q]	1xPhospho [S5(95.4)]	1	P84903	P84903 [515-530]	P84903 1xPhospho [S519(95.4)]	Stromal interaction molecule 1 OS=Rattus norvegicus OX=10116 GN=Stim1 PE=1 SV=1		375252	High
High	[R].DLTHSDSESSLHTSDR.[Q]	2xPhospho [S/T]	1	P84903	P84903 [515-530]		Stromal interaction molecule 1 OS=Rattus norvegicus OX=10116 GN=Stim1 PE=1 SV=1		392435	High
High	[K].DITPLQVVLPNTALHLK.[A]		1	Q62667	Q62667 [108-124]		Major vault protein OS=Rattus norvegicus OX=10116 GN=Mvp PE=1 SV=4		130881	High
High	[K].DLTQLFGFAR.[N]		2	Q9EPB1	Q9EPB1 [264-273]		Dipeptidyl peptidase 2 OS=Rattus norvegicus OX=10116 GN=Dpp7 PE=1 SV=1		234520	High
High	[R].DLTTAGAVTQCYR.[D]	1xCarbamidomethyl [C11]	1	P62718	P62718 [99-111]		Large ribosomal subunit protein eL20 OS=Rattus norvegicus OX=10116 GN=Rpl18a PE=1 SV=1		570870	High
High	[R].DITYFIQQLLR.[D]		1	Q4V7C7	Q4V7C7 [199-209]		Actin-related protein 3 OS=Rattus norvegicus OX=10116 GN=Actr3 PE=1 SV=1		198262	High
High	[R].DLVGELGAAVR.[K]		1	P17164	P17164 [159-169]		Tissue alpha-L-fucosidase OS=Rattus norvegicus OX=10116 GN=Fuca1 PE=1 SV=1		149512	High
High	[K].DLVPDLSNFYAQYK.[S]		1	P21913	P21913 [140-153]		Succinate dehydrogenase [ubiquinone] iron-sulfur subunit, mitochondrial OS=Rattus norvegicus OX=10116 GN=Sdhb PE=2 SV=2		2.19785e+06	High
High	[K].DIVPGDIVEIAVGDK.[V]		1	P11507	P11507 [144-158]		Sarcoplasmic/endoplasmic reticulum calcium ATPase 2 OS=Rattus norvegicus OX=10116 GN=Atp2a2 PE=1 SV=1		139500	High
High	[K].DIVPGDIVEIAVGDKVPADIR.[L]		2	P11507	P11507 [144-164]		Sarcoplasmic/endoplasmic reticulum calcium ATPase 2 OS=Rattus norvegicus OX=10116 GN=Atp2a2 PE=1 SV=1		4331335	High
High	[R].DIVQFVPFR.[DE]		1	H1UBN0	H1UBN0 [499-507]		Copine-7 OS=Rattus norvegicus OX=10116 GN=Cpne7 PE=1 SV=1		117882	High
High	[R].DLVQPDKPASPK.[F]	1xPhospho [S10(100)]	2	Q7TMD5	Q7TMD5 [506-517]	Q7TMD5 1xPhospho [S515(100)]	Zinc finger CCCH domain-containing protein 14 OS=Rattus norvegicus OX=10116 GN=Zc3h14 PE=1 SV=1		2.29875e+06	High
High	[R].DLYAFYPLLIR.[F]		1	B0LPN4	B0LPN4 [3355-3365]		Ryanodine receptor 2 OS=Rattus norvegicus OX=10116 GN=Ryr2 PE=1 SV=2		175532	High
High	[K].DLYANNVLSGGTTMYPGIADR.[M]		1	P68035	P68035 [294-314]		Actin, alpha cardiac muscle 1 OS=Rattus norvegicus OX=10116 GN=Actc1 PE=2 SV=1		1.08911e+06	High
High	[K].DLYANNVLSGGTTMYPGIADR.[M]	1xOxidation [M14]	1	P68035	P68035 [294-314]		Actin, alpha cardiac muscle 1 OS=Rattus norvegicus OX=10116 GN=Actc1 PE=2 SV=1		699442	High
High	[K].DLYANTVLSGGTTMYPGIADR.[M]		1	P60711	P60711 [292-312]		Actin, cytoplasmic 1 OS=Rattus norvegicus OX=10116 GN=Actb PE=1 SV=1		507769	High
High	[K].DLYANTVLSGGTTMYPGIADR.[M]	1xOxidation [M14]	1	P60711	P60711 [292-312]		Actin, cytoplasmic 1 OS=Rattus norvegicus OX=10116 GN=Actb PE=1 SV=1		518322	High
High	[R].DLYLENPEIK.[I]		1	Q9WVJ6	Q9WVJ6 [580-589]		Protein-glutamine gamma-glutamyltransferase 2 OS=Rattus norvegicus OX=10116 GN=Tgm2 PE=1 SV=1		1.92764e+06	High
High	[K].DMAIATGGAVFGEEGLNLNLEDVQAHDLGK.[V]		1	P63039	P63039 [315-344]		60 kDa heat shock protein, mitochondrial OS=Rattus norvegicus OX=10116 GN=Hspd1 PE=1 SV=1		220927	High
High	[K].DMDLIDVNEAFAPQFLAVQK.[S]		1	P13437	P13437 [313-332]		3-ketoacyl-CoA thiolase, mitochondrial OS=Rattus norvegicus OX=10116 GN=Acaa2 PE=1 SV=1	NoQuanValues		High
High	[K].DMDLIDVNEAFAPQFLAVQK.[S]	1xOxidation [M2]	1	P13437	P13437 [313-332]		3-ketoacyl-CoA thiolase, mitochondrial OS=Rattus norvegicus OX=10116 GN=Acaa2 PE=1 SV=1		221498	High
High	[K].DMLASDEEEEPSKVEK.[A]	1xPhospho [S5(100)]	1	Q9Z2J4	Q9Z2J4 [76-91]	Q9Z2J4 1xPhospho [S80(100)]	Nexilin OS=Rattus norvegicus OX=10116 GN=Nexn PE=1 SV=1		7270020	High
High	[K].DMLASDEEEEPSKVEK.[A]	1xOxidation [M2]; 1xPhospho [S5(100)]	2	Q9Z2J4	Q9Z2J4 [76-91]	Q9Z2J4 1xPhospho [S80(100)]	Nexilin OS=Rattus norvegicus OX=10116 GN=Nexn PE=1 SV=1		4446911	High
High	[K].DNHLLGTFDLTGIPPAPR.[G]		3	P06761	P06761 [475-492]		Endoplasmic reticulum chaperone BiP OS=Rattus norvegicus OX=10116 GN=Hspa5 PE=1 SV=1		721766	High
High	[R].DNLIDDLQR.[L]		1	P48675	P48675 [180-188]		Desmin OS=Rattus norvegicus OX=10116 GN=Des PE=1 SV=2		5622921	High
High	[R].DNIQGITKPAIR.[R]		1	P62804	P62804 [25-36]		Histone H4 OS=Rattus norvegicus OX=10116 GN=H4c2 PE=1 SV=2		12185178	High
High	[R].DNLTLWTSDTQGDEAEAGEGGEN.[-]		1	P63102	P63102 [223-245]		14-3-3 protein zeta/delta OS=Rattus norvegicus OX=10116 GN=Ywhaz PE=1 SV=1		2674615	High
High	[R].DNMFSGLK.[I]		1	Q6P6V0	Q6P6V0 [82-89]		Glucose-6-phosphate isomerase OS=Rattus norvegicus OX=10116 GN=Gpi PE=1 SV=1	NoQuanValues		High
High	[K].DNNLLGKFELTGIPPAPR.[G]		1	P63018	P63018 [452-469]		Heat shock cognate 71 kDa protein OS=Rattus norvegicus OX=10116 GN=Hspa8 PE=1 SV=1	NoQuanValues		High
High	[K].DNPGVVTCLDEAR.[H]	1xCarbamidomethyl [C8]	1	Q5U300	Q5U300 [227-239]		Ubiquitin-like modifier-activating enzyme 1 OS=Rattus norvegicus OX=10116 GN=Uba1 PE=1 SV=1		1.05004e+06	High
High	[R].DNQSGSLLFIGR.[L]		1	P29457	P29457 [393-404]		Serpin H1 OS=Rattus norvegicus OX=10116 GN=Serpinh1 PE=1 SV=1		2.35389e+06	High
High	[R].DNSQVNAVTVHTLLDK.[L]		2	Q66H98	Q66H98 [49-64]		Caveolae-associated protein 2 OS=Rattus norvegicus OX=10116 GN=Cavin2 PE=1 SV=3		261782	High
High	[R].DNTINLIHTFR.[D]		1	P85970	P85970 [238-248]		Actin-related protein 2/3 complex subunit 2 OS=Rattus norvegicus OX=10116 GN=Arpc2 PE=1 SV=1	NoQuanValues		High
High	[K].DNYVNTIGHR.[A]		1	P23965	P23965 [178-187]		Enoyl-CoA delta isomerase 1, mitochondrial OS=Rattus norvegicus OX=10116 GN=Eci1 PE=1 SV=1		290243	High
High	[R].DNYVPEVSALDQEIIEVDPDTK.[E]		1	P04644	P04644 [82-103]		Small ribosomal subunit protein eS17 OS=Rattus norvegicus OX=10116 GN=Rps17 PE=1 SV=3		156235	High
High	[R].DPENFPFVVLGNK.[I]		1	P09527	P09527 [114-126]		Ras-related protein Rab-7a OS=Rattus norvegicus OX=10116 GN=Rab7a PE=1 SV=2		289333	High
High	[R].DPGAVSPEPGKDHAAQGPGR.[T]	1xPhospho [S6(100)]	1	E9PT87	E9PT87 [417-436]	E9PT87 1xPhospho [S422(100)]	Myosin light chain kinase 3 OS=Rattus norvegicus OX=10116 GN=Mylk3 PE=1 SV=1		10266162	High
High	[R].DPNASPGDAGEQAIR.[Q]	1xPhospho [S5(100)]	1	P85972	P85972 [286-300]	P85972 1xPhospho [S290(100)]	Vinculin OS=Rattus norvegicus OX=10116 GN=Vcl PE=1 SV=1		2.72441e+06	High
High	[R].DPQHDLER.[V]		1	P20788	P20788 [197-204]		Cytochrome b-c1 complex subunit Rieske, mitochondrial OS=Rattus norvegicus OX=10116 GN=Uqcrfs1 PE=1 SV=2		171704	High
High	[K].DQAVENILLSPLVVASSLGLVSLGGK.[A]		1	P29457	P29457 [60-85]		Serpin H1 OS=Rattus norvegicus OX=10116 GN=Serpinh1 PE=1 SV=1		549026	High
High	[R].DQDSSDDERALEDWVSSETTALPRPR.[W]	1xPhospho [S4(96)]	1	Q5U2M6	Q5U2M6 [120-145]	Q5U2M6 1xPhospho [S123(96)]	DDB1- and CUL4-associated factor 8 OS=Rattus norvegicus OX=10116 GN=Dcaf8 PE=1 SV=1		5823850	High
High	[R].DQDSSDDERALEDWVSSETTALPRPR.[W]	2xPhospho [S4(99.9); S5(99.9)]	3	Q5U2M6	Q5U2M6 [120-145]	Q5U2M6 2xPhospho [S123(99.9); S124(99.9)]	DDB1- and CUL4-associated factor 8 OS=Rattus norvegicus OX=10116 GN=Dcaf8 PE=1 SV=1		8507267	High
High	[K].DQEAPSPEALPSPGQESPDGPSPR.[R]	1xPhospho [S17(100)]	1	Q63638	Q63638 [1988-2011]	Q63638 1xPhospho [S2004(100)]	Striated muscle-specific serine/threonine-protein kinase OS=Rattus norvegicus OX=10116 GN=Speg PE=1 SV=2		734789	High
High	[R].DQEGQDVLLFIDNIFR.[F]		1	P10719	P10719 [295-310]		ATP synthase subunit beta, mitochondrial OS=Rattus norvegicus OX=10116 GN=Atp5f1b PE=1 SV=2		1957495	High
High	[K].DQFPEVYVPTVFENYVADIEVDGK.[Q]		1	P61589	P61589 [28-51]		Transforming protein RhoA OS=Rattus norvegicus OX=10116 GN=Rhoa PE=1 SV=1		248657	High
High	[R].DQGSEADFADDENSTAGESESHR.[T]	1xPhospho [S14(97.9)]	1	P15389	P15389 [537-559]	P15389 1xPhospho [S550(97.9)]	Sodium channel protein type 5 subunit alpha OS=Rattus norvegicus OX=10116 GN=Scn5a PE=1 SV=1		184946	High
High	[K].DQLLLGPTYATPK.[V]		1	Q60587	Q60587 [350-362]		Trifunctional enzyme subunit beta, mitochondrial OS=Rattus norvegicus OX=10116 GN=Hadhb PE=1 SV=1		1.85966e+06	High
High	[K].DQLIVNLLK.[E]		1	P04642	P04642 [6-14]		L-lactate dehydrogenase A chain OS=Rattus norvegicus OX=10116 GN=Ldha PE=1 SV=1		1.2665e+06	High
High	[K].DQLIVNLLKEEQVPQNK.[I]		1	P04642	P04642 [6-22]		L-lactate dehydrogenase A chain OS=Rattus norvegicus OX=10116 GN=Ldha PE=1 SV=1		2991550	High
High	[K].DQLQTFSEEHPVLLTEAPLNPR.[K]		1	P85515	P85515 [97-118]		Alpha-centractin OS=Rattus norvegicus OX=10116 GN=Actr1a PE=1 SV=1		640318	High
High	[K].DQPDGTSLSPVQSPSQSQPPAACTPR.[E]	1xCarbamidomethyl [C23]; 1xPhospho [S/T]	1	Q9ERE6	Q9ERE6 [218-243]		Myosin phosphatase Rho-interacting protein OS=Rattus norvegicus OX=10116 GN=Mprip PE=1 SV=1		614988	High
High	[K].DQPDGTSLSPVQSPSQSQPPAACTPR.[E]	1xCarbamidomethyl [C23]; 2xPhospho [S9(84.9); S13(92.2)]	1	Q9ERE6	Q9ERE6 [218-243]	Q9ERE6 2xPhospho [S226(84.9); S230(92.2)]	Myosin phosphatase Rho-interacting protein OS=Rattus norvegicus OX=10116 GN=Mprip PE=1 SV=1		660851	High
High	[R].DQSSTEKHDWDPPDRK.[V]	1xPhospho [S3(79)]	1	O35413	O35413 [279-294]	O35413 1xPhospho [S281(79)]	Sorbin and SH3 domain-containing protein 2 OS=Rattus norvegicus OX=10116 GN=Sorbs2 PE=1 SV=2		184532	High
High	[R].DQTLSPTIISGLHSIAR.[S]		1	Q9Z2Q1	Q9Z2Q1 [1188-1204]		Protein transport protein Sec31A OS=Rattus norvegicus OX=10116 GN=Sec31a PE=1 SV=2		286982	High
High	[R].DQTNDQVTIDSALATQK.[Y]		1	P56574	P56574 [90-106]		Isocitrate dehydrogenase [NADP], mitochondrial OS=Rattus norvegicus OX=10116 GN=Idh2 PE=1 SV=2		3.03928e+06	High
High	[K].DQVANSAFVER.[L]		1	P82995	P82995 [501-511]		Heat shock protein HSP 90-alpha OS=Rattus norvegicus OX=10116 GN=Hsp90aa1 PE=1 SV=3		1.67907e+06	High
High	[K].DRPVSQPSLVGSKEEPPPSR.[S]	1xPhospho [S12(100)]	2	Q9JIH7	Q9JIH7 [161-180]	Q9JIH7 1xPhospho [S172(100)]	Serine/threonine-protein kinase WNK1 OS=Rattus norvegicus OX=10116 GN=Wnk1 PE=1 SV=2		394241	High
High	[K].DRSLPENEEEAEEVFDPPIDLSSDEEYYVEESR.[S]	2xPhospho [S22(100); S23(100)]	1	B1PRL5	B1PRL5 [150-182]	B1PRL5 2xPhospho [S171(100); S172(100)]	Caveolae-associated protein 4 OS=Rattus norvegicus OX=10116 GN=Cavin4 PE=1 SV=1		1.57719e+06	High
High	[K].DRSLPENEEEAEEVFDPPIDLSSDEEYYVEESR.[S]	3xPhospho [S3(100); S22(100); S23(100)]	1	B1PRL5	B1PRL5 [150-182]	B1PRL5 3xPhospho [S152(100); S171(100); S172(100)]	Caveolae-associated protein 4 OS=Rattus norvegicus OX=10116 GN=Cavin4 PE=1 SV=1		425917	High
High	[R].DRSPSPLR.[G]	2xPhospho [S3(100); S5(100)]	2	Q9WU49	Q9WU49 [28-35]	Q9WU49 2xPhospho [S30(100); S32(100)]	Calcium-regulated heat stable protein 1 OS=Rattus norvegicus OX=10116 GN=Carhsp1 PE=1 SV=1		9885444	High
High	[R].DRSPSPLRGNVVPSPLPTR.[R]	2xPhospho [S3(100); S5(100)]	2	Q9WU49	Q9WU49 [28-46]	Q9WU49 2xPhospho [S30(100); S32(100)]	Calcium-regulated heat stable protein 1 OS=Rattus norvegicus OX=10116 GN=Carhsp1 PE=1 SV=1		5.10867e+06	High
High	[R].DRSPSPLRGNVVPSPLPTR.[R]	3xPhospho [S3(100); S5(100); S14(96.3)]	4	Q9WU49	Q9WU49 [28-46]	Q9WU49 3xPhospho [S30(100); S32(100); S41(96.3)]	Calcium-regulated heat stable protein 1 OS=Rattus norvegicus OX=10116 GN=Carhsp1 PE=1 SV=1		45004012	High
High	[R].DRSPSPLRGNVVPSPLPTRR.[T]	3xPhospho [S3(100); S5(100); T18(84.7)]	2	Q9WU49	Q9WU49 [28-47]	Q9WU49 3xPhospho [S30(100); S32(100); T45(84.7)]	Calcium-regulated heat stable protein 1 OS=Rattus norvegicus OX=10116 GN=Carhsp1 PE=1 SV=1		168513056	High
High	[R].DSAYDSDPEYSSFQRPR.[G]	1xPhospho [S/Y]	1	Q99MU5	Q99MU5 [419-435]		Spermatogenesis-associated protein 6 OS=Rattus norvegicus OX=10116 GN=Spata6 PE=1 SV=2		305227	High
High	[K].DSDRVAQSDGEESPAEEGQLLGER.[I]	1xPhospho [S8(97.8)]	1	Q9Z2Q1	Q9Z2Q1 [519-542]	Q9Z2Q1 1xPhospho [S526(97.8)]	Protein transport protein Sec31A OS=Rattus norvegicus OX=10116 GN=Sec31a PE=1 SV=2		3095238	High
High	[K].DSDRVAQSDGEESPAEEGQLLGER.[I]	2xPhospho [S8(100); S13(100)]	1	Q9Z2Q1	Q9Z2Q1 [519-542]	Q9Z2Q1 2xPhospho [S526(100); S531(100)]	Protein transport protein Sec31A OS=Rattus norvegicus OX=10116 GN=Sec31a PE=1 SV=2		5546111	High
High	[R].DSDSDADEATPTTTPR.[V]	1xPhospho [S2(89.5)]	1	P40615	P40615 [451-466]	P40615 1xPhospho [S452(89.5)]	H/ACA ribonucleoprotein complex subunit DKC1 OS=Rattus norvegicus OX=10116 GN=Dkc1 PE=1 SV=4		1.35711e+06	High
High	[R].DSEGDSQGARPGLPYGLSDDESGGGR.[A]	1xPhospho [S18(98.6)]	1	Q5FWU5	Q5FWU5 [68-93]	Q5FWU5 1xPhospho [S85(98.6)]	Zinc finger protein 513 OS=Rattus norvegicus OX=10116 GN=Znf513 PE=1 SV=1		563684	High
High	[K].DSEGRNEDASFPSTPEPVKDSSR.[A]	1xPhospho [T14(98.4)]	1	Q9JK11	Q9JK11 [416-438]	Q9JK11 1xPhospho [T429(98.4)]	Reticulon-4 OS=Rattus norvegicus OX=10116 GN=Rtn4 PE=1 SV=1		1.16723e+06	High
High	[K].DSEGRNEDASFPSTPEPVKDSSR.[A]	2xPhospho [S10(98.3); T14(96)]	2	Q9JK11	Q9JK11 [416-438]	Q9JK11 2xPhospho [S425(98.3); T429(96)]	Reticulon-4 OS=Rattus norvegicus OX=10116 GN=Rtn4 PE=1 SV=1		1.10585e+07	High
High	[R].DSFDDRGPSLNPVLDYDHGSRSQESGYYDR.[M]	1xPhospho [S20(76.1)]	1	P43244	P43244 [187-216]	P43244 1xPhospho [S206(76.1)]	Matrin-3 OS=Rattus norvegicus OX=10116 GN=Matr3 PE=1 SV=2		1.11264e+06	High
High	[R].DSGARSPAGAEPPSAAAPSGR.[E]	1xPhospho [S6(97.2)]	1	Q62925	Q62925 [132-152]	Q62925 1xPhospho [S137(97.2)]	Mitogen-activated protein kinase kinase kinase 1 OS=Rattus norvegicus OX=10116 GN=Map3k1 PE=1 SV=1		439768	High
High	[R].DSGRGDSVSDNGSEAVR.[S]	1xPhospho [S2(97.7)]	1	Q9JID1	Q9JID1 [70-86]	Q9JID1 1xPhospho [S71(97.7)]	Programmed cell death protein 4 OS=Rattus norvegicus OX=10116 GN=Pdcd4 PE=1 SV=2		230794	High
High	[R].DSIFSNLIGQLDYK.[G]		1	Q64428	Q64428 [423-436]		Trifunctional enzyme subunit alpha, mitochondrial OS=Rattus norvegicus OX=10116 GN=Hadha PE=1 SV=2		1.91586e+06	High
High	[R].DSIFSNLIGQLDYKGFEK.[A]		2	Q64428	Q64428 [423-440]		Trifunctional enzyme subunit alpha, mitochondrial OS=Rattus norvegicus OX=10116 GN=Hadha PE=1 SV=2		336426	High
High	[R].DSLGDFIEHYAQLGPSSPEQLAAGAEEGGGPR.[R]	1xPhospho [S/Y]	3	Q68A21	Q68A21 [88-119]		Transcriptional activator protein Pur-beta OS=Rattus norvegicus OX=10116 GN=Purb PE=1 SV=3		6033261	High
High	[R].DSLGDFIEHYAQLGPSSPEQLAAGAEEGGGPRR.[A]	1xPhospho [S17(79.3)]	1	Q68A21	Q68A21 [88-120]	Q68A21 1xPhospho [S104(79.3)]	Transcriptional activator protein Pur-beta OS=Rattus norvegicus OX=10116 GN=Purb PE=1 SV=3		1.82782e+06	High
High	[R].DSLLQDGEFTMDLR.[T]		1	P62963	P62963 [76-89]		Profilin-1 OS=Rattus norvegicus OX=10116 GN=Pfn1 PE=1 SV=2		201239	High
High	[K].DSNNLCLHFNPR.[F]	1xCarbamidomethyl [C6]	3	P11762	P11762 [38-49]		Galectin-1 OS=Rattus norvegicus OX=10116 GN=Lgals1 PE=1 SV=2		2.39576e+06	High
High	[R].DSNSPEPSSCR.[G]	1xCarbamidomethyl [C10]; 1xPhospho [S4(100)]	1	Q66HF9	Q66HF9 [345-355]	Q66HF9 1xPhospho [S348(100)]	Leucine-rich repeat flightless-interacting protein 1 OS=Rattus norvegicus OX=10116 GN=Lrrfip1 PE=1 SV=1		1.10035e+06	High
High	[R].DSNSPEPSSCRGGLDSEVSGPTALGIK.[N]	1xCarbamidomethyl [C10]; 1xPhospho [S/T]	1	Q66HF9	Q66HF9 [345-371]		Leucine-rich repeat flightless-interacting protein 1 OS=Rattus norvegicus OX=10116 GN=Lrrfip1 PE=1 SV=1		1.09004e+06	High
High	[K].DSPSVWAAVPGK.[T]		2	P62963	P62963 [27-38]		Profilin-1 OS=Rattus norvegicus OX=10116 GN=Pfn1 PE=1 SV=2		2.13835e+06	High
High	[R].DSSDSADGRATPSENLVPSSAR.[V]	1xPhospho [T11(86)]	1	Q5XI29	Q5XI29 [184-205]	Q5XI29 1xPhospho [T194(86)]	Cleavage and polyadenylation specificity factor subunit 7 OS=Rattus norvegicus OX=10116 GN=Cpsf7 PE=1 SV=1		1.1241e+06	High
High	[R].DSSLGYEAPGR.[V]	1xPhospho [S3(98.8)]	1	B5DEH0	B5DEH0 [302-312]	B5DEH0 1xPhospho [S304(98.8)]	LIM domain-containing protein 1 OS=Rattus norvegicus OX=10116 GN=Limd1 PE=1 SV=1		444514	High
High	[K].DSSPPTEQR.[I]	1xPhospho [S3(99.6)]	1	Q6AY63	Q6AY63 [8-16]	Q6AY63 1xPhospho [S10(99.6)]	ADP-sugar pyrophosphatase OS=Rattus norvegicus OX=10116 GN=Nudt5 PE=2 SV=1		228018	High
High	[R].DSSTCPGDYVLSVSENSR.[V]	1xCarbamidomethyl [C5]	1	Q5U2U2	Q5U2U2 [40-57]		Crk-like protein OS=Rattus norvegicus OX=10116 GN=Crkl PE=1 SV=1	NoQuanValues		High
High	[K].DSTLIMQLLR.[D]		1	P35213; P68511; P68255; P61983; P63102; P62260	P35213 [215-224]; P68511 [218-227]; P68255 [213-222]; P61983 [218-227]; P63102 [213-222]; P62260 [216-225]		14-3-3 protein beta/alpha OS=Rattus norvegicus OX=10116 GN=Ywhab PE=1 SV=3;14-3-3 protein eta OS=Rattus norvegicus OX=10116 GN=Ywhah PE=1 SV=2;14-3-3 protein theta OS=Rattus norvegicus OX=10116 GN=Ywhaq PE=1 SV=1;14-3-3 protein gamma OS=Rattus norvegicus OX=10116 GN=Ywhag PE=1 SV=2;14-3-3 protein zeta/delta OS=Rattus norvegicus OX=10116 GN=Ywhaz PE=1 SV=1;14-3-3 protein epsilon OS=Rattus norvegic…	NotUnique	248859	High
High	[R].DSTVAVVVYDITNVNSFQQTTK.[W]		1	Q9WVB1	Q9WVB1 [85-106]		Ras-related protein Rab-6A OS=Rattus norvegicus OX=10116 GN=Rab6a PE=1 SV=2		160581	High
High	[R].DSYDSYATHNE.[-]		1	P60825	P60825 [162-172]		Cold-inducible RNA-binding protein OS=Rattus norvegicus OX=10116 GN=Cirbp PE=2 SV=1		354795	High
High	[R].DSYESYGNSR.[S]		1	P84586	P84586 [280-289]		RNA-binding motif protein, X chromosome retrogene-like OS=Rattus norvegicus OX=10116 GN=Rbmxrtl PE=1 SV=1		253636	High
High	[K].DSYLILETLPTEYDSR.[V]		1	Q63569	Q63569 [156-171]		26S proteasome regulatory subunit 6A OS=Rattus norvegicus OX=10116 GN=Psmc3 PE=1 SV=1		201431	High
High	[R].DSYSSSRSDLYSSGR.[D]	1xPhospho [S5(81)]	1	P84586	P84586 [322-336]	P84586 1xPhospho [S326(81)]	RNA-binding motif protein, X chromosome retrogene-like OS=Rattus norvegicus OX=10116 GN=Rbmxrtl PE=1 SV=1		242146	High
High	[K].DSYVGDEAQSK.[R]		1	P60711; P68035	P60711 [51-61]; P68035 [53-63]		Actin, cytoplasmic 1 OS=Rattus norvegicus OX=10116 GN=Actb PE=1 SV=1;Actin, alpha cardiac muscle 1 OS=Rattus norvegicus OX=10116 GN=Actc1 PE=2 SV=1	NotUnique	17542644	High
High	[K].DSYVGDEAQSKR.[G]		2	P60711; P68035	P60711 [51-62]; P68035 [53-64]		Actin, cytoplasmic 1 OS=Rattus norvegicus OX=10116 GN=Actb PE=1 SV=1;Actin, alpha cardiac muscle 1 OS=Rattus norvegicus OX=10116 GN=Actc1 PE=2 SV=1	NotUnique	10366490	High
High	[R].DTFAALGR.[V]		2	P08733	P08733 [51-58]		Myosin regulatory light chain 2, ventricular/cardiac muscle isoform OS=Rattus norvegicus OX=10116 GN=Myl2 PE=1 SV=2		9597056	High
High	[R].DTFNHLTTWLEDAR.[Q]		1	P05712	P05712 [92-105]		Ras-related protein Rab-2A OS=Rattus norvegicus OX=10116 GN=Rab2a PE=2 SV=1	NoQuanValues		High
High	[K].DTGKTPVEPEVAIHR.[I]		1	P60868	P60868 [5-19]		Small ribosomal subunit protein uS10 OS=Rattus norvegicus OX=10116 GN=Rps20 PE=1 SV=1		685316	High
High	[K].DTGTYEDFVEGLR.[V]		1	P16409	P16409 [131-143]		Myosin light chain 3 OS=Rattus norvegicus OX=10116 GN=Myl3 PE=1 SV=2		2.37039e+06	High
High	[K].DTLQSELVGQLYK.[S]		1	O35303	O35303 [699-711]		Dynamin-1-like protein OS=Rattus norvegicus OX=10116 GN=Dnm1l PE=1 SV=1	NoQuanValues		High
High	[R].DTLYEAVR.[E]		1	P62907	P62907 [8-15]		Large ribosomal subunit protein uL1 OS=Rattus norvegicus OX=10116 GN=Rpl10a PE=1 SV=2		1.05395e+06	High
High	[K].DTNGSQFFITTVK.[T]		1	P24368	P24368 [146-158]		Peptidyl-prolyl cis-trans isomerase B OS=Rattus norvegicus OX=10116 GN=Ppib PE=1 SV=3		793402	High
High	[R].DTPENNPDTPFDFTPENYER.[I]		2	P19234	P19234 [42-61]		NADH dehydrogenase [ubiquinone] flavoprotein 2, mitochondrial OS=Rattus norvegicus OX=10116 GN=Ndufv2 PE=1 SV=2		1.40416e+06	High
High	[R].DTQLITVDEKLDVTPLTGVPEEHIK.[T]		1	Q5XIF3	Q5XIF3 [49-73]		NADH dehydrogenase [ubiquinone] iron-sulfur protein 4, mitochondrial OS=Rattus norvegicus OX=10116 GN=Ndufs4 PE=1 SV=1		392516	High
High	[K].DTQIQLDDAVR.[A]		6	P02564; P02563	P02564 [1652-1662]; P02563 [1653-1663]		Myosin-7 OS=Rattus norvegicus OX=10116 GN=Myh7 PE=1 SV=2;Myosin-6 OS=Rattus norvegicus OX=10116 GN=Myh6 PE=1 SV=2	NotUnique	1.29522e+07	High
High	[K].DTSEDIEELVEPVAAHGPK.[I]		1	O88761	O88761 [916-934]		26S proteasome non-ATPase regulatory subunit 1 OS=Rattus norvegicus OX=10116 GN=Psmd1 PE=1 SV=1	NoQuanValues		High
High	[K].DTSGDQGHLLQGAHQCESEAKPPQAAAAGATAPPTPRDSPR.[L]	1xCarbamidomethyl [C16]; 1xPhospho [T/S]	1	Q5XI52	Q5XI52 [679-719]		Vezatin OS=Rattus norvegicus OX=10116 GN=Vezt PE=2 SV=1		428596	High
High	[R].DTTDLSVEASPKGK.[L]	1xPhospho [S10(100)]	1	Q76MT4	Q76MT4 [171-184]	Q76MT4 1xPhospho [S180(100)]	ESF1 homolog OS=Rattus norvegicus OX=10116 GN=Esf1 PE=1 SV=1		230272	High
High	[R].DTTSLNQAALYR.[L]		1	P97852	P97852 [494-505]		Peroxisomal multifunctional enzyme type 2 OS=Rattus norvegicus OX=10116 GN=Hsd17b4 PE=1 SV=3		432245	High
High	[K].DTTVTGLGR.[G]		1	Q64428	Q64428 [391-399]		Trifunctional enzyme subunit alpha, mitochondrial OS=Rattus norvegicus OX=10116 GN=Hadha PE=1 SV=2		1.35041e+06	High
High	[K].DTVIIVSEPSEDEESHDLPSATR.[R]	2xPhospho [S10(99.9); T/S]	1	D3Z9Z9	D3Z9Z9 [118-140]	D3Z9Z9 2xPhospho [S127(99.9); T/S]	SWI/SNF-related matrix-associated actin-dependent regulator of chromatin subfamily A containing DEAD/H box 1 OS=Rattus norvegicus OX=10116 GN=Smarcad1 PE=1 SV=1		3.01873e+06	High
High	[R].DVAGASWGNVSGEEEEEEDGPAVLVEQQTDSAMEPTGPSR.[E]	1xOxidation [M33]; 1xPhospho [S11(96.4)]	1	Q6MG06	Q6MG06 [314-353]	Q6MG06 1xPhospho [S324(96.4)]	Guanine nucleotide-binding protein-like 1 OS=Rattus norvegicus OX=10116 GN=Gnl1 PE=1 SV=1		198754	High
High	[R].DVAWAPSIGLPTSTIASCSQDGR.[V]	1xCarbamidomethyl [C18]	1	Q5XFW8	Q5XFW8 [217-239]		Protein SEC13 homolog OS=Rattus norvegicus OX=10116 GN=Sec13 PE=1 SV=1	NoQuanValues		High
High	[R].DVDEIEAWISEK.[L]		1	P16086	P16086 [1559-1570]		Spectrin alpha chain, non-erythrocytic 1 OS=Rattus norvegicus OX=10116 GN=Sptan1 PE=1 SV=2	NoQuanValues		High
High	[R].DVDFELIKVEGK.[V]		1	Q68FQ0	Q68FQ0 [203-214]		T-complex protein 1 subunit epsilon OS=Rattus norvegicus OX=10116 GN=Cct5 PE=1 SV=1		395437	High
High	[K].DVDLEFLAK.[M]		1	P46462	P46462 [669-677]		Transitional endoplasmic reticulum ATPase OS=Rattus norvegicus OX=10116 GN=Vcp PE=1 SV=3		953706	High
High	[K].DVEAISEDTDFEEEDEITK.[K]	2xPhospho [S6(100); T9(100)]	1	Q9JKB5	Q9JKB5 [698-716]	Q9JKB5 2xPhospho [S703(100); T706(100)]	AT-rich interactive domain-containing protein 4B OS=Rattus norvegicus OX=10116 GN=Arid4b PE=1 SV=1		446173	High
High	[R].DVEDEETWIR.[E]		1	P16086	P16086 [792-801]		Spectrin alpha chain, non-erythrocytic 1 OS=Rattus norvegicus OX=10116 GN=Sptan1 PE=1 SV=2		501033	High
High	[K].DVEVTKEEFALAAQK.[F]		1	F1LZW6	F1LZW6 [246-260]		Electrogenic aspartate/glutamate antiporter SLC25A13, mitochondrial OS=Rattus norvegicus OX=10116 GN=Slc25a13 PE=3 SV=4	NoneMonoisotopic		High
High	[K].DVFISAAER.[D]		1	P18421	P18421 [204-212]		Proteasome subunit beta type-1 OS=Rattus norvegicus OX=10116 GN=Psmb1 PE=1 SV=3		361580	High
High	[K].DVFVPDDKEEFVK.[A]		1	P02564	P02564 [36-48]		Myosin-7 OS=Rattus norvegicus OX=10116 GN=Myh7 PE=1 SV=2		9273747	High
High	[R].DVGGIVLANACGPCIGQWDR.[K]	2xCarbamidomethyl [C11; C14]	1	Q9ER34	Q9ER34 [438-457]		Aconitate hydratase, mitochondrial OS=Rattus norvegicus OX=10116 GN=Aco2 PE=1 SV=2		777402	High
High	[R].DVGGIVLANACGPCIGQWDRK.[D]	2xCarbamidomethyl [C11; C14]	1	Q9ER34	Q9ER34 [438-458]		Aconitate hydratase, mitochondrial OS=Rattus norvegicus OX=10116 GN=Aco2 PE=1 SV=2		4785737	High
High	[K].DVLDIEQFSTVKGVNLDHTDDDFYSK.[F]	2xPhospho [S9(100); T10(100)]	1	Q62833	Q62833 [476-501]	Q62833 2xPhospho [S484(100); T485(100)]	G protein-coupled receptor kinase 5 OS=Rattus norvegicus OX=10116 GN=Grk5 PE=1 SV=1		490873	High
High	[K].DVIEEYFK.[C]		1	P63324	P63324 [122-129]		Small ribosomal subunit protein eS12 OS=Rattus norvegicus OX=10116 GN=Rps12 PE=1 SV=2		761511	High
High	[K].DVLSVAFSSDNR.[Q]		1	P63245	P63245 [107-118]		Small ribosomal subunit protein RACK1 OS=Rattus norvegicus OX=10116 GN=Rack1 PE=1 SV=3		678206	High
High	[K].DVLYPSLK.[E]		1	Q9QYU1	Q9QYU1 [186-193]		Peroxisomal biogenesis factor 19 OS=Rattus norvegicus OX=10116 GN=Pex19 PE=1 SV=1		151543	High
High	[K].DVNAAIAAIK.[T]		1	Q5XIF6	Q5XIF6 [327-336]		Tubulin alpha-4A chain OS=Rattus norvegicus OX=10116 GN=Tuba4a PE=1 SV=1		479733	High
High	[K].DVNAAIATIK.[T]		1	Q6AYZ1; P68370	Q6AYZ1 [327-336]; P68370 [327-336]		Tubulin alpha-1C chain OS=Rattus norvegicus OX=10116 GN=Tuba1c PE=1 SV=1;Tubulin alpha-1A chain OS=Rattus norvegicus OX=10116 GN=Tuba1a PE=1 SV=1	NotUnique	8184335	High
High	[K].DVNAAIATIK.[T]	1xPhospho [T8(100)]	1	Q6AYZ1; P68370	Q6AYZ1 [327-336]; P68370 [327-336]	Q6AYZ1 1xPhospho [T334(100)]; P68370 1xPhospho [T334(100)]	Tubulin alpha-1C chain OS=Rattus norvegicus OX=10116 GN=Tuba1c PE=1 SV=1;Tubulin alpha-1A chain OS=Rattus norvegicus OX=10116 GN=Tuba1a PE=1 SV=1	NotUnique	164875	High
High	[R].DVNERPPQPQASIPLR.[I]		1	Q00657	Q00657 [1831-1846]		Chondroitin sulfate proteoglycan 4 OS=Rattus norvegicus OX=10116 GN=Cspg4 PE=1 SV=2		200938	High
High	[K].DVNFEFPEFQL.[-]		1	P62083	P62083 [184-194]		Small ribosomal subunit protein eS7 OS=Rattus norvegicus OX=10116 GN=Rps7 PE=1 SV=1		625661	High
High	[K].DVNQQEFVR.[A]		1	P17074	P17074 [8-16]		Small ribosomal subunit protein eS19 OS=Rattus norvegicus OX=10116 GN=Rps19 PE=1 SV=3		1.2351e+06	High
High	[R].DVPLGTPLCIIVEK.[Q]	1xCarbamidomethyl [C9]	1	P08461	P08461 [273-286]		Dihydrolipoyllysine-residue acetyltransferase component of pyruvate dehydrogenase complex, mitochondrial OS=Rattus norvegicus OX=10116 GN=Dlat PE=1 SV=3		1.10953e+06	High
High	[R].DVPVGSIICITVEKPQDIEAFK.[N]	1xCarbamidomethyl [C9]	1	P08461	P08461 [147-168]		Dihydrolipoyllysine-residue acetyltransferase component of pyruvate dehydrogenase complex, mitochondrial OS=Rattus norvegicus OX=10116 GN=Dlat PE=1 SV=3		1.28302e+06	High
High	[K].DVPYPPPLPPAVEAIQK.[E]		1	Q5BK81	Q5BK81 [262-278]		Prostaglandin reductase 2 OS=Rattus norvegicus OX=10116 GN=Ptgr2 PE=2 SV=2	NoQuanValues		High
High	[R].DVQAAPEPSHPPKEPAPPSPESR.[L]	1xPhospho [S]	1	Q6DGF9	Q6DGF9 [146-168]		Acyl-CoA-binding domain-containing protein 4 OS=Rattus norvegicus OX=10116 GN=Acbd4 PE=1 SV=1		630144	High
High	[R].DVQEIFR.[ML]		1	Q63413	Q63413 [210-216]		Spliceosome RNA helicase Ddx39b OS=Rattus norvegicus OX=10116 GN=Ddx39b PE=2 SV=3		858862	High
High	[R].DVQIGDIVTVGECRPLSK.[T]	1xCarbamidomethyl [C13]	1	P62282	P62282 [119-136]		Small ribosomal subunit protein uS17 OS=Rattus norvegicus OX=10116 GN=Rps11 PE=1 SV=3		709133	High
High	[R].DVQTTDTSIEELGR.[V]		1	Q4FZT0	Q4FZT0 [336-349]		Stomatin-like protein 2, mitochondrial OS=Rattus norvegicus OX=10116 GN=Stoml2 PE=1 SV=1	NoQuanValues		High
High	[R].DVTADFYGQSPK.[C]		1	Q9EPB1	Q9EPB1 [214-225]		Dipeptidyl peptidase 2 OS=Rattus norvegicus OX=10116 GN=Dpp7 PE=1 SV=1	NoQuanValues		High
High	[K].DVTGAEALLER.[H]		1	P16086	P16086 [1370-1380]		Spectrin alpha chain, non-erythrocytic 1 OS=Rattus norvegicus OX=10116 GN=Sptan1 PE=1 SV=2		219201	High
High	[K].DVVDYIIFGTVIQEVK.[T]		1	Q60587	Q60587 [97-112]		Trifunctional enzyme subunit beta, mitochondrial OS=Rattus norvegicus OX=10116 GN=Hadhb PE=1 SV=1		1.05911e+06	High
High	[R].DVVICPDTSLEEAK.[T]	1xCarbamidomethyl [C5]	1	O88767	O88767 [49-62]		Parkinson disease protein 7 homolog OS=Rattus norvegicus OX=10116 GN=Park7 PE=1 SV=1		1.62094e+06	High
High	[K].DVVVDLVCYR.[R]	1xCarbamidomethyl [C8]	1	Q5XI78	Q5XI78 [500-509]		2-oxoglutarate dehydrogenase complex component E1 OS=Rattus norvegicus OX=10116 GN=Ogdh PE=1 SV=1		445233	High
High	[K].DVYDKVDYLSSLGK.[T]		2	Q9Z2S9	Q9Z2S9 [156-169]		Flotillin-2 OS=Rattus norvegicus OX=10116 GN=Flot2 PE=1 SV=1		233035	High
High	[R].DVYVNSKDPVPSLPVK.[A]		1	Q9NQR8	Q9NQR8 [67-82]		NADH dehydrogenase [ubiquinone] 1 alpha subcomplex assembly factor 4 OS=Rattus norvegicus OX=10116 GN=Ndufaf4 PE=1 SV=1		124189	High
High	[K].DWDKESEGEEPADGQAGSASH.[-]	1xPhospho [S6(100)]	1	Q5M947	Q5M947 [260-280]	Q5M947 1xPhospho [S265(100)]	RRP15-like protein OS=Rattus norvegicus OX=10116 GN=Rrp15 PE=1 SV=1		1172032	High
High	[K].DWEDDSDEDMSNFDR.[F]	1xOxidation [M10]; 1xPhospho [S6(100)]	1	P83868	P83868 [108-122]	P83868 1xPhospho [S113(100)]	Prostaglandin E synthase 3 OS=Rattus norvegicus OX=10116 GN=Ptges3 PE=1 SV=2		654104	High
High	[R].DWRDEPVGTTDLQQGR.[D]		1	E9PT87	E9PT87 [401-416]		Myosin light chain kinase 3 OS=Rattus norvegicus OX=10116 GN=Mylk3 PE=1 SV=1	NoQuanValues		High
High	[R].DWRDEPVGTTDLQQGRDPGAVSPEPGKDHAAQGPGR.[T]	1xPhospho [S22(100)]	1	E9PT87	E9PT87 [401-436]	E9PT87 1xPhospho [S422(100)]	Myosin light chain kinase 3 OS=Rattus norvegicus OX=10116 GN=Mylk3 PE=1 SV=1		15847226	High
High	[R].DYAPPPR.[D]		1	P84586	P84586 [230-236]		RNA-binding motif protein, X chromosome retrogene-like OS=Rattus norvegicus OX=10116 GN=Rbmxrtl PE=1 SV=1		147779	High
High	[R].DYDDMSPR.[R]	1xPhospho [S6(100)]	1	P61980	P61980 [279-286]	P61980 1xPhospho [S284(100)]	Heterogeneous nuclear ribonucleoprotein K OS=Rattus norvegicus OX=10116 GN=Hnrnpk PE=1 SV=1		963045	High
High	[K].DYDTLSKYSPK.[M]	1xPhospho [S9(99.5)]	1	Q3KR97	Q3KR97 [273-283]	Q3KR97 1xPhospho [S281(99.5)]	Brain-specific angiogenesis inhibitor 1-associated protein 2-like protein 1 OS=Rattus norvegicus OX=10116 GN=Baiap2l1 PE=1 SV=1		399612	High
High	[K].DYEEIGPSICR.[H]	1xCarbamidomethyl [C10]	1	Q4V7C7	Q4V7C7 [399-409]		Actin-related protein 3 OS=Rattus norvegicus OX=10116 GN=Actr3 PE=1 SV=1		558181	High
High	[R].DYETATLSDIK.[A]		1	Q9QXQ0	Q9QXQ0 [440-450]		Alpha-actinin-4 OS=Rattus norvegicus OX=10116 GN=Actn4 PE=1 SV=2	NoQuanValues		High
High	[R].DYFEEYGK.[I]		1	A7VJC2	A7VJC2 [130-137]		Heterogeneous nuclear ribonucleoproteins A2/B1 OS=Rattus norvegicus OX=10116 GN=Hnrnpa2b1 PE=1 SV=1		324888	High
High	[R].DYFEQYGK.[I]		1	P04256	P04256 [123-130]		Heterogeneous nuclear ribonucleoprotein A1 OS=Rattus norvegicus OX=10116 GN=Hnrnpa1 PE=1 SV=3		611692	High
High	[R].DYGVLLESAGIALR.[G]		4	Q9Z0V6	Q9Z0V6 [172-185]		Thioredoxin-dependent peroxide reductase, mitochondrial OS=Rattus norvegicus OX=10116 GN=Prdx3 PE=1 SV=2		491099	High
High	[R].DYHIFYQILSNK.[K]		1	P02564	P02564 [282-293]		Myosin-7 OS=Rattus norvegicus OX=10116 GN=Myh7 PE=1 SV=2	NoQuanValues		High
High	[R].DYLHLPPEIVPATLR.[R]		2	P63326	P63326 [81-95]		Small ribosomal subunit protein eS10 OS=Rattus norvegicus OX=10116 GN=Rps10 PE=1 SV=1		284074	High
High	[R].DYLHLPPEIVPATLRR.[S]		1	P63326	P63326 [81-96]		Small ribosomal subunit protein eS10 OS=Rattus norvegicus OX=10116 GN=Rps10 PE=1 SV=1		103802	High
High	[K].DYLLCDYNR.[D]	1xCarbamidomethyl [C5]	1	Q5XI32	Q5XI32 [58-66]		F-actin-capping protein subunit beta OS=Rattus norvegicus OX=10116 GN=Capzb PE=1 SV=1		328504	High
High	[R].DYLIDGSR.[G]		1	P85972	P85972 [106-113]		Vinculin OS=Rattus norvegicus OX=10116 GN=Vcl PE=1 SV=1		909289	High
High	[R].DYIWNTLNSGR.[V]		1	Q8VHF5	Q8VHF5 [330-340]		Citrate synthase, mitochondrial OS=Rattus norvegicus OX=10116 GN=Cs PE=1 SV=1		1.30216e+06	High
High	[R].DYNPTASVK.[M]		1	P05708	P05708 [54-62]		Hexokinase-1 OS=Rattus norvegicus OX=10116 GN=Hk1 PE=1 SV=4		1057396	High
High	[R].DYPLPDVAHVK.[L]		1	P10888	P10888 [43-53]		Cytochrome c oxidase subunit 4 isoform 1, mitochondrial OS=Rattus norvegicus OX=10116 GN=Cox4i1 PE=1 SV=1		7645661	High
High	[K].DYPVVSIEDPFDQDDWDAWQK.[F]		1	P04764	P04764 [286-306]		Alpha-enolase OS=Rattus norvegicus OX=10116 GN=Eno1 PE=1 SV=4		632013	High
High	[R].DYSGQGVVK.[L]		1	Q5RKI0	Q5RKI0 [397-405]		WD repeat-containing protein 1 OS=Rattus norvegicus OX=10116 GN=Wdr1 PE=1 SV=3		644376	High
High	[R].DYSHSSSRDDYPSR.[G]	1xPhospho [S6(85.9)]	1	P84586	P84586 [242-255]	P84586 1xPhospho [S247(85.9)]	RNA-binding motif protein, X chromosome retrogene-like OS=Rattus norvegicus OX=10116 GN=Rbmxrtl PE=1 SV=1		1.30331e+06	High
High	[K].DYSVTANSK.[LI]		1	P04642; P42123	P04642 [82-90]; P42123 [83-91]		L-lactate dehydrogenase A chain OS=Rattus norvegicus OX=10116 GN=Ldha PE=1 SV=1;L-lactate dehydrogenase B chain OS=Rattus norvegicus OX=10116 GN=Ldhb PE=1 SV=2	NotUnique	4.01953e+06	High
High	[R].DYTRPDLPSGDGQPALDPAIAAAFAK.[E]		1	Q66H20	Q66H20 [271-296]		Polypyrimidine tract-binding protein 2 OS=Rattus norvegicus OX=10116 GN=Ptbp2 PE=1 SV=1		218970	High
High	[R].DYYFALAHTVR.[D]		1	P09812	P09812 [51-61]		Glycogen phosphorylase, muscle form OS=Rattus norvegicus OX=10116 GN=Pygm PE=1 SV=5	NoQuanValues		High
High	[K].EAAENSLVAYK.[A]		1	P62260	P62260 [143-153]		14-3-3 protein epsilon OS=Rattus norvegicus OX=10116 GN=Ywhae PE=1 SV=1		2.83331e+06	High
High	[K].EAAGEGPVLYEDPPDQK.[T]		1	P43138	P43138 [35-51]		DNA-(apurinic or apyrimidinic site) endonuclease OS=Rattus norvegicus OX=10116 GN=Apex1 PE=1 SV=2		458388	High
High	[R].EAALGAGFSDK.[T]		1	Q60587	Q60587 [119-129]		Trifunctional enzyme subunit beta, mitochondrial OS=Rattus norvegicus OX=10116 GN=Hadhb PE=1 SV=1		817602	High
High	[K].EAALSTALSEK.[R]		1	P48679	P48679 [145-155]		Prelamin-A/C OS=Rattus norvegicus OX=10116 GN=Lmna PE=1 SV=1		319072	High
High	[K].EAALSTALSEKR.[T]		1	P48679	P48679 [145-156]		Prelamin-A/C OS=Rattus norvegicus OX=10116 GN=Lmna PE=1 SV=1		230907	High
High	[K].EAALTSEEVGADLEQVEVLQK.[K]		1	P16086	P16086 [1111-1131]		Spectrin alpha chain, non-erythrocytic 1 OS=Rattus norvegicus OX=10116 GN=Sptan1 PE=1 SV=2		711497	High
High	[K].EAALVDMVNDGVEDLR.[C]		1	P04906	P04906 [86-101]		Glutathione S-transferase P OS=Rattus norvegicus OX=10116 GN=Gstp1 PE=1 SV=2		779213	High
High	[R].EAAVLLQAEDR.[L]		1	Q920F5	Q920F5 [117-127]		Malonyl-CoA decarboxylase, mitochondrial OS=Rattus norvegicus OX=10116 GN=Mlycd PE=1 SV=1	NoQuanValues		High
High	[R].EADDIVNWLK.[K]		1	P04785	P04785 [123-132]		Protein disulfide-isomerase OS=Rattus norvegicus OX=10116 GN=P4hb PE=1 SV=2		1.17763e+06	High
High	[K].EADEDEEADDDIPELPSPK.[K]	1xPhospho [S17(100)]	1	Q9Z330	Q9Z330 [702-720]	Q9Z330 1xPhospho [S718(100)]	DNA (cytosine-5)-methyltransferase 1 OS=Rattus norvegicus OX=10116 GN=Dnmt1 PE=1 SV=2		926207	High
High	[R].EAEAAVFHR.[L]		1	P11980	P11980 [384-392]		Pyruvate kinase PKM OS=Rattus norvegicus OX=10116 GN=Pkm PE=1 SV=3		543171	High
High	[K].EAEDSDSDDNIKR.[G]	2xPhospho [S5(100); S7(100)]	1	Q3SWT4	Q3SWT4 [453-465]	Q3SWT4 2xPhospho [S457(100); S459(100)]	Protein IWS1 homolog OS=Rattus norvegicus OX=10116 GN=Iws1 PE=1 SV=1		223201	High
High	[K].EAEEESSGGEEEDEDENIEVVYSK.[T]	2xPhospho [S6(100); S7(100)]	4	Q07205	Q07205 [382-405]	Q07205 2xPhospho [S387(100); S388(100)]	Eukaryotic translation initiation factor 5 OS=Rattus norvegicus OX=10116 GN=Eif5 PE=1 SV=1		3.89633e+06	High
High	[K].EAEFDASK.[I]		1	P16409	P16409 [39-46]		Myosin light chain 3 OS=Rattus norvegicus OX=10116 GN=Myl3 PE=1 SV=2		2.02557e+06	High
High	[K].EAESSPFVER.[L]		1	Q66HD0	Q66HD0 [548-557]		Endoplasmin OS=Rattus norvegicus OX=10116 GN=Hsp90b1 PE=1 SV=2		760445	High
High	[K].EAETFPFNPFDLTK.[V]		1	P04762	P04762 [288-301]		Catalase OS=Rattus norvegicus OX=10116 GN=Cat PE=1 SV=3		363226	High
High	[R].EAFLNTEDKGDSLDSVEALIK.[K]		1	P16086	P16086 [1465-1485]		Spectrin alpha chain, non-erythrocytic 1 OS=Rattus norvegicus OX=10116 GN=Sptan1 PE=1 SV=2		1055721	High
High	[K].EAFQEALAAAGDK.[L]		1	P11232	P11232 [9-21]		Thioredoxin OS=Rattus norvegicus OX=10116 GN=Txn PE=1 SV=2		2.07927e+06	High
High	[K].EAFQEALAAAGDKLVVVDFSATWCGPCK.[M]	2xCarbamidomethyl [C24; C27]	1	P11232	P11232 [9-36]		Thioredoxin OS=Rattus norvegicus OX=10116 GN=Txn PE=1 SV=2		191001	High
High	[K].EAFQLFDR.[T]		1	Q64119; P16409	Q64119 [14-21]; P16409 [61-68]		Myosin light polypeptide 6 OS=Rattus norvegicus OX=10116 GN=Myl6 PE=1 SV=3;Myosin light chain 3 OS=Rattus norvegicus OX=10116 GN=Myl3 PE=1 SV=2	NotUnique	1.56004e+06	High
High	[K].EAFSLFDKDGDGTITTK.[E]		2	P0DP31	P0DP31 [15-31]		Calmodulin-3 OS=Rattus norvegicus OX=10116 GN=Calm3 PE=1 SV=1		3.45714e+06	High
High	[R].EAGLSGQATSPLGR.[V]		1	Q5BJQ0	Q5BJQ0 [128-141]		Atypical kinase COQ8A, mitochondrial OS=Rattus norvegicus OX=10116 GN=Coq8a PE=2 SV=1		529567	High
High	[K].EAGSVNGDPVLSGTK.[K]	1xPhospho [S4(100)]	1	Q5I034	Q5I034 [235-249]	Q5I034 1xPhospho [S238(100)]	Protein CUSTOS OS=Rattus norvegicus OX=10116 GN=Custos PE=1 SV=1	NoQuanValues		High
High	[R].EAKETDPGSPR.[R]	1xPhospho [S9(100)]	1	Q9Z1A6	Q9Z1A6 [936-946]	Q9Z1A6 1xPhospho [S944(100)]	Vigilin OS=Rattus norvegicus OX=10116 GN=Hdlbp PE=1 SV=1		225995	High
High	[K].EALAVDWSGEK.[A]		1	Q6AXQ0	Q6AXQ0 [221-231]		SUMO-activating enzyme subunit 1 OS=Rattus norvegicus OX=10116 GN=Sae1 PE=2 SV=1	NoQuanValues		High
High	[K].EALELLK.[S]		2	P04764	P04764 [222-228]		Alpha-enolase OS=Rattus norvegicus OX=10116 GN=Eno1 PE=1 SV=4		4.83028e+06	High
High	[R].EAILAIHK.[E]		1	Q9QXQ0	Q9QXQ0 [585-592]		Alpha-actinin-4 OS=Rattus norvegicus OX=10116 GN=Actn4 PE=1 SV=2		285410	High
High	[K].EALISQLTR.[G]		1	P02564	P02564 [1295-1303]		Myosin-7 OS=Rattus norvegicus OX=10116 GN=Myh7 PE=1 SV=2		9301775	High
High	[K].EALNIIGDISTSTVSTPVPPPVDDTWLQNTSSHSPTPQR.[R]	1xPhospho [S34(94.7)]	1	P39052	P39052 [731-769]	P39052 1xPhospho [S764(94.7)]	Dynamin-2 OS=Rattus norvegicus OX=10116 GN=Dnm2 PE=1 SV=1		14137791	High
High	[K].EAINVEQAFQTIAR.[N]		1	P09527	P09527 [158-171]		Ras-related protein Rab-7a OS=Rattus norvegicus OX=10116 GN=Rab7a PE=1 SV=2		348531	High
High	[R].EALVEPASESPRPALAR.[S]	1xPhospho [S]	2	Q9JJ19	Q9JJ19 [268-284]		Na(+)/H(+) exchange regulatory cofactor NHE-RF1 OS=Rattus norvegicus OX=10116 GN=Nherf1 PE=1 SV=3		312241	High
High	[R].EANELQQWINEK.[E]		1	P16086	P16086 [1099-1110]		Spectrin alpha chain, non-erythrocytic 1 OS=Rattus norvegicus OX=10116 GN=Sptan1 PE=1 SV=2		474439	High
High	[R].EANLAASFGKPINF.[-]		1	Q6P6R2	Q6P6R2 [496-509]		Dihydrolipoyl dehydrogenase, mitochondrial OS=Rattus norvegicus OX=10116 GN=Dld PE=1 SV=1		2.057e+06	High
High	[K].EANLLNAVIVQR.[L]		1	O35987	O35987 [357-368]		NSFL1 cofactor p47 OS=Rattus norvegicus OX=10116 GN=Nsfl1c PE=1 SV=1		279619	High
High	[K].EAPPPGGNSEENQLLMSAEPIVVSSDEEGPVEHK.[N]	2xPhospho [S24(100); S25(100)]	1	D3ZF42	D3ZF42 [409-442]	D3ZF42 2xPhospho [S432(100); S433(100)]	Sentrin-specific protease 7 OS=Rattus norvegicus OX=10116 GN=Senp7 PE=1 SV=1		496495	High
High	[R].EAQDSSSYR.[R]		1	Q99MZ8	Q99MZ8 [145-153]		LIM and SH3 domain protein 1 OS=Rattus norvegicus OX=10116 GN=Lasp1 PE=1 SV=1		107324	High
High	[R].EASPSTLNDK.[S]	1xPhospho [S3(100)]	1	Q63540	Q63540 [378-387]	Q63540 1xPhospho [S380(100)]	Ataxin-1 OS=Rattus norvegicus OX=10116 GN=Atxn1 PE=2 SV=1		873455	High
High	[R].EASSDNFVAIK.[I]		1	Q5HZY0	Q5HZY0 [47-57]		UBX domain-containing protein 4 OS=Rattus norvegicus OX=10116 GN=Ubxn4 PE=1 SV=1	NoQuanValues		High
High	[R].EAVELPLTHFELYK.[Q]		1	Q63570	Q63570 [179-192]		26S proteasome regulatory subunit 6B OS=Rattus norvegicus OX=10116 GN=Psmc4 PE=1 SV=1	NoQuanValues		High
High	[R].EAVTFLR.[K]		1	Q01205	Q01205 [432-438]		Dihydrolipoyllysine-residue succinyltransferase component of 2-oxoglutarate dehydrogenase complex, mitochondrial OS=Rattus norvegicus OX=10116 GN=Dlst PE=1 SV=2		1.11123e+06	High
High	[R].EAYNDSSDEESSSHHGPGVQCAHQ.[-]	1xCarbamidomethyl [C21]; 2xPhospho [S6(98.8); S7(94.8)]	1	O35824	O35824 [389-412]	O35824 2xPhospho [S394(98.8); S395(94.8)]	DnaJ homolog subfamily A member 2 OS=Rattus norvegicus OX=10116 GN=Dnaja2 PE=1 SV=1		9626063	High
High	[R].EAYNDSSDEESSSHHGPGVQCAHQ.[-]	1xCarbamidomethyl [C21]; 3xPhospho [S6(75.4); S12(78.8); S13(78.8)]	1	O35824	O35824 [389-412]	O35824 3xPhospho [S394(75.4); S400(78.8); S401(78.8)]	DnaJ homolog subfamily A member 2 OS=Rattus norvegicus OX=10116 GN=Dnaja2 PE=1 SV=1		245400	High
High	[R].EAYPGDVFYLHSR.[L]		2	P15999	P15999 [335-347]		ATP synthase subunit alpha, mitochondrial OS=Rattus norvegicus OX=10116 GN=Atp5f1a PE=1 SV=2		17489212	High
High	[K].EDAANNYAR.[G]		1	Q6AYZ1; P68370; Q5XIF6	Q6AYZ1 [97-105]; P68370 [97-105]; Q5XIF6 [97-105]		Tubulin alpha-1C chain OS=Rattus norvegicus OX=10116 GN=Tuba1c PE=1 SV=1;Tubulin alpha-1A chain OS=Rattus norvegicus OX=10116 GN=Tuba1a PE=1 SV=1;Tubulin alpha-4A chain OS=Rattus norvegicus OX=10116 GN=Tuba4a PE=1 SV=1	NotUnique	854041	High
High	[R].EDCDRYALQSQQR.[W]	1xCarbamidomethyl [C3]	1	P13437	P13437 [177-189]		3-ketoacyl-CoA thiolase, mitochondrial OS=Rattus norvegicus OX=10116 GN=Acaa2 PE=1 SV=1		382169	High
High	[R].EDDEEEEGSIVNGSTTEDEEQTR.[S]	1xPhospho [S9(99.7)]	1	Q9Z2J4	Q9Z2J4 [536-558]	Q9Z2J4 1xPhospho [S544(99.7)]	Nexilin OS=Rattus norvegicus OX=10116 GN=Nexn PE=1 SV=1	NoQuanValues		High
High	[R].EDEISPPPPNPVVK.[G]	1xPhospho [S5(100)]	2	P09456	P09456 [79-92]	P09456 1xPhospho [S83(100)]	cAMP-dependent protein kinase type I-alpha regulatory subunit OS=Rattus norvegicus OX=10116 GN=Prkar1a PE=1 SV=2		2.11885e+06	High
High	[R].EDGNEEDKENQGDETQGQQPPQRR.[Y]		1	P62961	P62961 [255-278]		Y-box-binding protein 1 OS=Rattus norvegicus OX=10116 GN=Ybx1 PE=2 SV=3	NoQuanValues		High
High	[K].EDKIKESETFSDSSPIEIIDEFPTFVSAK.[D]	2xPhospho [S/T]	1	Q9JK11	Q9JK11 [824-852]		Reticulon-4 OS=Rattus norvegicus OX=10116 GN=Rtn4 PE=1 SV=1		1.30671e+06	High
High	[R].EDLRLPEGDLGKEIEQK.[Y]		1	Q3T1J1	Q3T1J1 [110-126]		Eukaryotic translation initiation factor 5A-1 OS=Rattus norvegicus OX=10116 GN=Eif5a PE=1 SV=3		401974	High
High	[K].EDLYLKPIQR.[T]		1	P05197	P05197 [440-449]		Elongation factor 2 OS=Rattus norvegicus OX=10116 GN=Eef2 PE=1 SV=4		539514	High
High	[K].EDPNLVPSVSNK.[R]		1	P12075	P12075 [75-86]		Cytochrome c oxidase subunit 5B, mitochondrial OS=Rattus norvegicus OX=10116 GN=Cox5b PE=1 SV=2		410782	High
High	[K].EDPNLVPSVSNKR.[I]		2	P12075	P12075 [75-87]		Cytochrome c oxidase subunit 5B, mitochondrial OS=Rattus norvegicus OX=10116 GN=Cox5b PE=1 SV=2		1.2303e+06	High
High	[R].EDQRTPPPGQEISR.[L]	1xPhospho [T5(100)]	1	F1M3G7	F1M3G7 [928-941]	F1M3G7 1xPhospho [T932(100)]	A-kinase anchor protein 13 OS=Rattus norvegicus OX=10116 GN=Akap13 PE=1 SV=2		898639	High
High	[K].EDQTEYLEER.[R]		1	P34058; P82995	P34058 [187-196]; P82995 [192-201]		Heat shock protein HSP 90-beta OS=Rattus norvegicus OX=10116 GN=Hsp90ab1 PE=1 SV=4;Heat shock protein HSP 90-alpha OS=Rattus norvegicus OX=10116 GN=Hsp90aa1 PE=1 SV=3	NotUnique	723076	High
High	[K].EDQVMQQNPPK.[F]		1	P02564; P02563	P02564 [73-83]; P02563 [72-82]		Myosin-7 OS=Rattus norvegicus OX=10116 GN=Myh7 PE=1 SV=2;Myosin-6 OS=Rattus norvegicus OX=10116 GN=Myh6 PE=1 SV=2	NotUnique	161618	High
High	[K].EDQVMQQNPPK.[F]	1xOxidation [M5]	1	P02564; P02563	P02564 [73-83]; P02563 [72-82]		Myosin-7 OS=Rattus norvegicus OX=10116 GN=Myh7 PE=1 SV=2;Myosin-6 OS=Rattus norvegicus OX=10116 GN=Myh6 PE=1 SV=2	NotUnique	74295.3	High
High	[K].EDSDEDEDEEDEDDSDEDEDEEDEFEPPVVK.[G]	2xPhospho [S3(100); S15(100)]	1	P13383	P13383 [143-173]	P13383 2xPhospho [S145(100); S157(100)]	Nucleolin OS=Rattus norvegicus OX=10116 GN=Ncl PE=1 SV=3	NoQuanValues		High
High	[R].EDSGTFSLGK.[M]	1xPhospho [S3(98.9)]	1	Q4V8C7	Q4V8C7 [16-25]	Q4V8C7 1xPhospho [S18(98.9)]	Interferon-inducible double-stranded RNA-dependent protein kinase activator A OS=Rattus norvegicus OX=10116 GN=Prkra PE=1 SV=1		2.69754e+06	High
High	[R].EDSQRPGAHLTVK.[K]		1	P04256	P04256 [93-105]		Heterogeneous nuclear ribonucleoprotein A1 OS=Rattus norvegicus OX=10116 GN=Hnrnpa1 PE=1 SV=3	NoQuanValues		High
High	[R].EDSVKPGAHLTVK.[K]		1	Q6URK4	Q6URK4 [114-126]		Heterogeneous nuclear ribonucleoprotein A3 OS=Rattus norvegicus OX=10116 GN=Hnrnpa3 PE=1 SV=1		358755	High
High	[R].EDVRTSPSPASGASLR.[S]	1xPhospho [T/S]	1	A0A096MK47	A0A096MK47 [321-336]		Muscular LMNA-interacting protein OS=Rattus norvegicus OX=10116 GN=Mlip PE=1 SV=2		1.94638e+06	High
High	[R].EDVRTSPSPASGASLR.[S]	2xPhospho [S6(84); S8(84)]	1	A0A096MK47	A0A096MK47 [321-336]	A0A096MK47 2xPhospho [S326(84); S328(84)]	Muscular LMNA-interacting protein OS=Rattus norvegicus OX=10116 GN=Mlip PE=1 SV=2		222432	High
High	[R].EDVRTSPSPASGASLRSPSASYIPVR.[I]	2xPhospho [S8(79.2); T/S/Y]	1	A0A096MK47	A0A096MK47 [321-346]	A0A096MK47 2xPhospho [S328(79.2); T/S/Y]	Muscular LMNA-interacting protein OS=Rattus norvegicus OX=10116 GN=Mlip PE=1 SV=2		1.35228e+06	High
High	[R].EEAENNLAAFR.[A]		1	P48675	P48675 [201-211]		Desmin OS=Rattus norvegicus OX=10116 GN=Des PE=1 SV=2		986082	High
High	[R].EEAESTLQSFR.[Q]		1	P31000	P31000 [197-207]		Vimentin OS=Rattus norvegicus OX=10116 GN=Vim PE=1 SV=2		1.21868e+06	High
High	[K].EEATYGVWAERDSDEERPSFGGK.[R]	1xPhospho [S13(100)]	1	Q5U2Y6	Q5U2Y6 [47-69]	Q5U2Y6 1xPhospho [S59(100)]	Tuftelin-interacting protein 11 OS=Rattus norvegicus OX=10116 GN=Tfip11 PE=1 SV=1		1.42843e+06	High
High	[K].EEENVDSDDEGELQDLLSQDWR.[V]	1xPhospho [S7(100)]	1	Q3MHS2	Q3MHS2 [343-364]	Q3MHS2 1xPhospho [S349(100)]	Zinc finger protein 830 OS=Rattus norvegicus OX=10116 GN=Znf830 PE=1 SV=1		760395	High
High	[R].EEGVPTLWR.[G]		1	P97700	P97700 [174-182]		Mitochondrial 2-oxoglutarate/malate carrier protein OS=Rattus norvegicus OX=10116 GN=Slc25a11 PE=1 SV=3		276431	High
High	[R].EEKHPASAQSSPSSTPHSSPK.[Q]	1xPhospho [S/T]	1	Q5U2R6	Q5U2R6 [166-186]		Putative monooxygenase p33MONOX OS=Rattus norvegicus OX=10116 GN=P33monox PE=1 SV=1	NoQuanValues		High
High	[R].EEKPAVTAAPK.[K]		1	P23928	P23928 [164-174]		Alpha-crystallin B chain OS=Rattus norvegicus OX=10116 GN=Cryab PE=1 SV=1		2294706	High
High	[R].EEKPAVTAAPKK.[-]		1	P23928	P23928 [164-175]		Alpha-crystallin B chain OS=Rattus norvegicus OX=10116 GN=Cryab PE=1 SV=1		799822	High
High	[K].EELEEVIKDI.[-]		1	P34064	P34064 [232-241]		Proteasome subunit alpha type-5 OS=Rattus norvegicus OX=10116 GN=Psma5 PE=1 SV=1		229493	High
High	[K].EEIFGPVMQILK.[F]		1	P11884	P11884 [417-428]		Aldehyde dehydrogenase, mitochondrial OS=Rattus norvegicus OX=10116 GN=Aldh2 PE=1 SV=1	NoQuanValues		High
High	[R].EEIIPVAPDYDK.[S]		1	P08503	P08503 [58-69]		Medium-chain specific acyl-CoA dehydrogenase, mitochondrial OS=Rattus norvegicus OX=10116 GN=Acadm PE=1 SV=1		751118	High
High	[R].EEIIPVAPDYDKSGEYPFPLIK.[R]		1	P08503	P08503 [58-79]		Medium-chain specific acyl-CoA dehydrogenase, mitochondrial OS=Rattus norvegicus OX=10116 GN=Acadm PE=1 SV=1		475375	High
High	[R].EEIQEVR.[S]		1	P26284	P26284 [305-311]		Pyruvate dehydrogenase E1 component subunit alpha, somatic form, mitochondrial OS=Rattus norvegicus OX=10116 GN=Pdha1 PE=1 SV=2		402680	High
High	[K].EELYQNLTR.[E]		1	P16086	P16086 [2427-2435]		Spectrin alpha chain, non-erythrocytic 1 OS=Rattus norvegicus OX=10116 GN=Sptan1 PE=1 SV=2		186208	High
High	[R].EEMHLEDSANFIK.[Y]		1	P11507	P11507 [573-585]		Sarcoplasmic/endoplasmic reticulum calcium ATPase 2 OS=Rattus norvegicus OX=10116 GN=Atp2a2 PE=1 SV=1	NoQuanValues		High
High	[K].EENVGLHQTLDQTLNELNCI.[-]	1xCarbamidomethyl [C19]	1	P09495	P09495 [229-248]		Tropomyosin alpha-4 chain OS=Rattus norvegicus OX=10116 GN=Tpm4 PE=1 SV=3		245669	High
High	[K].EEPLSEEEPCTSTAVPSPEK.[K]	1xCarbamidomethyl [C10]; 1xPhospho [S5(100)]	1	Q9QZ86	Q9QZ86 [503-522]	Q9QZ86 1xPhospho [S507(100)]	Nucleolar protein 58 OS=Rattus norvegicus OX=10116 GN=Nop58 PE=1 SV=1		345677	High
High	[R].EEQDKYAIGSYTR.[S]		1	P17764	P17764 [206-218]		Acetyl-CoA acetyltransferase, mitochondrial OS=Rattus norvegicus OX=10116 GN=Acat1 PE=1 SV=1		730255	High
High	[R].EEQTDTSDGESVTHHIR.[R]	2xPhospho [T6(88.4); S7(98.4)]	1	Q6MG06	Q6MG06 [45-61]	Q6MG06 2xPhospho [T50(88.4); S51(98.4)]	Guanine nucleotide-binding protein-like 1 OS=Rattus norvegicus OX=10116 GN=Gnl1 PE=1 SV=1		277296	High
High	[R].EESDGEYDEFGR.[K]	1xPhospho [S3(100)]	1	O35986	O35986 [118-129]	O35986 1xPhospho [S120(100)]	Zinc finger Ran-binding domain-containing protein 2 OS=Rattus norvegicus OX=10116 GN=Zranb2 PE=1 SV=2		434824	High
High	[R].EESEEEEEEDDDDEDEEEEKEK.[S]	1xPhospho [S3(100)]	1	Q6AXS3	Q6AXS3 [31-52]	Q6AXS3 1xPhospho [S33(100)]	Protein DEK OS=Rattus norvegicus OX=10116 GN=Dek PE=1 SV=1		812955	High
High	[R].EESGKPGAHVTVK.[K]		1	A7VJC2	A7VJC2 [100-112]		Heterogeneous nuclear ribonucleoproteins A2/B1 OS=Rattus norvegicus OX=10116 GN=Hnrnpa2b1 PE=1 SV=1		561953	High
High	[R].EESTTGFDK.[S]		1	Q5M7V8	Q5M7V8 [800-808]		Thyroid hormone receptor-associated protein 3 OS=Rattus norvegicus OX=10116 GN=Thrap3 PE=1 SV=1		242342	High
High	[R].EEVEVLKEQIK.[E]		1	P62501	P62501 [978-988]		TSC22 domain family protein 1 OS=Rattus norvegicus OX=10116 GN=Tsc22d1 PE=2 SV=2	NoQuanValues		High
High	[K].EEWDVIEGLIR.[K]		1	Q64591	Q64591 [320-330]		2,4-dienoyl-CoA reductase [(3E)-enoyl-CoA-producing], mitochondrial OS=Rattus norvegicus OX=10116 GN=Decr1 PE=1 SV=2	NoQuanValues		High
High	[K].EFADSLGIPFLETSAK.[N]		1	Q6NYB7	Q6NYB7 [141-156]		Ras-related protein Rab-1A OS=Rattus norvegicus OX=10116 GN=Rab1A PE=1 SV=3		616982	High
High	[K].EFADSLGVPFLETSAK.[N]		1	P10536	P10536 [138-153]		Ras-related protein Rab-1B OS=Rattus norvegicus OX=10116 GN=Rab1b PE=1 SV=1		328144	High
High	[R].EFDELSPSAQR.[D]		2	P11507	P11507 [656-666]		Sarcoplasmic/endoplasmic reticulum calcium ATPase 2 OS=Rattus norvegicus OX=10116 GN=Atp2a2 PE=1 SV=1		6800665	High
High	[R].EFDELSPSAQR.[D]	1xPhospho [S8(100)]	5	P11507	P11507 [656-666]	P11507 1xPhospho [S663(100)]	Sarcoplasmic/endoplasmic reticulum calcium ATPase 2 OS=Rattus norvegicus OX=10116 GN=Atp2a2 PE=1 SV=1		69694324	High
High	[K].EFDISQQNSK.[I]		1	P02563	P02563 [1085-1094]		Myosin-6 OS=Rattus norvegicus OX=10116 GN=Myh6 PE=1 SV=2		853385	High
High	[K].EFDISQQNSKIEDEQALALQLQK.[K]		1	P02563	P02563 [1085-1107]		Myosin-6 OS=Rattus norvegicus OX=10116 GN=Myh6 PE=1 SV=2		1.15468e+06	High
High	[R].EFDSDSLR.[H]	1xPhospho [S4(91.9)]	1	O70511	O70511 [962-969]	O70511 1xPhospho [S965(91.9)]	Ankyrin-3 OS=Rattus norvegicus OX=10116 GN=Ank3 PE=1 SV=3		2306971	High
High	[K].EFFNGKEPSR.[G]		1	P06761	P06761 [377-386]		Endoplasmic reticulum chaperone BiP OS=Rattus norvegicus OX=10116 GN=Hspa5 PE=1 SV=1	NoQuanValues		High
High	[R].EFFVGLSK.[RW]		1	O08557	O08557 [137-144]		N(G),N(G)-dimethylarginine dimethylaminohydrolase 1 OS=Rattus norvegicus OX=10116 GN=Ddah1 PE=1 SV=3		565414	High
High	[R].EFGEEALNSLQK.[S]		1	Q5XIG0	Q5XIG0 [230-241]		ADP-ribose pyrophosphatase, mitochondrial OS=Rattus norvegicus OX=10116 GN=Nudt9 PE=2 SV=1	NoQuanValues		High
High	[K].EFGIDPK.[N]		1	Q6P6V0	Q6P6V0 [255-261]		Glucose-6-phosphate isomerase OS=Rattus norvegicus OX=10116 GN=Gpi PE=1 SV=1		744094	High
High	[R].EFGNLTR.[I]		1	Q7TQ16	Q7TQ16 [4-10]		Cytochrome b-c1 complex subunit 8 OS=Rattus norvegicus OX=10116 GN=Uqcrq PE=3 SV=1		692679	High
High	[K].EFHLNESGDPSSK.[S]		1	Q63945	Q63945 [154-166]		Protein SET OS=Rattus norvegicus OX=10116 GN=Set PE=2 SV=2		293113	High
High	[R].EFITGDVEPTDAESAWHSENEEDDKLAGDMK.[N]	1xPhospho [S18(100)]	1	Q5U2Z3	Q5U2Z3 [108-138]	Q5U2Z3 1xPhospho [S125(100)]	Nucleosome assembly protein 1-like 4 OS=Rattus norvegicus OX=10116 GN=Nap1l4 PE=1 SV=1		3.37746e+06	High
High	[R].EFNGLGDCLTK.[I]	1xCarbamidomethyl [C8]	1	Q05962	Q05962 [153-163]		ADP/ATP translocase 1 OS=Rattus norvegicus OX=10116 GN=Slc25a4 PE=1 SV=3		7.0671e+06	High
High	[K].EFNIPEAGSSCGALFPSAVSPPELR.[Q]	1xCarbamidomethyl [C11]; 2xPhospho [S9(78.8); S20(78.8)]	1	Q925B3	Q925B3 [1341-1365]	Q925B3 2xPhospho [S1349(78.8); S1360(78.8)]	Transient receptor potential cation channel subfamily M member 7 OS=Rattus norvegicus OX=10116 GN=Trpm7 PE=1 SV=2		180267	High
High	[R].EFSITDVVPYPISLR.[W]		1	O88600	O88600 [391-405]		Heat shock 70 kDa protein 4 OS=Rattus norvegicus OX=10116 GN=Hspa4 PE=1 SV=1		321954	High
High	[K].EFSVYMTK.[D]		1	P00507	P00507 [397-404]		Aspartate aminotransferase, mitochondrial OS=Rattus norvegicus OX=10116 GN=Got2 PE=1 SV=2		502123	High
High	[K].EFSVYMTK.[D]	1xOxidation [M6]	1	P00507	P00507 [397-404]		Aspartate aminotransferase, mitochondrial OS=Rattus norvegicus OX=10116 GN=Got2 PE=1 SV=2		264658	High
High	[R].EFTDSQLQEGK.[H]		1	P31232	P31232 [162-172]		Transgelin OS=Rattus norvegicus OX=10116 GN=Tagln PE=1 SV=2		1.72725e+06	High
High	[K].EFTEAVEAK.[Q]		1	P67779	P67779 [178-186]		Prohibitin 1 OS=Rattus norvegicus OX=10116 GN=Phb1 PE=1 SV=1		611461	High
High	[K].EFTLEFSR.[D]		1	Q64578; P11507	Q64578 [482-489]; P11507 [482-489]		Sarcoplasmic/endoplasmic reticulum calcium ATPase 1 OS=Rattus norvegicus OX=10116 GN=Atp2a1 PE=1 SV=1;Sarcoplasmic/endoplasmic reticulum calcium ATPase 2 OS=Rattus norvegicus OX=10116 GN=Atp2a2 PE=1 SV=1	NotUnique	2.82755e+06	High
High	[K].EGALSTAQEYLVTHPSGR.[D]	3xPhospho [S5(99.9); T6(99.9); S16(90.2)]	1	Q9WU06	Q9WU06 [669-686]	Q9WU06 3xPhospho [S673(99.9); T674(99.9); S684(90.2)]	Advillin OS=Rattus norvegicus OX=10116 GN=Avil PE=2 SV=2		111304	High
High	[K].EGASILLDGR.[K]		1	Q02253	Q02253 [377-386]		Methylmalonate-semialdehyde/malonate-semialdehyde dehydrogenase [acylating], mitochondrial OS=Rattus norvegicus OX=10116 GN=Aldh6a1 PE=1 SV=1		491794	High
High	[R].EGCPSPPGQTNK.[G]	1xCarbamidomethyl [C3]; 1xPhospho [S/T]	1	Q99PD6	Q99PD6 [190-201]		Transforming growth factor beta-1-induced transcript 1 protein OS=Rattus norvegicus OX=10116 GN=Tgfb1i1 PE=1 SV=2		12993530	High
High	[K].EGDELGEGERPEEDAAAIELSSDEAVEVEEVIEESR.[A]	2xPhospho [S21(100); S22(100)]	2	P85125	P85125 [184-219]	P85125 2xPhospho [S204(100); S205(100)]	Caveolae-associated protein 1 OS=Rattus norvegicus OX=10116 GN=Cavin1 PE=1 SV=1		1.53369e+06	High
High	[K].EGDELGEGERPEEDAAAIELSSDEAVEVEEVIEESRAER.[I]	2xPhospho [S21(100); S22(100)]	1	P85125	P85125 [184-222]	P85125 2xPhospho [S204(100); S205(100)]	Caveolae-associated protein 1 OS=Rattus norvegicus OX=10116 GN=Cavin1 PE=1 SV=1		418435	High
High	[K].EGDLLAAQAR.[L]		1	P48679	P48679 [124-133]		Prelamin-A/C OS=Rattus norvegicus OX=10116 GN=Lmna PE=1 SV=1		1.47799e+06	High
High	[R].EGDVLTLLESER.[E]		1	P62859	P62859 [52-63]		Small ribosomal subunit protein eS28 OS=Rattus norvegicus OX=10116 GN=Rps28 PE=1 SV=1		1655631	High
High	[R].EGDVLTLLESEREAR.[R]		1	P62859	P62859 [52-66]		Small ribosomal subunit protein eS28 OS=Rattus norvegicus OX=10116 GN=Rps28 PE=1 SV=1	NoQuanValues		High
High	[K].EGEEPTVYSDDEEPKDEAAR.[K]	1xPhospho [S9(100)]	2	P70580	P70580 [173-192]	P70580 1xPhospho [S181(100)]	Membrane-associated progesterone receptor component 1 OS=Rattus norvegicus OX=10116 GN=Pgrmc1 PE=1 SV=3		17030140	High
High	[K].EGEEPTVYSDDEEPKDEAARK.[S]	1xPhospho [S9(99.7)]	1	P70580	P70580 [173-193]	P70580 1xPhospho [S181(99.7)]	Membrane-associated progesterone receptor component 1 OS=Rattus norvegicus OX=10116 GN=Pgrmc1 PE=1 SV=3		776422	High
High	[K].EGEEPTVYSDDEEPKDEAARKSD.[-]	2xPhospho [S9(99.8); S22(100)]	1	P70580	P70580 [173-195]	P70580 2xPhospho [S181(99.8); S194(100)]	Membrane-associated progesterone receptor component 1 OS=Rattus norvegicus OX=10116 GN=Pgrmc1 PE=1 SV=3		461312	High
High	[K].EGEHVIDQGDDGDNFYVIDR.[G]		1	P12369	P12369 [175-194]		cAMP-dependent protein kinase type II-beta regulatory subunit OS=Rattus norvegicus OX=10116 GN=Prkar2b PE=1 SV=3		342381	High
High	[R].EGEVEVLK.[A]		1	P85125	P85125 [332-339]		Caveolae-associated protein 1 OS=Rattus norvegicus OX=10116 GN=Cavin1 PE=1 SV=1		270179	High
High	[K].EGGGDSSASSPTEEEQEQGEISACSDEGTAQEGK.[A]	1xCarbamidomethyl [C24]; 1xPhospho [S22(96.4)]	2	Q9EPH2	Q9EPH2 [111-144]	Q9EPH2 1xPhospho [S132(96.4)]	MARCKS-related protein OS=Rattus norvegicus OX=10116 GN=Marcksl1 PE=2 SV=3		844744	High
High	[K].EGGGDSSASSPTEEEQEQGEISACSDEGTAQEGK.[A]	1xCarbamidomethyl [C24]; 2xPhospho [S22(99.4); S25(75.3)]	2	Q9EPH2	Q9EPH2 [111-144]	Q9EPH2 2xPhospho [S132(99.4); S135(75.3)]	MARCKS-related protein OS=Rattus norvegicus OX=10116 GN=Marcksl1 PE=2 SV=3		1.03309e+06	High
High	[R].EGGKVTAETENGK.[T]		1	P02564; P02563	P02564 [55-67]; P02563 [54-66]		Myosin-7 OS=Rattus norvegicus OX=10116 GN=Myh7 PE=1 SV=2;Myosin-6 OS=Rattus norvegicus OX=10116 GN=Myh6 PE=1 SV=2	NotUnique	247182	High
High	[K].EGGLGPLNIPLLADVTK.[S]		1	P35704	P35704 [93-109]		Peroxiredoxin-2 OS=Rattus norvegicus OX=10116 GN=Prdx2 PE=1 SV=3		1.58964e+06	High
High	[K].EGGLLTLAGAK.[A]		1	P11348	P11348 [125-135]		Dihydropteridine reductase OS=Rattus norvegicus OX=10116 GN=Qdpr PE=1 SV=1		389474	High
High	[R].EGGPLLYEGINLTMNSK.[V]	1xPhospho [T/S/Y]	1	Q9R1J8	Q9R1J8 [440-456]		Prolyl 3-hydroxylase 1 OS=Rattus norvegicus OX=10116 GN=P3h1 PE=1 SV=1	NoQuanValues		High
High	[R].EGGSPALSTLFPPPRAPGSPR.[A]	3xPhospho [S8(96.3); T9(98.1); S19(92.4)]	1	Q66HR0	Q66HR0 [656-676]	Q66HR0 3xPhospho [S663(96.3); T664(98.1); S674(92.4)]	Solute carrier family 12 member 9 OS=Rattus norvegicus OX=10116 GN=Slc12a9 PE=1 SV=1		440692	High
High	[K].EGIECEVINLR.[T]	1xCarbamidomethyl [C5]	1	P49432	P49432 [259-269]		Pyruvate dehydrogenase E1 component subunit beta, mitochondrial OS=Rattus norvegicus OX=10116 GN=Pdhb PE=1 SV=2		4966225	High
High	[K].EGLLFEGR.[I]		1	P05708	P05708 [316-323]		Hexokinase-1 OS=Rattus norvegicus OX=10116 GN=Hk1 PE=1 SV=4		1.58452e+06	High
High	[K].EGIILFK.[E]		1	P38656	P38656 [269-275]		Lupus La protein homolog OS=Rattus norvegicus OX=10116 GN=Ssb PE=1 SV=1		336421	High
High	[K].EGLLLWCQR.[K]	1xCarbamidomethyl [C7]	2	Q9Z1P2; Q9QXQ0	Q9Z1P2 [148-156]; Q9QXQ0 [167-175]		Alpha-actinin-1 OS=Rattus norvegicus OX=10116 GN=Actn1 PE=1 SV=1;Alpha-actinin-4 OS=Rattus norvegicus OX=10116 GN=Actn4 PE=1 SV=2	NotUnique	1.26702e+06	High
High	[K].EGILNDDIYCPPETAVLLASYAVQSK.[Y]	1xCarbamidomethyl [C10]	1	O35763	O35763 [108-133]		Moesin OS=Rattus norvegicus OX=10116 GN=Msn PE=1 SV=3		943418	High
High	[K].EGLLPTSDQEAGGPSDIFSSSSPLDK.[G]	1xPhospho [S22(81.6)]	1	Q80X08	Q80X08 [759-784]	Q80X08 1xPhospho [S780(81.6)]	WASH complex subunit 2 OS=Rattus norvegicus OX=10116 GN=Washc2 PE=1 SV=1		219084	High
High	[K].EGINPGYDDYADSDEDQHDAYLER.[M]	1xPhospho [S13(100)]	2	Q04931	Q04931 [432-455]	Q04931 1xPhospho [S444(100)]	FACT complex subunit SSRP1 OS=Rattus norvegicus OX=10116 GN=Ssrp1 PE=1 SV=2		20540732	High
High	[K].EGIPALDNFLDKL.[-]		1	P05197	P05197 [846-858]		Elongation factor 2 OS=Rattus norvegicus OX=10116 GN=Eef2 PE=1 SV=4		1.56317e+06	High
High	[R].EGITGLYR.[G]		1	P97521	P97521 [66-73]		Mitochondrial carnitine/acylcarnitine carrier protein OS=Rattus norvegicus OX=10116 GN=Slc25a20 PE=1 SV=1		486603	High
High	[R].EGITPWASFK.[K]	1xPhospho [S8(100)]	1	Q5QD51	Q5QD51 [592-601]	Q5QD51 1xPhospho [S599(100)]	A-kinase anchor protein 12 OS=Rattus norvegicus OX=10116 GN=Akap12 PE=1 SV=1		216635	High
High	[R].EGITPWASFKK.[M]	1xPhospho [S8(100)]	1	Q5QD51	Q5QD51 [592-602]	Q5QD51 1xPhospho [S599(100)]	A-kinase anchor protein 12 OS=Rattus norvegicus OX=10116 GN=Akap12 PE=1 SV=1		1.76342e+06	High
High	[K].EGMSIVEAMER.[F]		1	P10111	P10111 [134-144]		Peptidyl-prolyl cis-trans isomerase A OS=Rattus norvegicus OX=10116 GN=Ppia PE=1 SV=2		273390	High
High	[K].EGNASGVSLLEALDTILPPTRPTDKPLR.[L]		1	P62632	P62632 [220-247]		Elongation factor 1-alpha 2 OS=Rattus norvegicus OX=10116 GN=Eef1a2 PE=1 SV=1		705335	High
High	[K].EGNASGVSLLEALDTILPPTRPTDKPLRLPLQDVYK.[I]		1	P62632	P62632 [220-255]		Elongation factor 1-alpha 2 OS=Rattus norvegicus OX=10116 GN=Eef1a2 PE=1 SV=1		358810	High
High	[R].EGNAVAVR.[L]		1	Q99J82	Q99J82 [10-17]		Integrin-linked protein kinase OS=Rattus norvegicus OX=10116 GN=Ilk PE=2 SV=1		206470	High
High	[R].EGNDLYHEMIESGVINLK.[D]		1	P10719	P10719 [242-259]		ATP synthase subunit beta, mitochondrial OS=Rattus norvegicus OX=10116 GN=Atp5f1b PE=1 SV=2		2403155	High
High	[K].EGPEPPEEVPAPTTPPAPK.[V]	1xPhospho [T14(99.1)]	1	Q6MG48	Q6MG48 [596-614]	Q6MG48 1xPhospho [T609(99.1)]	Protein PRRC2A OS=Rattus norvegicus OX=10116 GN=Prrc2a PE=1 SV=1		404034	High
High	[K].EGPHYTPPVPNYQAPEGR.[Y]		1	P83565	P83565 [174-191]		Large ribosomal subunit protein mL40 OS=Rattus norvegicus OX=10116 GN=Mrpl40 PE=1 SV=2		194345	High
High	[K].EGPLLILGR.[S]		1	P14925	P14925 [614-622]		Peptidylglycine alpha-amidating monooxygenase OS=Rattus norvegicus OX=10116 GN=Pam PE=1 SV=1		176392	High
High	[K].EGQGNLPVR.[G]		1	Q9Z1A5	Q9Z1A5 [318-326]		NEDD8-activating enzyme E1 regulatory subunit OS=Rattus norvegicus OX=10116 GN=Nae1 PE=1 SV=1	NoQuanValues		High
High	[K].EGQPLAGEEVSIR.[N]		1	P56741	P56741 [1010-1022]		Myosin-binding protein C, cardiac-type OS=Rattus norvegicus OX=10116 GN=Mybpc3 PE=1 SV=2		1.28119e+06	High
High	[R].EGSGSSSTGEQKEDQKEEKQ.[-]		1	P48721	P48721 [660-679]		Stress-70 protein, mitochondrial OS=Rattus norvegicus OX=10116 GN=Hspa9 PE=1 SV=3		929776	High
High	[R].EGSHSPLDSADVR.[V]	1xPhospho [S5(99)]	1	Q9R080	Q9R080 [465-477]	Q9R080 1xPhospho [S469(99)]	G-protein-signaling modulator 1 OS=Rattus norvegicus OX=10116 GN=Gpsm1 PE=1 SV=2		281706	High
High	[R].EGSRTDDEVVQREEEAIQLDGLNASQIR.[E]		1	Q66HD0	Q66HD0 [40-67]		Endoplasmin OS=Rattus norvegicus OX=10116 GN=Hsp90b1 PE=1 SV=2		522394	High
High	[R].EGSSIGAIDSK.[L]		1	Q8VHF5	Q8VHF5 [223-233]		Citrate synthase, mitochondrial OS=Rattus norvegicus OX=10116 GN=Cs PE=1 SV=1		1.99317e+06	High
High	[K].EGTGSTATSSSSTGGAVGK.[G]		1	Q6P9U8	Q6P9U8 [6-24]		Eukaryotic translation initiation factor 3 subunit H OS=Rattus norvegicus OX=10116 GN=Eif3h PE=1 SV=1		171922	High
High	[R].EGVELCPGSK.[Y]	1xCarbamidomethyl [C6]	1	D3ZZ80	D3ZZ80 [1752-1761]		Obscurin-like protein 1 OS=Rattus norvegicus OX=10116 GN=Obsl1 PE=2 SV=3	NoQuanValues		High
High	[K].EGVLAQVPLAPPQPGAPPSPAPAR.[F]	1xPhospho [S19(100)]	1	Q6MG48	Q6MG48 [1132-1155]	Q6MG48 1xPhospho [S1150(100)]	Protein PRRC2A OS=Rattus norvegicus OX=10116 GN=Prrc2a PE=1 SV=1		135142	High
High	[K].EGVIECSFVQSK.[E]	1xCarbamidomethyl [C6]	1	P04636	P04636 [270-281]		Malate dehydrogenase, mitochondrial OS=Rattus norvegicus OX=10116 GN=Mdh2 PE=1 SV=2		12412994	High
High	[K].EGVVEITGK.[H]		1	P42930	P42930 [119-127]		Heat shock protein beta-1 OS=Rattus norvegicus OX=10116 GN=Hspb1 PE=1 SV=1		885424	High
High	[K].EGVVEITGKHEER.[Q]		1	P42930	P42930 [119-131]		Heat shock protein beta-1 OS=Rattus norvegicus OX=10116 GN=Hspb1 PE=1 SV=1		105995	High
High	[R].EHAALEPR.[H]		2	Q9ER34	Q9ER34 [672-679]		Aconitate hydratase, mitochondrial OS=Rattus norvegicus OX=10116 GN=Aco2 PE=1 SV=2		1.47613e+06	High
High	[R].EHALLAYTLGVK.[Q]		2	P62630; P62632	P62630 [135-146]; P62632 [135-146]		Elongation factor 1-alpha 1 OS=Rattus norvegicus OX=10116 GN=Eef1a1 PE=2 SV=1;Elongation factor 1-alpha 2 OS=Rattus norvegicus OX=10116 GN=Eef1a2 PE=1 SV=1	NotUnique	671557	High
High	[R].EHANIDAQSGSQASNPSATVSPRKSPPPAK.[E]	1xPhospho [S/T]	1	Q5RJQ4	Q5RJQ4 [310-339]		NAD-dependent protein deacetylase sirtuin-2 OS=Rattus norvegicus OX=10116 GN=Sirt2 PE=1 SV=1		203612	High
High	[R].EHCEQLEK.[C]	1xCarbamidomethyl [C3]	2	Q5M9I5	Q5M9I5 [33-40]		Cytochrome b-c1 complex subunit 6, mitochondrial OS=Rattus norvegicus OX=10116 GN=Uqcrh PE=3 SV=1		1.20222e+06	High
High	[K].EHGCSSSDDDTDVDVEGLR.[R]	1xCarbamidomethyl [C4]; 3xPhospho [S5(97.1); S6(91.3); S7(97.1)]	1	A2VD12	A2VD12 [140-158]	A2VD12 3xPhospho [S144(97.1); S145(91.3); S146(97.1)]	Pre-B-cell leukemia transcription factor-interacting protein 1 OS=Rattus norvegicus OX=10116 GN=Pbxip1 PE=1 SV=1		415821	High
High	[K].EHGCSSSDDDTDVDVEGLRR.[R]	1xCarbamidomethyl [C4]; 2xPhospho [S6(90.6); S/T]	1	A2VD12	A2VD12 [140-159]	A2VD12 2xPhospho [S145(90.6); S/T]	Pre-B-cell leukemia transcription factor-interacting protein 1 OS=Rattus norvegicus OX=10116 GN=Pbxip1 PE=1 SV=1		798066	High
High	[K].EHGCSSSDDDTDVDVEGLRR.[R]	1xCarbamidomethyl [C4]; 3xPhospho [S6(89.6); T11(89.6); S]	4	A2VD12	A2VD12 [140-159]	A2VD12 3xPhospho [S145(89.6); T150(89.6); S]	Pre-B-cell leukemia transcription factor-interacting protein 1 OS=Rattus norvegicus OX=10116 GN=Pbxip1 PE=1 SV=1		4.26364e+06	High
High	[R].EHLLLAK.[Q]		1	P85834	P85834 [163-169]		Elongation factor Tu, mitochondrial OS=Rattus norvegicus OX=10116 GN=Tufm PE=1 SV=1		306267	High
High	[R].EHINLGCDVDFDIAGPSIR.[G]	1xCarbamidomethyl [C7]	4	Q9Z2L0	Q9Z2L0 [121-139]		Voltage-dependent anion-selective channel protein 1 OS=Rattus norvegicus OX=10116 GN=Vdac1 PE=1 SV=4		384872	High
High	[K].EHPAHER.[V]		1	P23514	P23514 [310-316]		Coatomer subunit beta OS=Rattus norvegicus OX=10116 GN=Copb1 PE=1 SV=1	NoQuanValues		High
High	[K].EHRDLEFCSTEEEKEPGDR.[K]	1xCarbamidomethyl [C8]; 2xPhospho [S9(100); T10(100)]	1	Q5XI01	Q5XI01 [327-345]	Q5XI01 2xPhospho [S335(100); T336(100)]	La-related protein 7 OS=Rattus norvegicus OX=10116 GN=Larp7 PE=1 SV=2		672686	High
High	[R].EKCQGAMPPVVNCYNASGRVYK.[G]	2xCarbamidomethyl [C3; C13]; 2xPhospho [Y14(98); S17(100)]	1	O55162	O55162 [151-172]	O55162 2xPhospho [Y164(98); S167(100)]	Ly6/PLAUR domain-containing protein 3 OS=Rattus norvegicus OX=10116 GN=Lypd3 PE=1 SV=1	NoQuanValues		High
High	[K].EKEDSASDAEDESRAESQETSDALLKR.[A]	2xPhospho [S5(98.5); S7(96)]	1	Q4G059	Q4G059 [179-205]	Q4G059 2xPhospho [S183(98.5); S185(96)]	Cell division cycle-associated 7-like protein OS=Rattus norvegicus OX=10116 GN=Cdca7l PE=1 SV=1		596040	High
High	[R].EKEPIAASTNR.[G]		1	P16086	P16086 [802-812]		Spectrin alpha chain, non-erythrocytic 1 OS=Rattus norvegicus OX=10116 GN=Sptan1 PE=1 SV=2		159840	High
High	[R].EKEPIVGSTDYGKDEDSAEALLK.[K]		1	P16086	P16086 [908-930]		Spectrin alpha chain, non-erythrocytic 1 OS=Rattus norvegicus OX=10116 GN=Sptan1 PE=1 SV=2		363403	High
High	[R].EKEVVPDSPGDKGSTNR.[G]	1xPhospho [S8(100)]	1	P34926	P34926 [591-607]	P34926 1xPhospho [S598(100)]	Microtubule-associated protein 1A OS=Rattus norvegicus OX=10116 GN=Map1a PE=1 SV=1		233383	High
High	[K].EKFSPLTANLMNLLAENGR.[L]		1	Q06647	Q06647 [99-117]		ATP synthase subunit O, mitochondrial OS=Rattus norvegicus OX=10116 GN=Atp5po PE=1 SV=1		382643	High
High	[K].EKFSPLTANLMNLLAENGR.[L]	1xOxidation [M11]	1	Q06647	Q06647 [99-117]		ATP synthase subunit O, mitochondrial OS=Rattus norvegicus OX=10116 GN=Atp5po PE=1 SV=1	NoQuanValues		High
High	[K].EKGSTASQVLQR.[L]		1	P16036	P16036 [288-299]		Solute carrier family 25 member 3 OS=Rattus norvegicus OX=10116 GN=Slc25a3 PE=1 SV=1		368810	High
High	[K].EKGYATDESTVSSVQGSR.[S]	1xPhospho [Y/T/S]	1	Q5XI81	Q5XI81 [393-410]		RNA-binding protein FXR1 OS=Rattus norvegicus OX=10116 GN=Fxr1 PE=1 SV=1		252214	High
High	[R].EKKADIDQSPVSK.[T]	1xPhospho [S9(100)]	1	O55035	O55035 [677-689]	O55035 1xPhospho [S685(100)]	Peptidyl-prolyl cis-trans isomerase G OS=Rattus norvegicus OX=10116 GN=Ppig PE=1 SV=2		100808	High
High	[K].EKKEPVANQDPVSPSLVQGR.[I]	1xPhospho [S13(98.5)]	1	P10980	P10980 [220-239]	P10980 1xPhospho [S232(98.5)]	Muscarinic acetylcholine receptor M2 OS=Rattus norvegicus OX=10116 GN=Chrm2 PE=1 SV=2		1.36756e+06	High
High	[K].EKLDILDQERTDLEK.[A]		1	P16086	P16086 [1418-1432]		Spectrin alpha chain, non-erythrocytic 1 OS=Rattus norvegicus OX=10116 GN=Sptan1 PE=1 SV=2		166692	High
High	[K].EKLIAPVADDETAVPNNK.[I]		1	P42123	P42123 [6-23]		L-lactate dehydrogenase B chain OS=Rattus norvegicus OX=10116 GN=Ldhb PE=1 SV=2		709348	High
High	[K].EKLILPHVDVQLK.[Y]		3	P56574	P56574 [68-80]		Isocitrate dehydrogenase [NADP], mitochondrial OS=Rattus norvegicus OX=10116 GN=Idh2 PE=1 SV=2		241714	High
High	[R].EKPDDPLNYFIGGCAGGLTLGAR.[T]	1xCarbamidomethyl [C14]	1	Q80W89	Q80W89 [82-104]		NADH dehydrogenase [ubiquinone] 1 alpha subcomplex subunit 11 OS=Rattus norvegicus OX=10116 GN=Ndufa11 PE=2 SV=1		505264	High
High	[R].EKPDSDDDLDIESLVTAK.[L]	1xPhospho [S5(100)]	1	Q9ESV1	Q9ESV1 [656-673]	Q9ESV1 1xPhospho [S660(100)]	Leucine zipper protein 1 OS=Rattus norvegicus OX=10116 GN=Luzp1 PE=1 SV=1		1.10335e+06	High
High	[K].EKPELAEPSHLNGPSSDLEAAFLSR.[G]	1xPhospho [S16(96.3)]	1	Q9JIH7	Q9JIH7 [1741-1765]	Q9JIH7 1xPhospho [S1756(96.3)]	Serine/threonine-protein kinase WNK1 OS=Rattus norvegicus OX=10116 GN=Wnk1 PE=1 SV=2		1.67609e+06	High
High	[K].EKPESEDSDGENKREDSEVQNESDGHADRK.[G]	2xPhospho [S5(97.1); S17(76)]	1	Q3SWT4	Q3SWT4 [273-302]	Q3SWT4 2xPhospho [S277(97.1); S289(76)]	Protein IWS1 homolog OS=Rattus norvegicus OX=10116 GN=Iws1 PE=1 SV=1		207713	High
High	[K].EKPYFPIPEDCTFIQNVPLEDR.[V]	1xCarbamidomethyl [C11]	1	Q6IMY8	Q6IMY8 [437-458]		Heterogeneous nuclear ribonucleoprotein U OS=Rattus norvegicus OX=10116 GN=Hnrnpu PE=1 SV=1		2551019	High
High	[K].EKTPSPKEEDEEAESPPEKK.[T]		1	Q9EPJ0	Q9EPJ0 [200-219]		Nuclear ubiquitous casein and cyclin-dependent kinase substrate 1 OS=Rattus norvegicus OX=10116 GN=Nucks1 PE=1 SV=1	NoQuanValues		High
High	[K].EKTPSPKEEDEEAESPPEKK.[T]	1xPhospho [S15(100)]	2	Q9EPJ0	Q9EPJ0 [200-219]	Q9EPJ0 1xPhospho [S214(100)]	Nuclear ubiquitous casein and cyclin-dependent kinase substrate 1 OS=Rattus norvegicus OX=10116 GN=Nucks1 PE=1 SV=1		5.31131e+06	High
High	[K].EKTPSPKEEDEEAESPPEKK.[T]	2xPhospho [S15(100); T/S]	2	Q9EPJ0	Q9EPJ0 [200-219]	Q9EPJ0 2xPhospho [S214(100); T/S]	Nuclear ubiquitous casein and cyclin-dependent kinase substrate 1 OS=Rattus norvegicus OX=10116 GN=Nucks1 PE=1 SV=1		7.17397e+06	High
High	[K].EKTPSPKEEDEEAESPPEKK.[T]	3xPhospho [T3(100); S5(100); S15(100)]	3	Q9EPJ0	Q9EPJ0 [200-219]	Q9EPJ0 3xPhospho [T202(100); S204(100); S214(100)]	Nuclear ubiquitous casein and cyclin-dependent kinase substrate 1 OS=Rattus norvegicus OX=10116 GN=Nucks1 PE=1 SV=1		30041144	High
High	[R].EKTVASDSEEEVGKEESSVK.[K]	2xPhospho [S6(100); S8(100)]	1	Q3SWT4	Q3SWT4 [378-397]	Q3SWT4 2xPhospho [S383(100); S385(100)]	Protein IWS1 homolog OS=Rattus norvegicus OX=10116 GN=Iws1 PE=1 SV=1		3.74507e+06	High
High	[R].EKTVASDSEEEVGKEESSVKK.[S]	2xPhospho [S6(88.6); S8(88.6)]	2	Q3SWT4	Q3SWT4 [378-398]	Q3SWT4 2xPhospho [S383(88.6); S385(88.6)]	Protein IWS1 homolog OS=Rattus norvegicus OX=10116 GN=Iws1 PE=1 SV=1		936568	High
High	[R].EKVASDTEDTDR.[A]	1xPhospho [S/T]	1	Q62901	Q62901 [651-662]		Arginine-glutamic acid dipeptide repeats protein OS=Rattus norvegicus OX=10116 GN=Rere PE=1 SV=2		836726	High
High	[R].EKVASDTEDTDRATSK.[K]	1xPhospho [S5(100)]	1	Q62901	Q62901 [651-666]	Q62901 1xPhospho [S655(100)]	Arginine-glutamic acid dipeptide repeats protein OS=Rattus norvegicus OX=10116 GN=Rere PE=1 SV=2	NoQuanValues		High
High	[K].EKVDLLFLGK.[Q]		1	Q68FU3	Q68FU3 [115-124]		Electron transfer flavoprotein subunit beta OS=Rattus norvegicus OX=10116 GN=Etfb PE=1 SV=3		266799	High
High	[R].EKVISFATSIDKSTSTYR.[S]	1xPhospho [S9(94)]	1	O88959	O88959 [90-107]	O88959 1xPhospho [S98(94)]	Inhibin beta E chain OS=Rattus norvegicus OX=10116 GN=Inhbe PE=2 SV=1		687663	High
High	[K].EIADAFTK.[E]		1	Q9JLJ3	Q9JLJ3 [299-306]		4-trimethylaminobutyraldehyde dehydrogenase OS=Rattus norvegicus OX=10116 GN=Aldh9a1 PE=1 SV=1		268734	High
High	[R].EIADGLCLEVEGK.[M]	1xCarbamidomethyl [C7]	1	P63029	P63029 [22-34]		Translationally-controlled tumor protein OS=Rattus norvegicus OX=10116 GN=Tpt1 PE=1 SV=1		325512	High
High	[K].ELADIAHR.[I]		1	P05065	P05065 [15-22]		Fructose-bisphosphate aldolase A OS=Rattus norvegicus OX=10116 GN=Aldoa PE=1 SV=2		2.32397e+06	High
High	[R].ELAEAEDVSIFK.[-]		2	P29419	P29419 [60-71]		ATP synthase subunit e, mitochondrial OS=Rattus norvegicus OX=10116 GN=Atp5me PE=1 SV=3		6411420	High
High	[K].EIAEAYLGK.[T]		1	P63018	P63018 [129-137]		Heat shock cognate 71 kDa protein OS=Rattus norvegicus OX=10116 GN=Hspa8 PE=1 SV=1		470292	High
High	[R].EIAENITK.[H]		1	P40329	P40329 [136-143]		Arginine--tRNA ligase, cytoplasmic OS=Rattus norvegicus OX=10116 GN=Rars1 PE=1 SV=2		167898	High
High	[R].EIAGATPYITAAEEK.[L]		1	Q3KR86	Q3KR86 [268-282]		MICOS complex subunit Mic60 (Fragment) OS=Rattus norvegicus OX=10116 GN=Immt PE=1 SV=1		1501196	High
High	[R].ELAGVLPQVHGSWESLNEEWSAPPASSR.[A]	1xPhospho [S]	1	A1A5P0	A1A5P0 [336-363]		Cdc42 effector protein 1 OS=Rattus norvegicus OX=10116 GN=Cdc42ep1 PE=1 SV=1		368424	High
High	[R].ELAGVLPQVHGSWESLNEEWSAPPASSR.[A]	2xPhospho [S12(100); S15(99.9)]	1	A1A5P0	A1A5P0 [336-363]	A1A5P0 2xPhospho [S347(100); S350(99.9)]	Cdc42 effector protein 1 OS=Rattus norvegicus OX=10116 GN=Cdc42ep1 PE=1 SV=1		3541124	High
High	[R].ELALSSPEDLTQDFEELKR.[E]	2xPhospho [S5(100); S6(100)]	2	P34926	P34926 [522-540]	P34926 2xPhospho [S526(100); S527(100)]	Microtubule-associated protein 1A OS=Rattus norvegicus OX=10116 GN=Map1a PE=1 SV=1		7784491	High
High	[R].ELALSSPEDLTQDFEELKREER.[G]	2xPhospho [S5(100); S6(100)]	1	P34926	P34926 [522-543]	P34926 2xPhospho [S526(100); S527(100)]	Microtubule-associated protein 1A OS=Rattus norvegicus OX=10116 GN=Map1a PE=1 SV=1		3.70677e+06	High
High	[R].EIAQDFK.[T]		2	P84245	P84245 [74-80]		Histone H3.3 OS=Rattus norvegicus OX=10116 GN=H3-3b PE=1 SV=2		4833615	High
High	[R].EIAQDFKTDLR.[F]		1	P84245	P84245 [74-84]		Histone H3.3 OS=Rattus norvegicus OX=10116 GN=H3-3b PE=1 SV=2		1.81419e+06	High
High	[K].ELASQPDVDGFLVGGASLKPEFVDIINAK.[Q]		2	P48500	P48500 [220-248]		Triosephosphate isomerase OS=Rattus norvegicus OX=10116 GN=Tpi1 PE=1 SV=2		6.11397e+06	High
High	[K].ELASQPDVDGFLVGGASLKPEFVDIINAKQ.[-]		1	P48500	P48500 [220-249]		Triosephosphate isomerase OS=Rattus norvegicus OX=10116 GN=Tpi1 PE=1 SV=2		670670	High
High	[R].ELAVQIQK.[G]		1	Q3B8Q2	Q3B8Q2 [117-124]		Eukaryotic initiation factor 4A-III OS=Rattus norvegicus OX=10116 GN=Eif4a3 PE=1 SV=1		147730	High
High	[R].EICCYSISCK.[E]	3xCarbamidomethyl [C3; C4; C9]	1	Q66HA6	Q66HA6 [156-165]		ADP-ribosylation factor-like protein 8B OS=Rattus norvegicus OX=10116 GN=Arl8b PE=2 SV=1		239408	High
High	[K].EIDCLSPEAQR.[L]	1xCarbamidomethyl [C4]; 1xPhospho [S6(100)]	1	Q66HF9	Q66HF9 [11-21]	Q66HF9 1xPhospho [S16(100)]	Leucine-rich repeat flightless-interacting protein 1 OS=Rattus norvegicus OX=10116 GN=Lrrfip1 PE=1 SV=1		201433	High
High	[R].ELDDATEANEGLSR.[E]		1	Q9JLT0	Q9JLT0 [1906-1919]		Myosin-10 OS=Rattus norvegicus OX=10116 GN=Myh10 PE=1 SV=1		297803	High
High	[K].EIDESVLGHTGTYR.[R]		1	O35094	O35094 [190-203]		Mitochondrial import inner membrane translocase subunit TIM44 OS=Rattus norvegicus OX=10116 GN=Timm44 PE=1 SV=1		167065	High
High	[R].EIDGGLETIR.[L]		1	Q68FU3	Q68FU3 [165-174]		Electron transfer flavoprotein subunit beta OS=Rattus norvegicus OX=10116 GN=Etfb PE=1 SV=3		2.87788e+06	High
High	[R].ELDLPEELVSR.[H]		1	Q4V7C6	Q4V7C6 [425-435]		GMP synthase [glutamine-hydrolyzing] OS=Rattus norvegicus OX=10116 GN=Gmps PE=1 SV=1		272268	High
High	[K].EIDLVNRDPK.[NH]		1	P51638; P41350	P51638 [21-30]; P41350 [48-57]		Caveolin-3 OS=Rattus norvegicus OX=10116 GN=Cav3 PE=1 SV=1;Caveolin-1 OS=Rattus norvegicus OX=10116 GN=Cav1 PE=1 SV=3	NotUnique	416953	High
High	[R].EIDPQNDLTFLR.[I]		1	P62628	P62628 [59-70]		Dynein light chain roadblock-type 1 OS=Rattus norvegicus OX=10116 GN=Dynlrb1 PE=1 SV=3		431184	High
High	[K].EIDQEAAVEVSQLR.[D]		1	P20788	P20788 [183-196]		Cytochrome b-c1 complex subunit Rieske, mitochondrial OS=Rattus norvegicus OX=10116 GN=Uqcrfs1 PE=1 SV=2		367227	High
High	[K].EIDQEAAVEVSQLRDPQHDLER.[V]		2	P20788	P20788 [183-204]		Cytochrome b-c1 complex subunit Rieske, mitochondrial OS=Rattus norvegicus OX=10116 GN=Uqcrfs1 PE=1 SV=2		5092714	High
High	[K].ELDSITPDITPGWK.[G]		1	Q3KR86	Q3KR86 [324-337]		MICOS complex subunit Mic60 (Fragment) OS=Rattus norvegicus OX=10116 GN=Immt PE=1 SV=1		869133	High
High	[K].ELEAVCQDVLSLLDNYLIK.[N]	1xCarbamidomethyl [C6]	1	P61983	P61983 [92-110]		14-3-3 protein gamma OS=Rattus norvegicus OX=10116 GN=Ywhag PE=1 SV=2	NoQuanValues		High
High	[R].ELEDEEENSDEDELDSHTMVK.[T]	1xOxidation [M19]; 1xPhospho [S9(96.7)]	1	O54748	O54748 [308-328]	O54748 1xPhospho [S316(96.7)]	Serine/threonine-protein kinase 3 OS=Rattus norvegicus OX=10116 GN=Stk3 PE=1 SV=1		234459	High
High	[R].ELEEISER.[L]		2	P02564; P02563	P02564 [1142-1149]; P02563 [1143-1150]		Myosin-7 OS=Rattus norvegicus OX=10116 GN=Myh7 PE=1 SV=2;Myosin-6 OS=Rattus norvegicus OX=10116 GN=Myh6 PE=1 SV=2	NotUnique	2.85121e+06	High
High	[R].ELEEISERLEEAGGATSVQIEMNK.[K]		25	P02564; P02563	P02564 [1142-1165]; P02563 [1143-1166]		Myosin-7 OS=Rattus norvegicus OX=10116 GN=Myh7 PE=1 SV=2;Myosin-6 OS=Rattus norvegicus OX=10116 GN=Myh6 PE=1 SV=2	NotUnique	7.85595e+06	High
High	[R].ELEEISERLEEAGGATSVQIEMNK.[K]	1xOxidation [M22]	6	P02564; P02563	P02564 [1142-1165]; P02563 [1143-1166]		Myosin-7 OS=Rattus norvegicus OX=10116 GN=Myh7 PE=1 SV=2;Myosin-6 OS=Rattus norvegicus OX=10116 GN=Myh6 PE=1 SV=2	NotUnique	3.14143e+06	High
High	[K].ELEEIVQPIISK.[L]		1	P06761	P06761 [622-633]		Endoplasmic reticulum chaperone BiP OS=Rattus norvegicus OX=10116 GN=Hspa5 PE=1 SV=1		858901	High
High	[R].ELEKPIQSKPQSPVIQATAGSPK.[F]	1xPhospho [S21(100)]	2	Q7TSU1	Q7TSU1 [207-229]	Q7TSU1 1xPhospho [S227(100)]	Brefeldin A-inhibited guanine nucleotide-exchange protein 2 OS=Rattus norvegicus OX=10116 GN=Arfgef2 PE=1 SV=1		3.72181e+06	High
High	[R].ELEKPIQSKPQSPVIQATAGSPK.[F]	2xPhospho [S12(100); S21(99.6)]	1	Q7TSU1	Q7TSU1 [207-229]	Q7TSU1 2xPhospho [S218(100); S227(99.6)]	Brefeldin A-inhibited guanine nucleotide-exchange protein 2 OS=Rattus norvegicus OX=10116 GN=Arfgef2 PE=1 SV=1		3.78416e+06	High
High	[K].EIEIDIEPTDKVER.[I]		1	Q71UE8	Q71UE8 [12-25]		NEDD8 OS=Rattus norvegicus OX=10116 GN=Nedd8 PE=1 SV=1		995362	High
High	[R].ELENELEAEQK.[R]		1	P02564; P02563	P02564 [1821-1831]; P02563 [1822-1832]		Myosin-7 OS=Rattus norvegicus OX=10116 GN=Myh7 PE=1 SV=2;Myosin-6 OS=Rattus norvegicus OX=10116 GN=Myh6 PE=1 SV=2	NotUnique	437214	High
High	[R].ELENELEAEQKR.[N]		1	P02564; P02563	P02564 [1821-1832]; P02563 [1822-1833]		Myosin-7 OS=Rattus norvegicus OX=10116 GN=Myh7 PE=1 SV=2;Myosin-6 OS=Rattus norvegicus OX=10116 GN=Myh6 PE=1 SV=2	NotUnique	1.52809e+06	High
High	[K].ELETVCNDVLALLDK.[F]	1xCarbamidomethyl [C6]	1	P68511	P68511 [92-106]		14-3-3 protein eta OS=Rattus norvegicus OX=10116 GN=Ywhah PE=1 SV=2		484692	High
High	[R].ELFEADPER.[F]		1	Q6P6V0	Q6P6V0 [28-36]		Glucose-6-phosphate isomerase OS=Rattus norvegicus OX=10116 GN=Gpi PE=1 SV=1		635909	High
High	[K].ELFLGHIQQK.[G]		1	B1WC61	B1WC61 [46-55]		Complex I assembly factor ACAD9, mitochondrial OS=Rattus norvegicus OX=10116 GN=Acad9 PE=1 SV=1	NoQuanValues		High
High	[R].EIFLSQPILLELEAPLK.[I]		1	P62142	P62142 [43-59]		Serine/threonine-protein phosphatase PP1-beta catalytic subunit OS=Rattus norvegicus OX=10116 GN=Ppp1cb PE=1 SV=3		243779	High
High	[K].ELFPDWK.[E]		1	Q6UPE1	Q6UPE1 [125-131]		Electron transfer flavoprotein-ubiquinone oxidoreductase, mitochondrial OS=Rattus norvegicus OX=10116 GN=Etfdh PE=1 SV=1		308872	High
High	[K].ELFSNHQWVSEESCEDEDILAR.[E]	1xCarbamidomethyl [C14]; 1xPhospho [S13(95.9)]	1	P20417	P20417 [326-347]	P20417 1xPhospho [S338(95.9)]	Tyrosine-protein phosphatase non-receptor type 1 OS=Rattus norvegicus OX=10116 GN=Ptpn1 PE=1 SV=1		251193	High
High	[R].ELFSPLHALNFGIGGDTTR.[H]		1	O35264	O35264 [61-79]		Platelet-activating factor acetylhydrolase IB subunit alpha2 OS=Rattus norvegicus OX=10116 GN=Pafah1b2 PE=1 SV=1		216471	High
High	[K].ELGAFGLQVPSELGGLGLSNTQYAR.[L]		1	P45953	P45953 [138-162]		Very long-chain specific acyl-CoA dehydrogenase, mitochondrial OS=Rattus norvegicus OX=10116 GN=Acadvl PE=1 SV=1	NoQuanValues		High
High	[R].ELGCLAR.[T]	1xCarbamidomethyl [C4]	1	Q6AXV4	Q6AXV4 [234-240]		Sorting and assembly machinery component 50 homolog OS=Rattus norvegicus OX=10116 GN=Samm50 PE=1 SV=1	NoQuanValues		High
High	[R].ELGEYGLQAYTEVK.[T]		1	P11884	P11884 [495-508]		Aldehyde dehydrogenase, mitochondrial OS=Rattus norvegicus OX=10116 GN=Aldh2 PE=1 SV=1		895629	High
High	[R].EIGEYVR.[T]		1	P40615	P40615 [83-89]		H/ACA ribonucleoprotein complex subunit DKC1 OS=Rattus norvegicus OX=10116 GN=Dkc1 PE=1 SV=4	NoQuanValues		High
High	[K].EIGGDVQK.[H]		1	Q08163	Q08163 [63-70]		Adenylyl cyclase-associated protein 1 OS=Rattus norvegicus OX=10116 GN=Cap1 PE=1 SV=3		171240	High
High	[K].ELGLEKDDKDAIEEK.[F]		1	Q924S5	Q924S5 [396-410]		Lon protease homolog, mitochondrial OS=Rattus norvegicus OX=10116 GN=Lonp1 PE=2 SV=1		138224	High
High	[K].ELGLSPEK.[V]		1	Q5XI22	Q5XI22 [334-341]		Acetyl-CoA acetyltransferase, cytosolic OS=Rattus norvegicus OX=10116 GN=Acat2 PE=1 SV=1		99613.3	High
High	[K].ELGIWEPLAVK.[L]		1	Q6P502	Q6P502 [492-502]		T-complex protein 1 subunit gamma OS=Rattus norvegicus OX=10116 GN=Cct3 PE=1 SV=1		398218	High
High	[K].EIGLWFKPEELIDYK.[S]		1	P19804	P19804 [129-143]		Nucleoside diphosphate kinase B OS=Rattus norvegicus OX=10116 GN=Nme2 PE=1 SV=1		136436	High
High	[K].ELGTVMR.[S]		1	P0DP31	P0DP31 [32-38]		Calmodulin-3 OS=Rattus norvegicus OX=10116 GN=Calm3 PE=1 SV=1	NoQuanValues		High
High	[K].ELGVGLALR.[K]		1	P55053	P55053 [25-33]		Fatty acid-binding protein 5 OS=Rattus norvegicus OX=10116 GN=Fabp5 PE=1 SV=3		182006	High
High	[R].ELHLNDNPLGDEGLK.[L]		1	P29315	P29315 [112-126]		Ribonuclease inhibitor OS=Rattus norvegicus OX=10116 GN=Rnh1 PE=1 SV=2		381839	High
High	[K].EIKDAISGIGTDEK.[C]		2	P48037	P48037 [100-113]		Annexin A6 OS=Rattus norvegicus OX=10116 GN=Anxa6 PE=1 SV=2		465681	High
High	[K].EIKDILIQYDR.[T]		1	P62250	P62250 [107-117]		Small ribosomal subunit protein uS9 OS=Rattus norvegicus OX=10116 GN=Rps16 PE=1 SV=2		556162	High
High	[K].ELKDNGELLPILK.[G]		1	Q9JLZ1	Q9JLZ1 [322-334]		Glutaredoxin-3 OS=Rattus norvegicus OX=10116 GN=Glrx3 PE=1 SV=2	NoQuanValues		High
High	[R].EIKPSEKPVSPK.[S]	1xPhospho [S10(100)]	1	O55043	O55043 [62-73]	O55043 1xPhospho [S71(100)]	Rho guanine nucleotide exchange factor 7 OS=Rattus norvegicus OX=10116 GN=Arhgef7 PE=1 SV=1		526160	High
High	[K].ELKTDSSPNQAR.[A]	1xPhospho [S7(90.2)]	1	Q00438	Q00438 [134-145]	Q00438 1xPhospho [S140(90.2)]	Polypyrimidine tract-binding protein 1 OS=Rattus norvegicus OX=10116 GN=Ptbp1 PE=1 SV=2		515639	High
High	[K].ELLAVACEQFLGK.[N]	1xCarbamidomethyl [C7]	1	Q9Z2S9	Q9Z2S9 [82-94]		Flotillin-2 OS=Rattus norvegicus OX=10116 GN=Flot2 PE=1 SV=1	NoQuanValues		High
High	[K].EIIAVSCGPPQCQETIR.[T]	2xCarbamidomethyl [C7; C12]	1	Q68FU3	Q68FU3 [60-76]		Electron transfer flavoprotein subunit beta OS=Rattus norvegicus OX=10116 GN=Etfb PE=1 SV=3		2.21199e+06	High
High	[K].EIIDLVLDR.[I]		2	Q6AYZ1; P68370	Q6AYZ1 [113-121]; P68370 [113-121]		Tubulin alpha-1C chain OS=Rattus norvegicus OX=10116 GN=Tuba1c PE=1 SV=1;Tubulin alpha-1A chain OS=Rattus norvegicus OX=10116 GN=Tuba1a PE=1 SV=1	NotUnique	1.35217e+06	High
High	[K].EIIDPVLDR.[I]		1	Q5XIF6	Q5XIF6 [113-121]		Tubulin alpha-4A chain OS=Rattus norvegicus OX=10116 GN=Tuba4a PE=1 SV=1		602753	High
High	[K].ELIEIISGAAALD.[-]		1	P35435	P35435 [261-273]		ATP synthase subunit gamma, mitochondrial OS=Rattus norvegicus OX=10116 GN=Atp5f1c PE=1 SV=2		3.23397e+06	High
High	[R].ELLEIVK.[N]		1	P18298	P18298 [344-350]		S-adenosylmethionine synthase isoform type-2 OS=Rattus norvegicus OX=10116 GN=Mat2a PE=1 SV=1		172912	High
High	[R].ELIEQLQNKPSDLGTK.[L]		1	O35814	O35814 [154-169]		Stress-induced-phosphoprotein 1 OS=Rattus norvegicus OX=10116 GN=Stip1 PE=1 SV=1		619646	High
High	[K].EILGTAQSVGCNVDGR.[H]	1xCarbamidomethyl [C11]	1	P23358	P23358 [131-146]		Large ribosomal subunit protein uL11 OS=Rattus norvegicus OX=10116 GN=Rpl12 PE=2 SV=1		1.20351e+06	High
High	[R].ELIIGDR.[Q]		2	P15999	P15999 [208-214]		ATP synthase subunit alpha, mitochondrial OS=Rattus norvegicus OX=10116 GN=Atp5f1a PE=1 SV=2		14291155	High
High	[K].EILIPVFK.[N]		1	P16638	P16638 [546-553]		ATP-citrate synthase OS=Rattus norvegicus OX=10116 GN=Acly PE=1 SV=1		178256	High
High	[K].ELIPAEEALR.[L]		1	P30427	P30427 [3929-3938]		Plectin OS=Rattus norvegicus OX=10116 GN=Plec PE=1 SV=2		228538	High
High	[K].ELLPIIKPQGR.[V]		1	P47727	P47727 [124-134]		Carbonyl reductase [NADPH] 1 OS=Rattus norvegicus OX=10116 GN=Cbr1 PE=1 SV=2		789922	High
High	[R].ELLQESALIR.[K]		1	Q5XHZ0	Q5XHZ0 [405-414]		Heat shock protein 75 kDa, mitochondrial OS=Rattus norvegicus OX=10116 GN=Trap1 PE=1 SV=1	NoQuanValues		High
High	[R].ELIREEGVTSLYK.[G]		1	P97521	P97521 [255-267]		Mitochondrial carnitine/acylcarnitine carrier protein OS=Rattus norvegicus OX=10116 GN=Slc25a20 PE=1 SV=1		325383	High
High	[K].EILSEVER.[N]		1	Q6P502	Q6P502 [382-389]		T-complex protein 1 subunit gamma OS=Rattus norvegicus OX=10116 GN=Cct3 PE=1 SV=1		519261	High
High	[R].ELISNASDALDK.[I]		1	Q66HD0; P34058	Q66HD0 [103-114]; P34058 [42-53]		Endoplasmin OS=Rattus norvegicus OX=10116 GN=Hsp90b1 PE=1 SV=2;Heat shock protein HSP 90-beta OS=Rattus norvegicus OX=10116 GN=Hsp90ab1 PE=1 SV=4	NotUnique	1.74341e+06	High
High	[R].ELISNASDALDKIR.[LY]		1	Q66HD0; P34058	Q66HD0 [103-116]; P34058 [42-55]		Endoplasmin OS=Rattus norvegicus OX=10116 GN=Hsp90b1 PE=1 SV=2;Heat shock protein HSP 90-beta OS=Rattus norvegicus OX=10116 GN=Hsp90ab1 PE=1 SV=4	NotUnique	4304402	High
High	[R].ELISNASDALEK.[L]		1	Q5XHZ0	Q5XHZ0 [117-128]		Heat shock protein 75 kDa, mitochondrial OS=Rattus norvegicus OX=10116 GN=Trap1 PE=1 SV=1		506336	High
High	[R].ELISNSSDALDKIR.[Y]		2	P82995	P82995 [47-60]		Heat shock protein HSP 90-alpha OS=Rattus norvegicus OX=10116 GN=Hsp90aa1 PE=1 SV=3		1.48091e+06	High
High	[R].ELLTEFGYKGEETPVIVGSALCALEQR.[D]	1xCarbamidomethyl [C22]	1	P85834	P85834 [201-227]		Elongation factor Tu, mitochondrial OS=Rattus norvegicus OX=10116 GN=Tufm PE=1 SV=1		278928	High
High	[R].ELLTEFGYKGEETPVIVGSALCALEQRDPELGVK.[S]	1xCarbamidomethyl [C22]	1	P85834	P85834 [201-234]		Elongation factor Tu, mitochondrial OS=Rattus norvegicus OX=10116 GN=Tufm PE=1 SV=1		451387	High
High	[R].ELLTLDEKDPR.[R]		1	P29314	P29314 [59-69]		Small ribosomal subunit protein uS4 OS=Rattus norvegicus OX=10116 GN=Rps9 PE=1 SV=4		670616	High
High	[R].EIMIAAQR.[G]		1	P12075	P12075 [50-57]		Cytochrome c oxidase subunit 5B, mitochondrial OS=Rattus norvegicus OX=10116 GN=Cox5b PE=1 SV=2		1.04731e+06	High
High	[R].EIMIAAQR.[G]	1xOxidation [M3]	1	P12075	P12075 [50-57]		Cytochrome c oxidase subunit 5B, mitochondrial OS=Rattus norvegicus OX=10116 GN=Cox5b PE=1 SV=2		420616	High
High	[R].ELNDFISYLQR.[E]		1	P11598	P11598 [472-482]		Protein disulfide-isomerase A3 OS=Rattus norvegicus OX=10116 GN=Pdia3 PE=1 SV=2		1.27671e+06	High
High	[K].EINLLPDR.[V]		1	Q64536	Q64536 [67-74]		[Pyruvate dehydrogenase (acetyl-transferring)] kinase isozyme 2, mitochondrial OS=Rattus norvegicus OX=10116 GN=Pdk2 PE=1 SV=1	NoQuanValues		High
High	[R].ELNITAAK.[E]		1	P62083	P62083 [42-49]		Small ribosomal subunit protein eS7 OS=Rattus norvegicus OX=10116 GN=Rps7 PE=1 SV=1		687155	High
High	[K].ELNYFAK.[A]		1	P16617	P16617 [193-199]		Phosphoglycerate kinase 1 OS=Rattus norvegicus OX=10116 GN=Pgk1 PE=1 SV=2		1.98551e+06	High
High	[K].ELPDVLER.[V]		1	O70196	O70196 [163-170]		Prolyl endopeptidase OS=Rattus norvegicus OX=10116 GN=Prep PE=1 SV=1		193285	High
High	[K].ELPLSPAYFGEDGIFR.[H]		1	A2VD12	A2VD12 [626-641]		Pre-B-cell leukemia transcription factor-interacting protein 1 OS=Rattus norvegicus OX=10116 GN=Pbxip1 PE=1 SV=1	NoQuanValues		High
High	[K].EIPQLLDAAASPLIAEQEVLQALPK.[T]		1	B2GV54	B2GV54 [315-339]		Neutral cholesterol ester hydrolase 1 OS=Rattus norvegicus OX=10116 GN=Nceh1 PE=1 SV=1		149375	High
High	[R].ELPSFLGR.[R]		3	P05942	P05942 [41-48]		Protein S100-A4 OS=Rattus norvegicus OX=10116 GN=S100a4 PE=2 SV=1		3.89216e+06	High
High	[K].ELPSGVEELLNLGHDPLADR.[G]		1	Q62667	Q62667 [418-437]		Major vault protein OS=Rattus norvegicus OX=10116 GN=Mvp PE=1 SV=4		248337	High
High	[R].ELPTAFDYVEFTR.[S]		1	P16086	P16086 [2455-2467]		Spectrin alpha chain, non-erythrocytic 1 OS=Rattus norvegicus OX=10116 GN=Sptan1 PE=1 SV=2		388526	High
High	[R].ELQELVQYPVEHPDKFLK.[F]		1	P46462	P46462 [488-505]		Transitional endoplasmic reticulum ATPase OS=Rattus norvegicus OX=10116 GN=Vcp PE=1 SV=3		409756	High
High	[K].ELQKKEEENVDSDDEGELQDLLSQDWR.[V]	1xPhospho [S12(100)]	1	Q3MHS2	Q3MHS2 [338-364]	Q3MHS2 1xPhospho [S349(100)]	Zinc finger protein 830 OS=Rattus norvegicus OX=10116 GN=Znf830 PE=1 SV=1		1.4631e+06	High
High	[R].EIQTAVR.[L]		3	Q00715	Q00715 [93-99]		Histone H2B type 1 OS=Rattus norvegicus OX=10116 PE=1 SV=2		12268821	High
High	[R].ELQVGIPVTDEAGQR.[L]		1	Q9JHY2	Q9JHY2 [199-213]		Sideroflexin-3 OS=Rattus norvegicus OX=10116 GN=Sfxn3 PE=2 SV=2	NoQuanValues		High
High	[K].EIRPALELLEPIEQK.[F]		1	P50399	P50399 [365-379]		Rab GDP dissociation inhibitor beta OS=Rattus norvegicus OX=10116 GN=Gdi2 PE=1 SV=2	NoQuanValues		High
High	[R].ELSDGKLILTLTHGNVVSTR.[T]		2	P07483	P07483 [108-127]		Fatty acid-binding protein, heart OS=Rattus norvegicus OX=10116 GN=Fabp3 PE=1 SV=2		400919	High
High	[K].ELSDIALR.[I]		1	P09117	P09117 [15-22]		Fructose-bisphosphate aldolase C OS=Rattus norvegicus OX=10116 GN=Aldoc PE=1 SV=3		606284	High
High	[K].ELSEALTR.[N]		1	Q5I0G4	Q5I0G4 [622-629]		Glycine--tRNA ligase OS=Rattus norvegicus OX=10116 GN=Gars1 PE=1 SV=2	NoQuanValues		High
High	[R].EISFGTTK.[D]		1	Q68FQ0	Q68FQ0 [361-368]		T-complex protein 1 subunit epsilon OS=Rattus norvegicus OX=10116 GN=Cct5 PE=1 SV=1		225121	High
High	[K].ELSLDDFK.[G]		1	Q9Z0V6	Q9Z0V6 [85-92]		Thioredoxin-dependent peroxide reductase, mitochondrial OS=Rattus norvegicus OX=10116 GN=Prdx3 PE=1 SV=2		1.77903e+06	High
High	[K].EITALAPSTMK.[I]		1	P60711; P68035	P60711 [316-326]; P68035 [318-328]		Actin, cytoplasmic 1 OS=Rattus norvegicus OX=10116 GN=Actb PE=1 SV=1;Actin, alpha cardiac muscle 1 OS=Rattus norvegicus OX=10116 GN=Actc1 PE=2 SV=1	NotUnique	4.70413e+06	High
High	[K].EITALAPSTMK.[I]	1xOxidation [M10]	4	P60711; P68035	P60711 [316-326]; P68035 [318-328]		Actin, cytoplasmic 1 OS=Rattus norvegicus OX=10116 GN=Actb PE=1 SV=1;Actin, alpha cardiac muscle 1 OS=Rattus norvegicus OX=10116 GN=Actc1 PE=2 SV=1	NotUnique	3.2026e+06	High
High	[R].ELTAVVQKRFGFPEGSVELYAEK.[V]		1	P62909	P62909 [68-90]		Small ribosomal subunit protein uS3 OS=Rattus norvegicus OX=10116 GN=Rps3 PE=1 SV=1	NoneMonoisotopic		High
High	[K].ELTEEKETAFEFLSSA.[-]		2	O88989	O88989 [319-334]		Malate dehydrogenase, cytoplasmic OS=Rattus norvegicus OX=10116 GN=Mdh1 PE=1 SV=3		9977457	High
High	[K].ELTGLGNALK.[N]		1	P45953	P45953 [483-492]		Very long-chain specific acyl-CoA dehydrogenase, mitochondrial OS=Rattus norvegicus OX=10116 GN=Acadvl PE=1 SV=1		266942	High
High	[R].ELTPQVISAAR.[I]		1	P85972	P85972 [670-680]		Vinculin OS=Rattus norvegicus OX=10116 GN=Vcl PE=1 SV=1		1.39462e+06	High
High	[K].ELTYQTEEDKK.[N]		1	P02563	P02563 [1850-1860]		Myosin-6 OS=Rattus norvegicus OX=10116 GN=Myh6 PE=1 SV=2		563952	High
High	[K].ELTYQTEEDRK.[N]		1	P02564	P02564 [1849-1859]		Myosin-7 OS=Rattus norvegicus OX=10116 GN=Myh7 PE=1 SV=2		1.25022e+06	High
High	[R].ELVECFQK.[I]	1xCarbamidomethyl [C5]	1	Q62651	Q62651 [87-94]		Delta(3,5)-Delta(2,4)-dienoyl-CoA isomerase, mitochondrial OS=Rattus norvegicus OX=10116 GN=Ech1 PE=1 SV=2		976466	High
High	[R].ELVGDTGSQEGDNEQPSGSEAEEDPSASPHK.[M]	1xPhospho [T/S]	2	D3ZR35	D3ZR35 [43-73]		Small integral membrane protein 13 OS=Rattus norvegicus OX=10116 GN=Smim13 PE=3 SV=1		764138	High
High	[K].ELVGPVAR.[F]		1	P45953	P45953 [104-111]		Very long-chain specific acyl-CoA dehydrogenase, mitochondrial OS=Rattus norvegicus OX=10116 GN=Acadvl PE=1 SV=1		653328	High
High	[R].EIVHIQAGQCGNQIGAK.[F]	1xCarbamidomethyl [C10]	2	P85108; Q4QRB4; Q6P9T8; P69897	P85108 [3-19]; Q4QRB4 [3-19]; Q6P9T8 [3-19]; P69897 [3-19]		Tubulin beta-2A chain OS=Rattus norvegicus OX=10116 GN=Tubb2a PE=1 SV=1;Tubulin beta-3 chain OS=Rattus norvegicus OX=10116 GN=Tubb3 PE=1 SV=1;Tubulin beta-4B chain OS=Rattus norvegicus OX=10116 GN=Tubb4b PE=1 SV=1;Tubulin beta-5 chain OS=Rattus norvegicus OX=10116 GN=Tubb5 PE=1 SV=1	NotUnique	895305	High
High	[K].EIVLADVIDNDSWR.[L]		1	P51583	P51583 [202-215]		Bifunctional phosphoribosylaminoimidazole carboxylase/phosphoribosylaminoimidazole succinocarboxamide synthetase OS=Rattus norvegicus OX=10116 GN=Paics PE=1 SV=3		271830	High
High	[K].EIVLELVAQVLEHK.[N]		1	P51868	P51868 [74-87]		Calsequestrin-2 OS=Rattus norvegicus OX=10116 GN=Casq2 PE=1 SV=2	NoQuanValues		High
High	[K].ELVPDNR.[I]		1	P56741	P56741 [583-589]		Myosin-binding protein C, cardiac-type OS=Rattus norvegicus OX=10116 GN=Mybpc3 PE=1 SV=2		448766	High
High	[K].ELVPIAAQLDKEHLFPTSQVK.[K]		1	P15651	P15651 [52-72]		Short-chain specific acyl-CoA dehydrogenase, mitochondrial OS=Rattus norvegicus OX=10116 GN=Acads PE=1 SV=2		560348	High
High	[K].ELVPIAAQLDKEHLFPTSQVKK.[M]		1	P15651	P15651 [52-73]		Short-chain specific acyl-CoA dehydrogenase, mitochondrial OS=Rattus norvegicus OX=10116 GN=Acads PE=1 SV=2		170109	High
High	[K].EIVTNFLAGFEP.[-]		2	P15999	P15999 [542-553]		ATP synthase subunit alpha, mitochondrial OS=Rattus norvegicus OX=10116 GN=Atp5f1a PE=1 SV=2		5.07816e+06	High
High	[K].ELWFSDDPNVTK.[T]		1	Q9JM53	Q9JM53 [177-188]		Apoptosis-inducing factor 1, mitochondrial OS=Rattus norvegicus OX=10116 GN=Aifm1 PE=1 SV=1		514708	High
High	[K].ELWQSIHNLEAEKFDLQEK.[F]		1	P50753	P50753 [246-264]		Troponin T, cardiac muscle OS=Rattus norvegicus OX=10116 GN=Tnnt2 PE=1 SV=2		186905	High
High	[K].ELWVIDEK.[K]		1	Q6UPE1	Q6UPE1 [276-283]		Electron transfer flavoprotein-ubiquinone oxidoreductase, mitochondrial OS=Rattus norvegicus OX=10116 GN=Etfdh PE=1 SV=1		466546	High
High	[R].ELYDAGVK.[R]		1	Q07936	Q07936 [197-204]		Annexin A2 OS=Rattus norvegicus OX=10116 GN=Anxa2 PE=1 SV=2		609516	High
High	[R].EMEENFALEAANYQDTIGR.[L]	1xOxidation [M2]	1	P31000	P31000 [346-364]		Vimentin OS=Rattus norvegicus OX=10116 GN=Vim PE=1 SV=2	NoQuanValues		High
High	[R].EMLTTQAER.[F]		1	P08733	P08733 [121-129]		Myosin regulatory light chain 2, ventricular/cardiac muscle isoform OS=Rattus norvegicus OX=10116 GN=Myl2 PE=1 SV=2		1.02306e+06	High
High	[R].EMLTTQAER.[F]	1xOxidation [M2]	1	P08733	P08733 [121-129]		Myosin regulatory light chain 2, ventricular/cardiac muscle isoform OS=Rattus norvegicus OX=10116 GN=Myl2 PE=1 SV=2		434695	High
High	[K].EMQPTHPIR.[L]		1	P35213; P68255; P63102	P35213 [161-169]; P68255 [159-167]; P63102 [159-167]		14-3-3 protein beta/alpha OS=Rattus norvegicus OX=10116 GN=Ywhab PE=1 SV=3;14-3-3 protein theta OS=Rattus norvegicus OX=10116 GN=Ywhaq PE=1 SV=1;14-3-3 protein zeta/delta OS=Rattus norvegicus OX=10116 GN=Ywhaz PE=1 SV=1	NotUnique	99434.8	High
High	[K].EMQPTHPIR.[L]	1xOxidation [M2]	1	P35213; P68255; P63102	P35213 [161-169]; P68255 [159-167]; P63102 [159-167]		14-3-3 protein beta/alpha OS=Rattus norvegicus OX=10116 GN=Ywhab PE=1 SV=3;14-3-3 protein theta OS=Rattus norvegicus OX=10116 GN=Ywhaq PE=1 SV=1;14-3-3 protein zeta/delta OS=Rattus norvegicus OX=10116 GN=Ywhaz PE=1 SV=1	NotUnique	73402.6	High
High	[K].ENAPAIIFIDEIDAIATK.[R]		1	Q63570	Q63570 [256-273]		26S proteasome regulatory subunit 6B OS=Rattus norvegicus OX=10116 GN=Psmc4 PE=1 SV=1	NoQuanValues		High
High	[K].ENAPAIIFIDEIDAIATKR.[F]		1	Q63570	Q63570 [256-274]		26S proteasome regulatory subunit 6B OS=Rattus norvegicus OX=10116 GN=Psmc4 PE=1 SV=1		94923.9	High
High	[R].ENDDVVSEDLVQQDVQDLYEAGELK.[W]		1	P48037	P48037 [167-191]		Annexin A6 OS=Rattus norvegicus OX=10116 GN=Anxa6 PE=1 SV=2		2.36771e+06	High
High	[K].ENDSSEEMDVLQASSPVSDDTTQEGAEEEDISAGNVR.[R]	2xPhospho [S4(75.4); S/T]	1	Q6TRW4	Q6TRW4 [1402-1438]	Q6TRW4 2xPhospho [S1405(75.4); S/T]	Sister chromatid cohesion protein PDS5 homolog B OS=Rattus norvegicus OX=10116 GN=Pds5b PE=1 SV=2	NoQuanValues		High
High	[R].ENFQNWLK.[D]		1	Q5XFX0	Q5XFX0 [50-57]		Transgelin-2 OS=Rattus norvegicus OX=10116 GN=Tagln2 PE=1 SV=1		297671	High
High	[K].ENFSCLTR.[L]	1xCarbamidomethyl [C5]	1	O88989	O88989 [150-157]		Malate dehydrogenase, cytoplasmic OS=Rattus norvegicus OX=10116 GN=Mdh1 PE=1 SV=3		3220146	High
High	[K].ENGFSSPPR.[I]	1xPhospho [S6(99.8)]	1	Q9WUL0	Q9WUL0 [109-117]	Q9WUL0 1xPhospho [S114(99.8)]	DNA topoisomerase 1 OS=Rattus norvegicus OX=10116 GN=Top1 PE=1 SV=1		381001	High
High	[K].ENGGLDSEESYPYEAK.[D]		1	P07154	P07154 [192-207]		Procathepsin L OS=Rattus norvegicus OX=10116 GN=Ctsl PE=1 SV=2		289014	High
High	[R].ENGSDTLPSSPGSGDQTLPDHAPF.[-]	1xPhospho [T/S]	1	Q6PCT3	Q6PCT3 [197-220]		Tumor protein D54 OS=Rattus norvegicus OX=10116 GN=Tpd52l2 PE=1 SV=1		368301	High
High	[K].ENGTVTAANASTLNDGAAAVVLMTAEAAQR.[L]		2	P17764	P17764 [271-300]		Acetyl-CoA acetyltransferase, mitochondrial OS=Rattus norvegicus OX=10116 GN=Acat1 PE=1 SV=1	NoQuanValues		High
High	[R].ENKNLQEEISDLTEQLGSTGK.[S]		1	P02564	P02564 [1501-1521]		Myosin-7 OS=Rattus norvegicus OX=10116 GN=Myh7 PE=1 SV=2		1.04484e+06	High
High	[K].ENPFNRKPSPSTSPTVR.[K]	2xPhospho [S9(99.9); S11(93.4)]	1	D3ZQL6	D3ZQL6 [624-640]	D3ZQL6 2xPhospho [S632(99.9); S634(93.4)]	MICAL-like protein 1 OS=Rattus norvegicus OX=10116 GN=Micall1 PE=1 SV=1		825474	High
High	[K].ENQNFCVPCYEK.[Q]	2xCarbamidomethyl [C6; C9]	1	O35115	O35115 [145-156]		Four and a half LIM domains protein 2 OS=Rattus norvegicus OX=10116 GN=Fhl2 PE=1 SV=1		741434	High
High	[K].ENQRSPVR.[V]	1xPhospho [S5(100)]	1	O55035	O55035 [391-398]	O55035 1xPhospho [S395(100)]	Peptidyl-prolyl cis-trans isomerase G OS=Rattus norvegicus OX=10116 GN=Ppig PE=1 SV=2		610253	High
High	[K].ENQSEGKGSDSDSEGDNPEK.[K]	1xPhospho [S]	1	Q793F9	Q793F9 [87-106]		Vacuolar protein sorting-associated protein 4A OS=Rattus norvegicus OX=10116 GN=Vps4a PE=1 SV=1		96860.6	High
High	[K].ENQSEGKGSDSDSEGDNPEK.[K]	2xPhospho [S4(80.8); S13(81.5)]	1	Q793F9	Q793F9 [87-106]	Q793F9 2xPhospho [S90(80.8); S99(81.5)]	Vacuolar protein sorting-associated protein 4A OS=Rattus norvegicus OX=10116 GN=Vps4a PE=1 SV=1	NoQuanValues		High
High	[K].ENSIYLIGGSIPEEDDGKLYNTCAVFGPDGNLLVK.[H]	1xCarbamidomethyl [C23]	1	Q497B0	Q497B0 [75-109]		Omega-amidase NIT2 OS=Rattus norvegicus OX=10116 GN=Nit2 PE=1 SV=1		812751	High
High	[R].ENTEGEYSGIEHVIVDGVVQSIK.[L]		2	Q99NA5	Q99NA5 [147-169]		Isocitrate dehydrogenase [NAD] subunit alpha, mitochondrial OS=Rattus norvegicus OX=10116 GN=Idh3a PE=1 SV=1		4.02464e+06	High
High	[R].ENTEGEYSSLEHESVAGVVESLK.[I]		1	P41565	P41565 [168-190]		Isocitrate dehydrogenase [NAD] subunit gamma 1, mitochondrial OS=Rattus norvegicus OX=10116 GN=Idh3g PE=1 SV=2		3.84379e+06	High
High	[R].ENTEGEYSSLEHESVAGVVESLK.[I]	1xPhospho [T/S/Y]	1	P41565	P41565 [168-190]		Isocitrate dehydrogenase [NAD] subunit gamma 1, mitochondrial OS=Rattus norvegicus OX=10116 GN=Idh3g PE=1 SV=2		1.17734e+06	High
High	[R].ENVEYIEREESDGEYDEFGR.[K]	1xPhospho [S11(100)]	1	O35986	O35986 [110-129]	O35986 1xPhospho [S120(100)]	Zinc finger Ran-binding domain-containing protein 2 OS=Rattus norvegicus OX=10116 GN=Zranb2 PE=1 SV=2		14003445	High
High	[R].ENVEYIEREESDGEYDEFGRK.[K]	1xPhospho [S11(100)]	1	O35986	O35986 [110-130]	O35986 1xPhospho [S120(100)]	Zinc finger Ran-binding domain-containing protein 2 OS=Rattus norvegicus OX=10116 GN=Zranb2 PE=1 SV=2		3.23537e+06	High
High	[R].ENVKSAIDLEEMASGLNKR.[K]		1	Q6AYB5	Q6AYB5 [54-72]		Signal recognition particle subunit SRP54 OS=Rattus norvegicus OX=10116 GN=Srp54 PE=2 SV=1	NoQuanValues		High
High	[R].ENVNLAQIR.[T]		1	Q66H80	Q66H80 [123-131]		Coatomer subunit delta OS=Rattus norvegicus OX=10116 GN=Arcn1 PE=2 SV=1		147123	High
High	[R].EPFTIAQGK.[G]		1	Q6AXS3	Q6AXS3 [78-86]		Protein DEK OS=Rattus norvegicus OX=10116 GN=Dek PE=1 SV=1		199398	High
High	[K].EPIFIPRPGITYEPPK.[Y]		1	P56741	P56741 [1156-1171]		Myosin-binding protein C, cardiac-type OS=Rattus norvegicus OX=10116 GN=Mybpc3 PE=1 SV=2	NoQuanValues		High
High	[R].EPLLTLVK.[E]		1	Q4FZT9	Q4FZT9 [182-189]		26S proteasome non-ATPase regulatory subunit 2 OS=Rattus norvegicus OX=10116 GN=Psmd2 PE=1 SV=1		126323	High
High	[R].EPMQTGIK.[A]	1xOxidation [M3]	1	P15999	P15999 [187-194]		ATP synthase subunit alpha, mitochondrial OS=Rattus norvegicus OX=10116 GN=Atp5f1a PE=1 SV=2		435629	High
High	[R].EPQKKPAPSQPLLFGK.[T]		1	O35854	O35854 [44-59]		Branched-chain-amino-acid aminotransferase, mitochondrial OS=Rattus norvegicus OX=10116 GN=Bcat2 PE=1 SV=1		165530	High
High	[K].EPTSEER.[S]	1xPhospho [S4(100)]	1	Q71RP1	Q71RP1 [102-108]	Q71RP1 1xPhospho [S105(100)]	Heparanase OS=Rattus norvegicus OX=10116 GN=Hpse PE=2 SV=1		612496	High
High	[K].EPVSELLK.[N]		1	P24268	P24268 [65-72]		Cathepsin D OS=Rattus norvegicus OX=10116 GN=Ctsd PE=1 SV=1		1.25741e+06	High
High	[K].EPVTVQEILQRPR.[L]		1	P56741	P56741 [960-972]		Myosin-binding protein C, cardiac-type OS=Rattus norvegicus OX=10116 GN=Mybpc3 PE=1 SV=2		509542	High
High	[R].EPWDGKDGELPVEDDIDLSDVELDDLEKDEL.[-]	1xPhospho [S19(100)]	1	Q63081	Q63081 [410-440]	Q63081 1xPhospho [S428(100)]	Protein disulfide-isomerase A6 OS=Rattus norvegicus OX=10116 GN=Pdia6 PE=1 SV=2		2519241	High
High	[K].EPYPAESKLSPCQGR.[A]	1xCarbamidomethyl [C12]; 1xPhospho [S10(100)]	1	M0RD54	M0RD54 [318-332]	M0RD54 1xPhospho [S327(100)]	Cardiac-enriched FHL2-interacting protein OS=Rattus norvegicus OX=10116 GN=CEFIP PE=3 SV=2		404628	High
High	[K].EQDTSAHLER.[M]		1	P02564; P02563	P02564 [1772-1781]; P02563 [1773-1782]		Myosin-7 OS=Rattus norvegicus OX=10116 GN=Myh7 PE=1 SV=2;Myosin-6 OS=Rattus norvegicus OX=10116 GN=Myh6 PE=1 SV=2	NotUnique	3.27006e+06	High
High	[K].EQEIEFDTSLLEENENLQANEIMWNNLTADSLQVMLK.[T]	2xOxidation [M23; M35]; 2xPhospho [S/T]	1	P09760	P09760 [274-310]		Tyrosine-protein kinase Fer OS=Rattus norvegicus OX=10116 GN=Fer PE=1 SV=2	NoQuanValues		High
High	[R].EQESSGEEDNDLSPEER.[E]	1xPhospho [S5(99.6)]	1	P50411	P50411 [118-134]	P50411 1xPhospho [S122(99.6)]	Protein phosphatase inhibitor 2 OS=Rattus norvegicus OX=10116 GN=Ppp1r2 PE=1 SV=2	NoQuanValues		High
High	[R].EQESSGEEDNDLSPEER.[E]	2xPhospho [S4(100); S5(100)]	1	P50411	P50411 [118-134]	P50411 2xPhospho [S121(100); S122(100)]	Protein phosphatase inhibitor 2 OS=Rattus norvegicus OX=10116 GN=Ppp1r2 PE=1 SV=2		2.04521e+06	High
High	[R].EQESSGEEDNDLSPEEREK.[K]	1xPhospho [S4(82.7)]	2	P50411	P50411 [118-136]	P50411 1xPhospho [S121(82.7)]	Protein phosphatase inhibitor 2 OS=Rattus norvegicus OX=10116 GN=Ppp1r2 PE=1 SV=2		249413	High
High	[R].EQESSGEEDNDLSPEEREK.[K]	2xPhospho [S4(95); S5(88)]	1	P50411	P50411 [118-136]	P50411 2xPhospho [S121(95); S122(88)]	Protein phosphatase inhibitor 2 OS=Rattus norvegicus OX=10116 GN=Ppp1r2 PE=1 SV=2		1.37961e+06	High
High	[K].EQFAWR.[H]		1	P63326	P63326 [60-65]		Small ribosomal subunit protein eS10 OS=Rattus norvegicus OX=10116 GN=Rps10 PE=1 SV=1		336943	High
High	[K].EQFLDGDAWTNR.[W]		1	P18418	P18418 [25-36]		Calreticulin OS=Rattus norvegicus OX=10116 GN=Calr PE=1 SV=1		2.128e+06	High
High	[R].EQFVEFR.[D]		1	O35783	O35783 [235-241]		Calumenin OS=Rattus norvegicus OX=10116 GN=Calu PE=1 SV=1		592779	High
High	[R].EQGAESRSSTPLPTVSSSAENTR.[Q]	2xPhospho [S6(86); S/T]	2	Q62733	Q62733 [150-172]	Q62733 2xPhospho [S155(86); S/T]	Lamina-associated polypeptide 2, isoform beta OS=Rattus norvegicus OX=10116 GN=Tmpo PE=1 SV=3		9.86769e+06	High
High	[R].EQGAESRSSTPLPTVSSSAENTR.[Q]	3xPhospho [S6(100); S8(99.9); S9(99.5)]	1	Q62733	Q62733 [150-172]	Q62733 3xPhospho [S155(100); S157(99.9); S158(99.5)]	Lamina-associated polypeptide 2, isoform beta OS=Rattus norvegicus OX=10116 GN=Tmpo PE=1 SV=3		853848	High
High	[K].EQGATVLCGGEPYAPEDPKLK.[H]	1xCarbamidomethyl [C8]	1	Q9JLJ3	Q9JLJ3 [348-368]		4-trimethylaminobutyraldehyde dehydrogenase OS=Rattus norvegicus OX=10116 GN=Aldh9a1 PE=1 SV=1		689988	High
High	[K].EQGFLSFWR.[G]		1	Q05962	Q05962 [64-72]		ADP/ATP translocase 1 OS=Rattus norvegicus OX=10116 GN=Slc25a4 PE=1 SV=3		2.38203e+06	High
High	[K].EQGQNLAR.[Q]		1	P62836	P62836 [129-136]		Ras-related protein Rap-1A OS=Rattus norvegicus OX=10116 GN=Rap1a PE=1 SV=1		567663	High
High	[K].EQGVLSFWR.[G]		1	Q09073	Q09073 [64-72]		ADP/ATP translocase 2 OS=Rattus norvegicus OX=10116 GN=Slc25a5 PE=1 SV=3		1418215	High
High	[R].EQLAALKK.[H]		1	Q03344	Q03344 [65-72]		ATPase inhibitor, mitochondrial OS=Rattus norvegicus OX=10116 GN=Atp5if1 PE=3 SV=2		621642	High
High	[K].EQIEQFIPQMTAGK.[C]		1	P15650	P15650 [152-165]		Long-chain specific acyl-CoA dehydrogenase, mitochondrial OS=Rattus norvegicus OX=10116 GN=Acadl PE=1 SV=1		747193	High
High	[K].EQISDIDDAVR.[K]		1	Q63396	Q63396 [115-125]		Activated RNA polymerase II transcriptional coactivator p15 OS=Rattus norvegicus OX=10116 GN=Sub1 PE=1 SV=3		458039	High
High	[K].EQIVPKPEEEVAQK.[K]		1	P24049	P24049 [154-167]		Large ribosomal subunit protein uL22 OS=Rattus norvegicus OX=10116 GN=Rpl17 PE=2 SV=3	NoQuanValues		High
High	[K].EQPLDEELKDAFQNAYLELGGLGER.[V]		1	P06685	P06685 [527-551]		Sodium/potassium-transporting ATPase subunit alpha-1 OS=Rattus norvegicus OX=10116 GN=Atp1a1 PE=1 SV=1		1.16904e+06	High
High	[R].EQQIVIQSSGGLSKDDIENMVK.[N]		1	P48721	P48721 [542-563]		Stress-70 protein, mitochondrial OS=Rattus norvegicus OX=10116 GN=Hspa9 PE=1 SV=3		496687	High
High	[K].EQSILELGSLLAK.[T]		1	F1LMZ8	F1LMZ8 [47-59]		26S proteasome non-ATPase regulatory subunit 11 OS=Rattus norvegicus OX=10116 GN=Psmd11 PE=1 SV=2		296994	High
High	[R].EQTEGEYSSLEHESAR.[G]		1	Q68FX0	Q68FX0 [165-180]		Isocitrate dehydrogenase [NAD] subunit beta, mitochondrial OS=Rattus norvegicus OX=10116 GN=Idh3B PE=2 SV=1	NoQuanValues		High
High	[K].EQVANSAFVER.[V]		1	P34058	P34058 [492-502]		Heat shock protein HSP 90-beta OS=Rattus norvegicus OX=10116 GN=Hsp90ab1 PE=1 SV=4		2.59953e+06	High
High	[R].EQYEEETEAKAELQR.[V]		1	P02564	P02564 [1345-1359]		Myosin-7 OS=Rattus norvegicus OX=10116 GN=Myh7 PE=1 SV=2		280281	High
High	[R].ERASSPPDR.[I]	1xPhospho [S5(100)]	1	Q5BJT0	Q5BJT0 [71-79]	Q5BJT0 1xPhospho [S75(100)]	Arginine and glutamate-rich protein 1 OS=Rattus norvegicus OX=10116 GN=Arglu1 PE=1 SV=1		503980	High
High	[R].ERDHSPTPSVFNSDEER.[Y]	1xPhospho [S5(99.6)]	1	Q5U317	Q5U317 [430-446]	Q5U317 1xPhospho [S434(99.6)]	Pre-mRNA 3'-end-processing factor FIP1 OS=Rattus norvegicus OX=10116 GN=Fip1l1 PE=1 SV=1		456584	High
High	[R].ERDHSPTPSVFNSDEER.[Y]	2xPhospho [S5(82.3); S/T]	1	Q5U317	Q5U317 [430-446]	Q5U317 2xPhospho [S434(82.3); S/T]	Pre-mRNA 3'-end-processing factor FIP1 OS=Rattus norvegicus OX=10116 GN=Fip1l1 PE=1 SV=1		243331	High
High	[R].ERDHSPTPSVFNSDEERYR.[Y]	1xPhospho [S5(100)]	1	Q5U317	Q5U317 [430-448]	Q5U317 1xPhospho [S434(100)]	Pre-mRNA 3'-end-processing factor FIP1 OS=Rattus norvegicus OX=10116 GN=Fip1l1 PE=1 SV=1		150602	High
High	[R].ERDHSPTPSVFNSDEERYR.[Y]	2xPhospho [S5(99.1); S13(99.1)]	1	Q5U317	Q5U317 [430-448]	Q5U317 2xPhospho [S434(99.1); S442(99.1)]	Pre-mRNA 3'-end-processing factor FIP1 OS=Rattus norvegicus OX=10116 GN=Fip1l1 PE=1 SV=1		2262649	High
High	[R].EREYESSSDGTEKLPEGEEIGLFSK.[G]	2xPhospho [S6(89); S/T/Y]	1	P70486	P70486 [107-131]	P70486 2xPhospho [S112(89); S/T/Y]	Transcriptional regulator ATRX (Fragment) OS=Rattus norvegicus OX=10116 GN=Atrx PE=1 SV=1	NoQuanValues		High
High	[R].EREYESSSDGTEKLPEGEEIGLFSK.[G]	3xPhospho [S6(96.8); S7(98.9); S8(98.9)]	1	P70486	P70486 [107-131]	P70486 3xPhospho [S112(96.8); S113(98.9); S114(98.9)]	Transcriptional regulator ATRX (Fragment) OS=Rattus norvegicus OX=10116 GN=Atrx PE=1 SV=1	NoQuanValues		High
High	[R].ERGTPPVDPK.[L]	1xPhospho [T4(100)]	1	Q6MG48	Q6MG48 [780-789]	Q6MG48 1xPhospho [T783(100)]	Protein PRRC2A OS=Rattus norvegicus OX=10116 GN=Prrc2a PE=1 SV=1		796954	High
High	[R].ERKNSITEISDNEDDLLEYHR.[R]	2xPhospho [S5(99.4); S10(96.8)]	1	Q63312	Q63312 [68-88]	Q63312 2xPhospho [S72(99.4); S77(96.8)]	Pleckstrin homology-like domain family B member 1 (Fragment) OS=Rattus norvegicus OX=10116 GN=Phldb1 PE=1 SV=2		596421	High
High	[R].ERSDSGGSSSEPFER.[H]	1xPhospho [S3(89)]	1	Q6MG48	Q6MG48 [758-772]	Q6MG48 1xPhospho [S760(89)]	Protein PRRC2A OS=Rattus norvegicus OX=10116 GN=Prrc2a PE=1 SV=1		297488	High
High	[R].ERSDSGGSSSEPFER.[H]	2xPhospho [S9(94.5); S10(99.5)]	1	Q6MG48	Q6MG48 [758-772]	Q6MG48 2xPhospho [S766(94.5); S767(99.5)]	Protein PRRC2A OS=Rattus norvegicus OX=10116 GN=Prrc2a PE=1 SV=1		1.0757e+06	High
High	[R].ERSPALKSPLQSVVVR.[R]	1xPhospho [S3(100)]	3	Q5M7V8	Q5M7V8 [246-261]	Q5M7V8 1xPhospho [S248(100)]	Thyroid hormone receptor-associated protein 3 OS=Rattus norvegicus OX=10116 GN=Thrap3 PE=1 SV=1		11849343	High
High	[R].ERSPALKSPLQSVVVR.[R]	2xPhospho [S3(100); S8(100)]	2	Q5M7V8	Q5M7V8 [246-261]	Q5M7V8 2xPhospho [S248(100); S253(100)]	Thyroid hormone receptor-associated protein 3 OS=Rattus norvegicus OX=10116 GN=Thrap3 PE=1 SV=1		6.46521e+06	High
High	[R].ERSSAEDEDCLPPRPK.[L]	1xCarbamidomethyl [C10]; 2xPhospho [S3(100); S4(100)]	2	Q5XI01	Q5XI01 [292-307]	Q5XI01 2xPhospho [S294(100); S295(100)]	La-related protein 7 OS=Rattus norvegicus OX=10116 GN=Larp7 PE=1 SV=2		218747	High
High	[K].ESAEERPTFDYLQSVLDDFYTATEGQYQQQP.[-]	1xPhospho [S/T/Y]	1	Q07014	Q07014 [482-512]		Tyrosine-protein kinase Lyn OS=Rattus norvegicus OX=10116 GN=Lyn PE=1 SV=3		5.45786e+06	High
High	[K].ESDDKPEIEDVGSDEEEEEKK.[D]	1xPhospho [S13(100)]	1	P82995	P82995 [251-271]	P82995 1xPhospho [S263(100)]	Heat shock protein HSP 90-alpha OS=Rattus norvegicus OX=10116 GN=Hsp90aa1 PE=1 SV=3	NoneMonoisotopic		High
High	[K].ESDDKPEIEDVGSDEEEEEKKDGDK.[K]	1xPhospho [S13(99.8)]	2	P82995	P82995 [251-275]	P82995 1xPhospho [S263(99.8)]	Heat shock protein HSP 90-alpha OS=Rattus norvegicus OX=10116 GN=Hsp90aa1 PE=1 SV=3		1.12582e+06	High
High	[K].ESDDKPEIEDVGSDEEEEEKKDGDKK.[K]	1xPhospho [S13(100)]	2	P82995	P82995 [251-276]	P82995 1xPhospho [S263(100)]	Heat shock protein HSP 90-alpha OS=Rattus norvegicus OX=10116 GN=Hsp90aa1 PE=1 SV=3		5.24249e+06	High
High	[K].ESDLSGAQIK.[L]		1	P70615	P70615 [125-134]		Lamin-B1 OS=Rattus norvegicus OX=10116 GN=Lmnb1 PE=1 SV=3		322686	High
High	[K].ESEALPEK.[E]		1	P85125	P85125 [176-183]		Caveolae-associated protein 1 OS=Rattus norvegicus OX=10116 GN=Cavin1 PE=1 SV=1		185025	High
High	[K].ESEALPEKEGDELGEGERPEEDAAAIELSSDEAVEVEEVIEESR.[A]	2xPhospho [S29(99.6); S30(99.6)]	10	P85125	P85125 [176-219]	P85125 2xPhospho [S204(99.6); S205(99.6)]	Caveolae-associated protein 1 OS=Rattus norvegicus OX=10116 GN=Cavin1 PE=1 SV=1		6.39767e+07	High
High	[K].ESETFSDSSPIEIIDEFPTFVSAK.[D]	1xPhospho [S2(93.2)]	1	Q9JK11	Q9JK11 [829-852]	Q9JK11 1xPhospho [S830(93.2)]	Reticulon-4 OS=Rattus norvegicus OX=10116 GN=Rtn4 PE=1 SV=1		406037	High
High	[K].ESETFSDSSPIEIIDEFPTFVSAK.[D]	2xPhospho [S2(95); S6(76.3)]	1	Q9JK11	Q9JK11 [829-852]	Q9JK11 2xPhospho [S830(95); S834(76.3)]	Reticulon-4 OS=Rattus norvegicus OX=10116 GN=Rtn4 PE=1 SV=1		731807	High
High	[K].ESETFSDSSPIEIIDEFPTFVSAKDDSPKLAK.[E]	1xPhospho [S27(100)]	1	Q9JK11	Q9JK11 [829-860]	Q9JK11 1xPhospho [S855(100)]	Reticulon-4 OS=Rattus norvegicus OX=10116 GN=Rtn4 PE=1 SV=1		751519	High
High	[K].ESGSEDSSDDEPLIKK.[L]	2xPhospho [S7(100); S8(100)]	1	Q6AXS3	Q6AXS3 [303-318]	Q6AXS3 2xPhospho [S309(100); S310(100)]	Protein DEK OS=Rattus norvegicus OX=10116 GN=Dek PE=1 SV=1	NoQuanValues		High
High	[R].ESHSPDSAWR.[S]	1xPhospho [S4(91)]	2	O35413	O35413 [37-46]	O35413 1xPhospho [S40(91)]	Sorbin and SH3 domain-containing protein 2 OS=Rattus norvegicus OX=10116 GN=Sorbs2 PE=1 SV=2		9175074	High
High	[K].ESLKEEDESDDDNM.[-]	1xPhospho [S9(98.8)]	1	P18422	P18422 [242-255]	P18422 1xPhospho [S250(98.8)]	Proteasome subunit alpha type-3 OS=Rattus norvegicus OX=10116 GN=Psma3 PE=1 SV=3		15967025	High
High	[K].ESLKEEDESDDDNM.[-]	1xOxidation [M14]; 1xPhospho [S]	8	P18422	P18422 [242-255]		Proteasome subunit alpha type-3 OS=Rattus norvegicus OX=10116 GN=Psma3 PE=1 SV=3		2.58977e+07	High
High	[K].ESIIDVEGIVR.[K]		1	P15178	P15178 [111-121]		Aspartate--tRNA ligase, cytoplasmic OS=Rattus norvegicus OX=10116 GN=Dars1 PE=1 SV=1		137471	High
High	[K].ESLQEAGK.[S]		1	P53987	P53987 [212-219]		Monocarboxylate transporter 1 OS=Rattus norvegicus OX=10116 GN=Slc16a1 PE=1 SV=1	NoQuanValues		High
High	[R].ESLSGQAATRPLVATVGLNVPASVR.[Y]		1	P20788	P20788 [53-77]		Cytochrome b-c1 complex subunit Rieske, mitochondrial OS=Rattus norvegicus OX=10116 GN=Uqcrfs1 PE=1 SV=2		553564	High
High	[K].ESNPALGIDCLHK.[G]	1xCarbamidomethyl [C10]	2	Q68FQ0	Q68FQ0 [484-496]		T-complex protein 1 subunit epsilon OS=Rattus norvegicus OX=10116 GN=Cct5 PE=1 SV=1		668632	High
High	[K].ESPLLFK.[F]		1	O35763	O35763 [73-79]		Moesin OS=Rattus norvegicus OX=10116 GN=Msn PE=1 SV=3		551712	High
High	[K].ESPPSWSTDSSLGPVLPESPTPSR.[V]	1xPhospho [S/T]	1	B5DEH0	B5DEH0 [390-413]		LIM domain-containing protein 1 OS=Rattus norvegicus OX=10116 GN=Limd1 PE=1 SV=1		1.32838e+06	High
High	[R].ESPQLHERETPQPEGGPPSPAGTPPQPK.[R]	3xPhospho [S2(98.4); S19(94); T23(100)]	2	Q2PS20	Q2PS20 [461-488]	Q2PS20 3xPhospho [S462(98.4); S479(94); T483(100)]	Junctophilin-2 OS=Rattus norvegicus OX=10116 GN=Jph2 PE=1 SV=1		1.12532e+06	High
High	[K].ESQAKDVIEEYFK.[C]		1	P63324	P63324 [117-129]		Small ribosomal subunit protein eS12 OS=Rattus norvegicus OX=10116 GN=Rps12 PE=1 SV=2	NoQuanValues		High
High	[R].ESQPELPAEPQLSGEGSGSEDDSDLFVNTNHR.[Q]	2xPhospho [S13(95.1); S19(80.5)]	1	Q5RKI6	Q5RKI6 [119-150]	Q5RKI6 2xPhospho [S131(95.1); S137(80.5)]	Probable RNA-binding protein EIF1AD OS=Rattus norvegicus OX=10116 GN=Eif1ad PE=1 SV=1		1.48588e+06	High
High	[R].ESQPELPAEPQLSGEGSGSEDDSDLFVNTNHR.[Q]	3xPhospho [S13(96.7); S/T]	1	Q5RKI6	Q5RKI6 [119-150]	Q5RKI6 3xPhospho [S131(96.7); S/T]	Probable RNA-binding protein EIF1AD OS=Rattus norvegicus OX=10116 GN=Eif1ad PE=1 SV=1		1.67687e+06	High
High	[K].ESQSNLIADGDGSEVSDEEEASCPSEER.[K]	1xCarbamidomethyl [C23]; 2xPhospho [S2(99.9); S4(99.3)]	1	P97874	P97874 [812-839]	P97874 2xPhospho [S813(99.9); S815(99.3)]	Cyclin-G-associated kinase OS=Rattus norvegicus OX=10116 GN=Gak PE=1 SV=1		878185	High
High	[K].ESQSNLIADGDGSEVSDEEEASCPSEERKPGAGEDTPR.[L]	1xCarbamidomethyl [C23]; 2xPhospho [S2(99.6); S4(98.1)]	1	P97874	P97874 [812-849]	P97874 2xPhospho [S813(99.6); S815(98.1)]	Cyclin-G-associated kinase OS=Rattus norvegicus OX=10116 GN=Gak PE=1 SV=1		3.77874e+06	High
High	[K].ESSAIPARSLSSSPQAQPPRPAELSDEEVAELFQR.[L]	2xPhospho [S]	1	Q9JHZ4	Q9JHZ4 [676-710]		GRIP1-associated protein 1 OS=Rattus norvegicus OX=10116 GN=Gripap1 PE=1 SV=1	NoQuanValues		High
High	[R].ESSPRPRPEDDLLDQER.[S]	1xPhospho [S2(87.9)]	1	Q4FZU3	Q4FZU3 [445-461]	Q4FZU3 1xPhospho [S446(87.9)]	Nuclear speckle splicing regulatory protein 1 OS=Rattus norvegicus OX=10116 GN=Nsrp1 PE=1 SV=1		2.92699e+06	High
High	[R].ESSPTYSPGFSDSTSGAK.[E]	1xPhospho [S3(80.2)]	1	P15205	P15205 [1784-1801]	P15205 1xPhospho [S1786(80.2)]	Microtubule-associated protein 1B OS=Rattus norvegicus OX=10116 GN=Map1b PE=1 SV=3		2.96774e+06	High
High	[K].ESSSTAATSQIGFEASSPQGQAAALGSGGGADSEPAR.[H]	1xPhospho [S/T]	1	Q5PQN5	Q5PQN5 [496-532]		Tripartite motif-containing protein 55 OS=Rattus norvegicus OX=10116 GN=Trim55 PE=1 SV=1	NoQuanValues		High
High	[R].ESSTNNSVSPSESLR.[A]	1xPhospho [S9(97.1)]	1	Q9JIT3	Q9JIT3 [195-209]	Q9JIT3 1xPhospho [S203(97.1)]	Transducin-like enhancer protein 3 OS=Rattus norvegicus OX=10116 GN=Tle3 PE=1 SV=1		384604	High
High	[K].ESTAAYQTSSSPPIDAAAAEPYGFR.[S]	1xPhospho [S2(83.6)]	1	P15205	P15205 [1802-1826]	P15205 1xPhospho [S1803(83.6)]	Microtubule-associated protein 1B OS=Rattus norvegicus OX=10116 GN=Map1b PE=1 SV=3		2.14891e+06	High
High	[K].ESTESSNTTIEDEDVK.[A]	1xPhospho [S2(86.2)]	1	P15791	P15791 [363-378]	P15791 1xPhospho [S364(86.2)]	Calcium/calmodulin-dependent protein kinase type II subunit delta OS=Rattus norvegicus OX=10116 GN=Camk2d PE=1 SV=1	NoQuanValues		High
High	[K].ESTESSNTTIEDEDVKAR.[K]	1xPhospho [S2(96.4)]	1	P15791	P15791 [363-380]	P15791 1xPhospho [S364(96.4)]	Calcium/calmodulin-dependent protein kinase type II subunit delta OS=Rattus norvegicus OX=10116 GN=Camk2d PE=1 SV=1		291660	High
High	[K].ESTESSNTTIEDEDVKAR.[K]	2xPhospho [S2(84.2); T9(96.6)]	1	P15791	P15791 [363-380]	P15791 2xPhospho [S364(84.2); T371(96.6)]	Calcium/calmodulin-dependent protein kinase type II subunit delta OS=Rattus norvegicus OX=10116 GN=Camk2d PE=1 SV=1		141400	High
High	[K].ESTLHLVLR.[L]		1	P62982	P62982 [64-72]		Ubiquitin-ribosomal protein eS31 fusion protein OS=Rattus norvegicus OX=10116 GN=Rps27a PE=1 SV=2		681895	High
High	[K].ESTPGTAEGAPATPEEK.[K]		1	Q925F0	Q925F0 [35-51]		Small muscular protein OS=Rattus norvegicus OX=10116 GN=Smpx PE=1 SV=1		933022	High
High	[K].ESTPGTAEGAPATPEEK.[K]	1xPhospho [T13(100)]	1	Q925F0	Q925F0 [35-51]	Q925F0 1xPhospho [T47(100)]	Small muscular protein OS=Rattus norvegicus OX=10116 GN=Smpx PE=1 SV=1		734614	High
High	[R].ESTQPPEDSSPPASSESSSTR.[D]	1xPhospho [S9(87.3)]	1	P51593	P51593 [2986-3006]	P51593 1xPhospho [S2994(87.3)]	E3 ubiquitin-protein ligase HUWE1 OS=Rattus norvegicus OX=10116 GN=Huwe1 PE=1 SV=3		327871	High
High	[K].ESTTSEQSAR.[M]		1	P35435	P35435 [219-228]		ATP synthase subunit gamma, mitochondrial OS=Rattus norvegicus OX=10116 GN=Atp5f1c PE=1 SV=2		2.2746e+06	High
High	[K].ESVCQAALGLILK.[E]	1xCarbamidomethyl [C4]	1	Q5I0C3	Q5I0C3 [502-514]		Methylcrotonoyl-CoA carboxylase subunit alpha, mitochondrial OS=Rattus norvegicus OX=10116 GN=Mccc1 PE=1 SV=1		185114	High
High	[R].ESVFTVEGGHR.[A]		2	Q5XIH7	Q5XIH7 [38-48]		Prohibitin-2 OS=Rattus norvegicus OX=10116 GN=Phb2 PE=1 SV=1		353272	High
High	[K].ESYDPVPEVKEEK.[L]		1	Q4V8F9	Q4V8F9 [286-298]		Hydroxysteroid dehydrogenase-like protein 2 OS=Rattus norvegicus OX=10116 GN=Hsdl2 PE=2 SV=1		139534	High
High	[K].ESYSVYVYK.[V]		2	Q00715	Q00715 [36-44]		Histone H2B type 1 OS=Rattus norvegicus OX=10116 PE=1 SV=2		8.25658e+06	High
High	[K].ESYSVYVYK.[V]	1xPhospho [S4(99.4)]	1	Q00715	Q00715 [36-44]	Q00715 1xPhospho [S39(99.4)]	Histone H2B type 1 OS=Rattus norvegicus OX=10116 PE=1 SV=2		206928	High
High	[R].ETAVQEGSSSPVADIR.[M]	1xPhospho [S10(88.4)]	1	Q5U2M8	Q5U2M8 [541-556]	Q5U2M8 1xPhospho [S550(88.4)]	Mediator of DNA damage checkpoint protein 1 OS=Rattus norvegicus OX=10116 GN=Mdc1 PE=1 SV=2		730098	High
High	[R].ETDGSETPEPFAAEAK.[F]		1	Q66X93	Q66X93 [233-248]		Staphylococcal nuclease domain-containing protein 1 OS=Rattus norvegicus OX=10116 GN=Snd1 PE=1 SV=1		231894	High
High	[K].ETDLLLDDSLVSLFGNR.[R]		1	Q9R063	Q9R063 [159-175]		Peroxiredoxin-5, mitochondrial OS=Rattus norvegicus OX=10116 GN=Prdx5 PE=1 SV=1		165874	High
High	[K].ETDLLLDDSLVSLFGNRR.[L]		2	Q9R063	Q9R063 [159-176]		Peroxiredoxin-5, mitochondrial OS=Rattus norvegicus OX=10116 GN=Prdx5 PE=1 SV=1		361069	High
High	[K].ETDLLQHLSESR.[H]		1	Q63704	Q63704 [322-333]		Carnitine O-palmitoyltransferase 1, muscle isoform OS=Rattus norvegicus OX=10116 GN=Cpt1b PE=1 SV=1		604078	High
High	[K].ETECTYFSTPLLLGK.[K]	1xCarbamidomethyl [C4]	2	P04636	P04636 [282-296]		Malate dehydrogenase, mitochondrial OS=Rattus norvegicus OX=10116 GN=Mdh2 PE=1 SV=2		10476721	High
High	[K].ETECTYFSTPLLLGKK.[G]	1xCarbamidomethyl [C4]	1	P04636	P04636 [282-297]		Malate dehydrogenase, mitochondrial OS=Rattus norvegicus OX=10116 GN=Mdh2 PE=1 SV=2		4.71867e+06	High
High	[K].ETESPEPTEKGQETGVIGEDR.[A]	1xPhospho [T2(79.5)]	1	Q5BJN8	Q5BJN8 [329-349]	Q5BJN8 1xPhospho [T330(79.5)]	UBL fusion protein SDE2 OS=Rattus norvegicus OX=10116 GN=Sde2 PE=1 SV=2		428104	High
High	[K].ETFAPILYVFK.[F]		1	Q64057	Q64057 [427-437]		Alpha-aminoadipic semialdehyde dehydrogenase OS=Rattus norvegicus OX=10116 GN=Aldh7a1 PE=1 SV=2		346190	High
High	[R].ETFDPYAEKSPEQR.[R]	1xPhospho [S10(100)]	1	Q91ZT1	Q91ZT1 [944-957]	Q91ZT1 1xPhospho [S953(100)]	Vascular endothelial growth factor receptor 3 OS=Rattus norvegicus OX=10116 GN=Flt4 PE=1 SV=1		260319	High
High	[K].ETGANLAICQWGFDDEANHLLLQNGLPAVR.[W]	1xCarbamidomethyl [C9]	1	Q68FQ0	Q68FQ0 [294-323]		T-complex protein 1 subunit epsilon OS=Rattus norvegicus OX=10116 GN=Cct5 PE=1 SV=1		260114	High
High	[R].ETGVDLTK.[D]		1	P48721	P48721 [293-300]		Stress-70 protein, mitochondrial OS=Rattus norvegicus OX=10116 GN=Hspa9 PE=1 SV=3		569546	High
High	[R].ETGVDLTKDNMALQR.[V]		1	P48721	P48721 [293-307]		Stress-70 protein, mitochondrial OS=Rattus norvegicus OX=10116 GN=Hspa9 PE=1 SV=3		508096	High
High	[K].ETKLSTEPSPDFSNYSEIAK.[F]	2xPhospho [T2(99.8); S5(93.3)]	1	Q9JK11	Q9JK11 [681-700]	Q9JK11 2xPhospho [T682(99.8); S685(93.3)]	Reticulon-4 OS=Rattus norvegicus OX=10116 GN=Rtn4 PE=1 SV=1		629890	High
High	[K].ETIEQEK.[QR]		1	P62329; P63312	P62329 [33-39]; P63312 [33-39]		Thymosin beta-4 OS=Rattus norvegicus OX=10116 GN=Tmsb4x PE=1 SV=2;Thymosin beta-10 OS=Rattus norvegicus OX=10116 GN=Tmsb10 PE=1 SV=2	NotUnique	415368	High
High	[K].ETIEQEKQAGES.[-]		1	P62329	P62329 [33-44]		Thymosin beta-4 OS=Rattus norvegicus OX=10116 GN=Tmsb4x PE=1 SV=2		568652	High
High	[K].ETIEQEKR.[S]		1	P63312	P63312 [33-40]		Thymosin beta-10 OS=Rattus norvegicus OX=10116 GN=Tmsb10 PE=1 SV=2		297099	High
High	[K].ETIFSISK.[A]		1	Q2TA68	Q2TA68 [416-423]		Dynamin-like 120 kDa protein, mitochondrial OS=Rattus norvegicus OX=10116 GN=Opa1 PE=1 SV=1		195265	High
High	[R].ETLPAEQDLTTK.[N]		1	P18420	P18420 [197-208]		Proteasome subunit alpha type-1 OS=Rattus norvegicus OX=10116 GN=Psma1 PE=1 SV=2		772675	High
High	[R].ETNLESLPLVDTHSK.[R]	1xPhospho [S6(99.8)]	1	P31000	P31000 [425-439]	P31000 1xPhospho [S430(99.8)]	Vimentin OS=Rattus norvegicus OX=10116 GN=Vim PE=1 SV=2		221791	High
High	[R].ETNLESLPLVDTHSKR.[T]		1	P31000	P31000 [425-440]		Vimentin OS=Rattus norvegicus OX=10116 GN=Vim PE=1 SV=2		1.25621e+06	High
High	[R].ETNLESLPLVDTHSKR.[T]	1xPhospho [S6(86.1)]	1	P31000	P31000 [425-440]	P31000 1xPhospho [S430(86.1)]	Vimentin OS=Rattus norvegicus OX=10116 GN=Vim PE=1 SV=2		432281	High
High	[K].ETPAASEAPSSAAK.[A]		1	Q05175	Q05175 [179-192]		Brain acid soluble protein 1 OS=Rattus norvegicus OX=10116 GN=Basp1 PE=1 SV=2		564600	High
High	[K].ETPAGGNLSPAPR.[L]	1xPhospho [S9(100)]	1	Q6MG48	Q6MG48 [999-1011]	Q6MG48 1xPhospho [S1007(100)]	Protein PRRC2A OS=Rattus norvegicus OX=10116 GN=Prrc2a PE=1 SV=1		2.00801e+06	High
High	[R].ETPQPEGGPPSPAGTPPQPK.[R]	1xPhospho [S11(100)]	1	Q2PS20	Q2PS20 [469-488]	Q2PS20 1xPhospho [S479(100)]	Junctophilin-2 OS=Rattus norvegicus OX=10116 GN=Jph2 PE=1 SV=1		360958	High
High	[R].ETPQPEGGPPSPAGTPPQPK.[R]	2xPhospho [S11(99.9); T15(100)]	3	Q2PS20	Q2PS20 [469-488]	Q2PS20 2xPhospho [S479(99.9); T483(100)]	Junctophilin-2 OS=Rattus norvegicus OX=10116 GN=Jph2 PE=1 SV=1		65718202	High
High	[R].ETQALILAPTR.[E]		1	Q3B8Q2	Q3B8Q2 [106-116]		Eukaryotic initiation factor 4A-III OS=Rattus norvegicus OX=10116 GN=Eif4a3 PE=1 SV=1		212073	High
High	[K].ETQSPAPLQNSSGDPAEEESPV.[-]	1xPhospho [S20(99.5)]	1	P53987	P53987 [473-494]	P53987 1xPhospho [S492(99.5)]	Monocarboxylate transporter 1 OS=Rattus norvegicus OX=10116 GN=Slc16a1 PE=1 SV=1		4.46471e+06	High
High	[K].ETRNSWDSPAFSNDVIR.[K]	1xPhospho [S5(87.1)]	1	A0A0G2JUG7	A0A0G2JUG7 [507-523]	A0A0G2JUG7 1xPhospho [S511(87.1)]	IQ motif and SEC7 domain-containing protein 1 OS=Rattus norvegicus OX=10116 GN=Iqsec1 PE=1 SV=1		278782	High
High	[R].ETSACHNAVALKSPR.[R]	1xCarbamidomethyl [C5]; 1xPhospho [S13(99.1)]	1	P0C6C0	P0C6C0 [1387-1401]	P0C6C0 1xPhospho [S1399(99.1)]	A-kinase anchor protein SPHKAP OS=Rattus norvegicus OX=10116 GN=Sphkap PE=1 SV=1		131196	High
High	[R].ETSGNLENLLLAVVK.[S]		1	P14668	P14668 [226-240]		Annexin A5 OS=Rattus norvegicus OX=10116 GN=Anxa5 PE=1 SV=3		325131	High
High	[K].ETSGSQPPELCSGVSR.[Q]	1xCarbamidomethyl [C11]	1	Q5M7W5	Q5M7W5 [627-642]		Microtubule-associated protein 4 OS=Rattus norvegicus OX=10116 GN=Map4 PE=1 SV=1		331864	High
High	[K].ETSLLAVPGALSPLAIPNAAAAAAAAAAGR.[V]	1xPhospho [S12(91.6)]	1	Q66H20	Q66H20 [297-326]	Q66H20 1xPhospho [S308(91.6)]	Polypyrimidine tract-binding protein 2 OS=Rattus norvegicus OX=10116 GN=Ptbp2 PE=1 SV=1		681134	High
High	[R].ETSPTRGEPVGGQK.[E]	1xPhospho [S3(85.7)]	1	P34926	P34926 [1620-1633]	P34926 1xPhospho [S1622(85.7)]	Microtubule-associated protein 1A OS=Rattus norvegicus OX=10116 GN=Map1a PE=1 SV=1		501065	High
High	[R].ETSPTRGEPVGGQKEPVPAWEGK.[S]	1xPhospho [T/S]	1	P34926	P34926 [1620-1642]		Microtubule-associated protein 1A OS=Rattus norvegicus OX=10116 GN=Map1a PE=1 SV=1		3591550	High
High	[R].ETSPTRGEPVGGQKEPVPAWEGKSPEQEVR.[Y]	1xPhospho [T5(98.7)]	1	P34926	P34926 [1620-1649]	P34926 1xPhospho [T1624(98.7)]	Microtubule-associated protein 1A OS=Rattus norvegicus OX=10116 GN=Map1a PE=1 SV=1		2.61066e+06	High
High	[R].ETSPTRGEPVGGQKEPVPAWEGKSPEQEVR.[Y]	2xPhospho [S24(98); T/S]	1	P34926	P34926 [1620-1649]	P34926 2xPhospho [S1643(98); T/S]	Microtubule-associated protein 1A OS=Rattus norvegicus OX=10116 GN=Map1a PE=1 SV=1		1.14744e+06	High
High	[K].ETSVSKEDTDQEEKASNEDVTK.[A]	2xPhospho [T9(97.4); S16(99.8)]	1	Q812D1	Q812D1 [114-135]	Q812D1 2xPhospho [T122(97.4); S129(99.8)]	PC4 and SFRS1-interacting protein OS=Rattus norvegicus OX=10116 GN=Psip1 PE=1 SV=1		301176	High
High	[R].ETTDTDTADQVIASFK.[V]		1	Q9QXQ0	Q9QXQ0 [838-853]		Alpha-actinin-4 OS=Rattus norvegicus OX=10116 GN=Actn4 PE=1 SV=2		659124	High
High	[K].ETTSGTAAEPVKNSSPAPPQPAPVK.[A]	1xPhospho [T/S]	1	Q3MJK5	Q3MJK5 [1065-1089]		Cyclin-dependent kinase 12 OS=Rattus norvegicus OX=10116 GN=Cdk12 PE=1 SV=1		355364	High
High	[R].ETTSNVLPNDPFNTNPPK.[A]	3xPhospho [T3(83.6); T14(92.5); T/S]	1	Q3MHS2	Q3MHS2 [197-214]	Q3MHS2 3xPhospho [T199(83.6); T210(92.5); T/S]	Zinc finger protein 830 OS=Rattus norvegicus OX=10116 GN=Znf830 PE=1 SV=1	NoQuanValues		High
High	[K].ETVFTKSPYQEFTDHLVK.[T]	1xPhospho [S7(79.2)]	1	P27952	P27952 [258-275]	P27952 1xPhospho [S264(79.2)]	Small ribosomal subunit protein uS5 OS=Rattus norvegicus OX=10116 GN=Rps2 PE=1 SV=1		1.00038e+06	High
High	[K].ETVQTTEDQILKR.[D]		1	P85972	P85972 [60-72]		Vinculin OS=Rattus norvegicus OX=10116 GN=Vcl PE=1 SV=1		453762	High
High	[R].ETVSEESNVLCLSK.[S]	1xCarbamidomethyl [C11]	1	P05197	P05197 [581-594]		Elongation factor 2 OS=Rattus norvegicus OX=10116 GN=Eef2 PE=1 SV=4		2.30288e+06	High
High	[R].ETVVEVPQVTWEDIGGLEDVKR.[E]		1	P46462	P46462 [466-487]		Transitional endoplasmic reticulum ATPase OS=Rattus norvegicus OX=10116 GN=Vcp PE=1 SV=3		1.67047e+06	High
High	[R].EVAAFAQFGSDLDAATQQLLSR.[G]		1	P15999	P15999 [442-463]		ATP synthase subunit alpha, mitochondrial OS=Rattus norvegicus OX=10116 GN=Atp5f1a PE=1 SV=2		19002264	High
High	[R].EVAENCKDIK.[F]	1xCarbamidomethyl [C6]	1	Q99NA5	Q99NA5 [217-226]		Isocitrate dehydrogenase [NAD] subunit alpha, mitochondrial OS=Rattus norvegicus OX=10116 GN=Idh3a PE=1 SV=1		400526	High
High	[K].EVAEQFLNIR.[G]		1	P32551	P32551 [231-240]		Cytochrome b-c1 complex subunit 2, mitochondrial OS=Rattus norvegicus OX=10116 GN=Uqcrc2 PE=1 SV=2		5.52978e+06	High
High	[K].EVCFACVDGK.[E]	2xCarbamidomethyl [C3; C6]	1	P11442	P11442 [1255-1264]		Clathrin heavy chain 1 OS=Rattus norvegicus OX=10116 GN=Cltc PE=1 SV=3		283862	High
High	[K].EVDEQMLNVQNK.[N]		2	P85108; Q6P9T8; P69897	P85108 [325-336]; Q6P9T8 [325-336]; P69897 [325-336]		Tubulin beta-2A chain OS=Rattus norvegicus OX=10116 GN=Tubb2a PE=1 SV=1;Tubulin beta-4B chain OS=Rattus norvegicus OX=10116 GN=Tubb4b PE=1 SV=1;Tubulin beta-5 chain OS=Rattus norvegicus OX=10116 GN=Tubb5 PE=1 SV=1	NotUnique	992544	High
High	[K].EVDEQMLNVQNK.[N]	1xOxidation [M6]	1	P85108; Q6P9T8; P69897	P85108 [325-336]; Q6P9T8 [325-336]; P69897 [325-336]		Tubulin beta-2A chain OS=Rattus norvegicus OX=10116 GN=Tubb2a PE=1 SV=1;Tubulin beta-4B chain OS=Rattus norvegicus OX=10116 GN=Tubb4b PE=1 SV=1;Tubulin beta-5 chain OS=Rattus norvegicus OX=10116 GN=Tubb5 PE=1 SV=1	NoQuanValues		High
High	[K].EVDVGLAADVGTLQR.[L]		1	Q62651	Q62651 [196-210]		Delta(3,5)-Delta(2,4)-dienoyl-CoA isomerase, mitochondrial OS=Rattus norvegicus OX=10116 GN=Ech1 PE=1 SV=2		510747	High
High	[K].EVEDKESEGEEEDEDEDLSK.[Y]	1xPhospho [S7(100)]	1	O35986	O35986 [147-166]	O35986 1xPhospho [S153(100)]	Zinc finger Ran-binding domain-containing protein 2 OS=Rattus norvegicus OX=10116 GN=Zranb2 PE=1 SV=2		1.61885e+06	High
High	[K].EVEDKESEGEEEDEDEDLSKYK.[L]	1xPhospho [S7(100)]	1	O35986	O35986 [147-168]	O35986 1xPhospho [S153(100)]	Zinc finger Ran-binding domain-containing protein 2 OS=Rattus norvegicus OX=10116 GN=Zranb2 PE=1 SV=2		966594	High
High	[K].EVEDKESEGEEEDEDEDLSKYKLDEDEDEDDADLSK.[Y]	1xPhospho [S7(98.8)]	1	O35986	O35986 [147-182]	O35986 1xPhospho [S153(98.8)]	Zinc finger Ran-binding domain-containing protein 2 OS=Rattus norvegicus OX=10116 GN=Zranb2 PE=1 SV=2		2.05966e+06	High
High	[R].EVEEELAASGGQSPTGEQIPQFQQR.[Q]	1xPhospho [S/T]	1	D3ZHV2	D3ZHV2 [3622-3646]		Microtubule-actin cross-linking factor 1 OS=Rattus norvegicus OX=10116 GN=Macf1 PE=1 SV=1		695955	High
High	[R].EVENSEDPKFR.[E]		1	P85972	P85972 [770-780]		Vinculin OS=Rattus norvegicus OX=10116 GN=Vcl PE=1 SV=1		362995	High
High	[K].EVESIGAHLNAYSTR.[E]		1	Q68FY0	Q68FY0 [112-126]		Cytochrome b-c1 complex subunit 1, mitochondrial OS=Rattus norvegicus OX=10116 GN=Uqcrc1 PE=1 SV=1		367522	High
High	[K].EVESVTPEHCIFASNTSALPINQIAAVSQRPEK.[V]	1xCarbamidomethyl [C10]	1	Q64428	Q64428 [461-493]		Trifunctional enzyme subunit alpha, mitochondrial OS=Rattus norvegicus OX=10116 GN=Hadha PE=1 SV=2		7250275	High
High	[R].EVFGSGTACQVCPVHQILYEGK.[Q]	2xCarbamidomethyl [C9; C12]	1	O35854	O35854 [335-356]		Branched-chain-amino-acid aminotransferase, mitochondrial OS=Rattus norvegicus OX=10116 GN=Bcat2 PE=1 SV=1		497394	High
High	[K].EVGEVLCTDPLVSK.[I]	1xCarbamidomethyl [C7]	1	P51650	P51650 [254-267]		Succinate-semialdehyde dehydrogenase, mitochondrial OS=Rattus norvegicus OX=10116 GN=Aldh5a1 PE=1 SV=2	NoQuanValues		High
High	[K].EVGKDVSDEK.[L]		1	Q8VHF5	Q8VHF5 [318-327]		Citrate synthase, mitochondrial OS=Rattus norvegicus OX=10116 GN=Cs PE=1 SV=1		382330	High
High	[K].EVGKDVSDEKLR.[D]		2	Q8VHF5	Q8VHF5 [318-329]		Citrate synthase, mitochondrial OS=Rattus norvegicus OX=10116 GN=Cs PE=1 SV=1		595222	High
High	[K].EVGKDVSDEKLRDYIWNTLNSGR.[V]		1	Q8VHF5	Q8VHF5 [318-340]		Citrate synthase, mitochondrial OS=Rattus norvegicus OX=10116 GN=Cs PE=1 SV=1		164883	High
High	[K].EVGVYEALKDDSWLK.[G]		2	O88989	O88989 [206-220]		Malate dehydrogenase, cytoplasmic OS=Rattus norvegicus OX=10116 GN=Mdh1 PE=1 SV=3		2.35075e+06	High
High	[R].EVKAEEKSPVSINVK.[T]	1xPhospho [S8(100)]	1	Q9R1Q2	Q9R1Q2 [346-360]	Q9R1Q2 1xPhospho [S353(100)]	Cyclin-L1 OS=Rattus norvegicus OX=10116 GN=Ccnl1 PE=1 SV=1		312325	High
High	[K].EVLDASDKEGLSPAK.[R]	2xPhospho [S6(100); S12(100)]	1	Q5RKH1	Q5RKH1 [83-97]	Q5RKH1 2xPhospho [S88(100); S94(100)]	Serine/threonine-protein kinase PRP4 homolog OS=Rattus norvegicus OX=10116 GN=Prpf4b PE=1 SV=1	NoQuanValues		High
High	[K].EVLDASDKEGLSPAKR.[T]	2xPhospho [S6(100); S12(100)]	1	Q5RKH1	Q5RKH1 [83-98]	Q5RKH1 2xPhospho [S88(100); S94(100)]	Serine/threonine-protein kinase PRP4 homolog OS=Rattus norvegicus OX=10116 GN=Prpf4b PE=1 SV=1		5145636	High
High	[R].EVLHGNQR.[K]		1	P62907	P62907 [16-23]		Large ribosomal subunit protein uL1 OS=Rattus norvegicus OX=10116 GN=Rpl10a PE=1 SV=2		547825	High
High	[R].EVIINTR.[F]		1	P14882	P14882 [496-502]		Propionyl-CoA carboxylase alpha chain, mitochondrial OS=Rattus norvegicus OX=10116 GN=Pcca PE=1 SV=3	NoQuanValues		High
High	[R].EVLNYTTVPVYLPEITIGAHQGSR.[I]		1	Q561S0	Q561S0 [303-326]		NADH dehydrogenase [ubiquinone] 1 alpha subcomplex subunit 10, mitochondrial OS=Rattus norvegicus OX=10116 GN=Ndufa10 PE=1 SV=1		817765	High
High	[K].EVMIVGIGEK.[I]		1	P35435	P35435 [102-111]		ATP synthase subunit gamma, mitochondrial OS=Rattus norvegicus OX=10116 GN=Atp5f1c PE=1 SV=2		1.19535e+06	High
High	[K].EVMIVGIGEK.[I]	1xOxidation [M3]	2	P35435	P35435 [102-111]		ATP synthase subunit gamma, mitochondrial OS=Rattus norvegicus OX=10116 GN=Atp5f1c PE=1 SV=2		684749	High
High	[K].EVNLAVENAK.[A]		1	Q9JLJ3	Q9JLJ3 [50-59]		4-trimethylaminobutyraldehyde dehydrogenase OS=Rattus norvegicus OX=10116 GN=Aldh9a1 PE=1 SV=1		195646	High
High	[R].EVQGFESSTFQGYFK.[S]		1	Q68FP1	Q68FP1 [146-160]		Gelsolin OS=Rattus norvegicus OX=10116 GN=Gsn PE=1 SV=1	NoQuanValues		High
High	[K].EVQSEFVEVMNEIWANDQIR.[S]		1	Q64428	Q64428 [67-86]		Trifunctional enzyme subunit alpha, mitochondrial OS=Rattus norvegicus OX=10116 GN=Hadha PE=1 SV=2		620327	High
High	[K].EVSAYIK.[K]		1	P62632	P62632 [173-179]		Elongation factor 1-alpha 2 OS=Rattus norvegicus OX=10116 GN=Eef1a2 PE=1 SV=1		527176	High
High	[R].EVSDGIVAPGYEEEALK.[I]		1	O35567	O35567 [336-352]		Bifunctional purine biosynthesis protein ATIC OS=Rattus norvegicus OX=10116 GN=Atic PE=1 SV=2		614271	High
High	[K].EVSFQTTGDSEWR.[D]		1	O35796	O35796 [205-217]		Complement component 1 Q subcomponent-binding protein, mitochondrial OS=Rattus norvegicus OX=10116 GN=C1qbp PE=1 SV=2		591466	High
High	[R].EVSPAPAPQGEPR.[Q]	1xPhospho [S3(100)]	1	Q63625	Q63625 [1203-1215]	Q63625 1xPhospho [S1205(100)]	PHD and RING finger domain-containing protein 1 OS=Rattus norvegicus OX=10116 GN=Phrf1 PE=1 SV=2		1.93392e+06	High
High	[K].EVSTYIK.[K]		1	P62630	P62630 [173-179]		Elongation factor 1-alpha 1 OS=Rattus norvegicus OX=10116 GN=Eef1a1 PE=2 SV=1		2.10878e+06	High
High	[K].EVSTYIKK.[I]		1	P62630	P62630 [173-180]		Elongation factor 1-alpha 1 OS=Rattus norvegicus OX=10116 GN=Eef1a1 PE=2 SV=1		1.23434e+06	High
High	[R].EVTEPLNLNPAK.[R]		1	P69060	P69060 [187-198]		N-acylneuraminate cytidylyltransferase OS=Rattus norvegicus OX=10116 GN=Cmas PE=2 SV=1		134305	High
High	[K].EVVDSYLPVILDMIK.[G]		1	P10960	P10960 [108-122]		Prosaposin OS=Rattus norvegicus OX=10116 GN=Psap PE=1 SV=1		175582	High
High	[K].EVYMGNVIQGGEGQAPTR.[Q]		1	P17764	P17764 [85-102]		Acetyl-CoA acetyltransferase, mitochondrial OS=Rattus norvegicus OX=10116 GN=Acat1 PE=1 SV=1		276617	High
High	[R].EWGSGSDTLR.[C]		1	P11507	P11507 [550-559]		Sarcoplasmic/endoplasmic reticulum calcium ATPase 2 OS=Rattus norvegicus OX=10116 GN=Atp2a2 PE=1 SV=1		2.90211e+06	High
High	[K].EWSGLLEELAK.[N]		1	P47860	P47860 [140-150]		ATP-dependent 6-phosphofructokinase, platelet type OS=Rattus norvegicus OX=10116 GN=Pfkp PE=1 SV=2		221974	High
High	[K].EYAENIGDGRSPEFR.[E]	1xPhospho [S11(100)]	1	Q4V8K2	Q4V8K2 [535-549]	Q4V8K2 1xPhospho [S545(100)]	Beta-catenin-like protein 1 OS=Rattus norvegicus OX=10116 GN=Ctnnbl1 PE=1 SV=1		355415	High
High	[R].EYEELIK.[L]		1	Q9Z2J4	Q9Z2J4 [410-416]		Nexilin OS=Rattus norvegicus OX=10116 GN=Nexn PE=1 SV=1		476713	High
High	[R].EYESSSDGTEKLPEGEEIGLFSK.[G]	3xPhospho [S4(99.7); S5(99.7); S6(99.7)]	1	P70486	P70486 [109-131]	P70486 3xPhospho [S112(99.7); S113(99.7); S114(99.7)]	Transcriptional regulator ATRX (Fragment) OS=Rattus norvegicus OX=10116 GN=Atrx PE=1 SV=1		558036	High
High	[R].EYFSWEGAFQHVGK.[A]		1	Q68FR6	Q68FR6 [415-428]		Elongation factor 1-gamma OS=Rattus norvegicus OX=10116 GN=Eef1g PE=2 SV=3	NoQuanValues		High
High	[R].EYGSPLKAYTPVVVTLWYR.[A]	2xPhospho [S4(100); T10(100)]	2	P46892	P46892 [227-245]	P46892 2xPhospho [S230(100); T236(100)]	Cyclin-dependent kinase 11B OS=Rattus norvegicus OX=10116 GN=Cdk11b PE=1 SV=1		3.60407e+06	High
High	[R].EYGSTSSIDR.[Q]	1xPhospho [S4(92.2)]	1	Q5JCS6	Q5JCS6 [192-201]	Q5JCS6 1xPhospho [S195(92.2)]	Signal-induced proliferation-associated 1-like protein 2 OS=Rattus norvegicus OX=10116 GN=Sipa1l2 PE=1 SV=1		1.179e+06	High
High	[R].EYGSTSSIDRQGLSGENVFAMLR.[G]	2xPhospho [S/T/Y]	1	Q5JCS6	Q5JCS6 [192-214]		Signal-induced proliferation-associated 1-like protein 2 OS=Rattus norvegicus OX=10116 GN=Sipa1l2 PE=1 SV=1		229292	High
High	[RK].EYQDLLNVK.[M]		1	P48675; P31000	P48675 [386-394]; P31000 [382-390]		Desmin OS=Rattus norvegicus OX=10116 GN=Des PE=1 SV=2;Vimentin OS=Rattus norvegicus OX=10116 GN=Vim PE=1 SV=2	NotUnique	6.94744e+06	High
High	[R].EYQTQLIQR.[V]		1	P38650	P38650 [601-609]		Cytoplasmic dynein 1 heavy chain 1 OS=Rattus norvegicus OX=10116 GN=Dync1h1 PE=1 SV=1		192091	High
High	[R].EYVLTQQGFIYQGSVK.[F]		1	Q9WVJ6	Q9WVJ6 [158-173]		Protein-glutamine gamma-glutamyltransferase 2 OS=Rattus norvegicus OX=10116 GN=Tgm2 PE=1 SV=1		322910	High
High	[R].EYVNSTSEESHDEDEIRPVQQQDLHR.[A]	1xPhospho [S10(82.9)]	1	Q505J9	Q505J9 [313-338]	Q505J9 1xPhospho [S322(82.9)]	Outer mitochondrial transmembrane helix translocase OS=Rattus norvegicus OX=10116 GN=Atad1 PE=1 SV=1		1.59121e+06	High
High	[K].FAAATGATPIAGR.[F]		1	P38983	P38983 [90-102]		Small ribosomal subunit protein uS2 OS=Rattus norvegicus OX=10116 GN=Rpsa PE=1 SV=3		1.1425e+06	High
High	[K].FAAAYCR.[S]	1xCarbamidomethyl [C6]	1	P26284	P26284 [268-274]		Pyruvate dehydrogenase E1 component subunit alpha, somatic form, mitochondrial OS=Rattus norvegicus OX=10116 GN=Pdha1 PE=1 SV=2		1.3335e+06	High
High	[K].FAAEHTIFASNTSSLQITNIANATTR.[Q]		1	Q9WVK7	Q9WVK7 [137-162]		Hydroxyacyl-coenzyme A dehydrogenase, mitochondrial OS=Rattus norvegicus OX=10116 GN=Hadh PE=2 SV=1		242821	High
High	[K].FAAHVSPAQGSPKPPPAASPGVR.[A]	1xPhospho [S19(100)]	1	F7F5J1	F7F5J1 [104-126]	F7F5J1 1xPhospho [S122(100)]	Transcription factor EB OS=Rattus norvegicus OX=10116 GN=Tfeb PE=1 SV=1	NoQuanValues		High
High	[K].FAAHVSPAQGSPKPPPAASPGVR.[A]	3xPhospho [S6(100); S11(100); S19(100)]	2	F7F5J1	F7F5J1 [104-126]	F7F5J1 3xPhospho [S109(100); S114(100); S122(100)]	Transcription factor EB OS=Rattus norvegicus OX=10116 GN=Tfeb PE=1 SV=1		370119	High
High	[K].FAANPNQNK.[N]		1	B5DF91	B5DF91 [183-191]		ELAV-like protein 1 OS=Rattus norvegicus OX=10116 GN=Elavl1 PE=1 SV=1		161694	High
High	[K].FADLSEAANR.[N]		1	P31000	P31000 [295-304]		Vimentin OS=Rattus norvegicus OX=10116 GN=Vim PE=1 SV=2		2.17997e+06	High
High	[K].FADLSEAANRNNDALR.[Q]		1	P31000	P31000 [295-310]		Vimentin OS=Rattus norvegicus OX=10116 GN=Vim PE=1 SV=2		357995	High
High	[K].FADYISK.[A]		1	Q9ES40	Q9ES40 [179-185]		PRA1 family protein 3 OS=Rattus norvegicus OX=10116 GN=Arl6ip5 PE=1 SV=1		106790	High
High	[K].FAFDYATK.[K]		1	Q68FX0	Q68FX0 [200-207]		Isocitrate dehydrogenase [NAD] subunit beta, mitochondrial OS=Rattus norvegicus OX=10116 GN=Idh3B PE=2 SV=1		860827	High
High	[K].FAFQAEVNR.[M]		1	Q66HD0	Q66HD0 [76-84]		Endoplasmin OS=Rattus norvegicus OX=10116 GN=Hsp90b1 PE=1 SV=2		476994	High
High	[R].FAHTNVESLVK.[E]		1	P11598	P11598 [184-194]		Protein disulfide-isomerase A3 OS=Rattus norvegicus OX=10116 GN=Pdia3 PE=1 SV=2		138525	High
High	[R].FALLQVDSGSGSDSEPGKGK.[G]	1xPhospho [S10(87.1)]	1	Q5XIG5	Q5XIG5 [16-35]	Q5XIG5 1xPhospho [S25(87.1)]	G kinase-anchoring protein 1 OS=Rattus norvegicus OX=10116 GN=Gkap1 PE=1 SV=1		457836	High
High	[R].FALLQVDSGSGSDSEPGKGK.[G]	3xPhospho [S8(100); S10(98.8); S]	1	Q5XIG5	Q5XIG5 [16-35]	Q5XIG5 3xPhospho [S23(100); S25(98.8); S]	G kinase-anchoring protein 1 OS=Rattus norvegicus OX=10116 GN=Gkap1 PE=1 SV=1	NoQuanValues		High
High	[R].FAILTDPNSNDGLVTVVKPIDFETNR.[M]		2	Q9Z1Y3	Q9Z1Y3 [431-456]		Cadherin-2 OS=Rattus norvegicus OX=10116 GN=Cdh2 PE=1 SV=1		401373	High
High	[R].FAILTEK.[H]		1	Q6UPE1	Q6UPE1 [146-152]		Electron transfer flavoprotein-ubiquinone oxidoreductase, mitochondrial OS=Rattus norvegicus OX=10116 GN=Etfdh PE=1 SV=1		616677	High
High	[R].FAIQDISVEETSAK.[E]		1	Q9Z1P2; Q9QXQ0	Q9Z1P2 [134-147]; Q9QXQ0 [153-166]		Alpha-actinin-1 OS=Rattus norvegicus OX=10116 GN=Actn1 PE=1 SV=1;Alpha-actinin-4 OS=Rattus norvegicus OX=10116 GN=Actn4 PE=1 SV=2	NotUnique	1.94303e+06	High
High	[R].FANYIDK.[V]		1	P31000	P31000 [114-120]		Vimentin OS=Rattus norvegicus OX=10116 GN=Vim PE=1 SV=2		941132	High
High	[R].FANYIDKVR.[F]		1	P31000	P31000 [114-122]		Vimentin OS=Rattus norvegicus OX=10116 GN=Vim PE=1 SV=2	NoQuanValues		High
High	[R].FAQTLEK.[V]		1	P56574	P56574 [394-400]		Isocitrate dehydrogenase [NADP], mitochondrial OS=Rattus norvegicus OX=10116 GN=Idh2 PE=1 SV=2		5.7562e+06	High
High	[R].FASEASGYQDNIAR.[L]		1	P48675	P48675 [355-368]		Desmin OS=Rattus norvegicus OX=10116 GN=Des PE=1 SV=2		2625382	High
High	[R].FASEIAGVDDLGTTGR.[G]		1	Q66HF1	Q66HF1 [185-200]		NADH-ubiquinone oxidoreductase 75 kDa subunit, mitochondrial OS=Rattus norvegicus OX=10116 GN=Ndufs1 PE=1 SV=1		1.62649e+06	High
High	[R].FAYDGLK.[R]		1	Q66HF1	Q66HF1 [292-298]		NADH-ubiquinone oxidoreductase 75 kDa subunit, mitochondrial OS=Rattus norvegicus OX=10116 GN=Ndufs1 PE=1 SV=1		203904	High
High	[K].FCANTCVECR.[K]	3xCarbamidomethyl [C2; C6; C9]	1	Q9WUH4	Q9WUH4 [35-44]		Four and a half LIM domains protein 1 OS=Rattus norvegicus OX=10116 GN=Fhl1 PE=2 SV=1		185778	High
High	[R].FCENTQAGEGR.[V]	1xCarbamidomethyl [C2]	1	Q62638	Q62638 [315-325]		Golgi apparatus protein 1 OS=Rattus norvegicus OX=10116 GN=Glg1 PE=1 SV=1	NoQuanValues		High
High	[K].FCLDNGAK.[S]	1xCarbamidomethyl [C2]	1	P16617	P16617 [49-56]		Phosphoglycerate kinase 1 OS=Rattus norvegicus OX=10116 GN=Pgk1 PE=1 SV=2		1190609	High
High	[R].FCSSPSTSSEGTR.[I]	1xCarbamidomethyl [C2]; 1xPhospho [S4(99)]	1	P48769	P48769 [8-20]	P48769 1xPhospho [S11(99)]	Deoxycytidine kinase OS=Rattus norvegicus OX=10116 GN=Dck PE=1 SV=1		651522	High
High	[R].FCTGLTQIETLFK.[S]	1xCarbamidomethyl [C2]	1	P07335	P07335 [253-265]		Creatine kinase B-type OS=Rattus norvegicus OX=10116 GN=Ckb PE=1 SV=2		1.06383e+06	High
High	[R].FCVGLQK.[I]	1xCarbamidomethyl [C2]	1	P00564	P00564 [253-259]		Creatine kinase M-type OS=Rattus norvegicus OX=10116 GN=Ckm PE=1 SV=2		742546	High
High	[R].FDGALNVDLTEFQTNLVPYPR.[I]		2	Q6AYZ1; P68370; Q5XIF6	Q6AYZ1 [244-264]; P68370 [244-264]; Q5XIF6 [244-264]		Tubulin alpha-1C chain OS=Rattus norvegicus OX=10116 GN=Tuba1c PE=1 SV=1;Tubulin alpha-1A chain OS=Rattus norvegicus OX=10116 GN=Tuba1a PE=1 SV=1;Tubulin alpha-4A chain OS=Rattus norvegicus OX=10116 GN=Tuba4a PE=1 SV=1	NotUnique	1.96746e+06	High
High	[K].FDLGQDVIDFTGHSLALYR.[T]		1	P50399	P50399 [175-193]		Rab GDP dissociation inhibitor beta OS=Rattus norvegicus OX=10116 GN=Gdi2 PE=1 SV=2		155829	High
High	[R].FDIYDPFHPTDEAYSPPPAPEQK.[Y]	1xPhospho [S15(99.6)]	2	Q63624	Q63624 [227-249]	Q63624 1xPhospho [S241(99.6)]	Splicing factor, arginine/serine-rich 19 OS=Rattus norvegicus OX=10116 GN=Scaf1 PE=1 SV=2		1780966	High
High	[R].FDVQLKDLEK.[W]		1	P62246	P62246 [79-88]		Small ribosomal subunit protein uS8 OS=Rattus norvegicus OX=10116 GN=Rps15a PE=1 SV=2	NoQuanValues		High
High	[R].FEAPLFNAR.[I]		1	Q66HF1	Q66HF1 [409-417]		NADH-ubiquinone oxidoreductase 75 kDa subunit, mitochondrial OS=Rattus norvegicus OX=10116 GN=Ndufs1 PE=1 SV=1		1.69961e+06	High
High	[K].FEDENFILK.[H]		2	P10111	P10111 [83-91]		Peptidyl-prolyl cis-trans isomerase A OS=Rattus norvegicus OX=10116 GN=Ppia PE=1 SV=2		2.82364e+06	High
High	[K].FEEILTR.[L]		1	P00564	P00564 [308-314]		Creatine kinase M-type OS=Rattus norvegicus OX=10116 GN=Ckm PE=1 SV=2		3.09746e+06	High
High	[R].FEELNADLFR.[G]		1	P63018	P63018 [302-311]		Heat shock cognate 71 kDa protein OS=Rattus norvegicus OX=10116 GN=Hspa8 PE=1 SV=1		584945	High
High	[K].FEIPYFTTSGIQVR.[Y]		1	Q32Q06	Q32Q06 [380-393]		AP-1 complex subunit mu-1 OS=Rattus norvegicus OX=10116 GN=Ap1m1 PE=1 SV=3	NoQuanValues		High
High	[R].FEPFSNK.[G]		1	P18418	P18418 [81-87]		Calreticulin OS=Rattus norvegicus OX=10116 GN=Calr PE=1 SV=1		849919	High
High	[K].FESAFLSHVVSQHQSLLGNIR.[S]		4	P15999	P15999 [507-527]		ATP synthase subunit alpha, mitochondrial OS=Rattus norvegicus OX=10116 GN=Atp5f1a PE=1 SV=2		3.05699e+06	High
High	[K].FESAFLSHVVSQHQSLLGNIR.[S]	1xPhospho [S15(100)]	1	P15999	P15999 [507-527]	P15999 1xPhospho [S521(100)]	ATP synthase subunit alpha, mitochondrial OS=Rattus norvegicus OX=10116 GN=Atp5f1a PE=1 SV=2	NoQuanValues		High
High	[K].FESPEVAER.[A]		1	Q62826	Q62826 [659-667]		Heterogeneous nuclear ribonucleoprotein M OS=Rattus norvegicus OX=10116 GN=Hnrnpm PE=1 SV=4		292083	High
High	[K].FEVLDKPQS.[-]		1	P21571	P21571 [100-108]		ATP synthase-coupling factor 6, mitochondrial OS=Rattus norvegicus OX=10116 GN=Atp5pf PE=1 SV=1	NoQuanValues		High
High	[K].FFATFDK.[G]		1	P51868	P51868 [195-201]		Calsequestrin-2 OS=Rattus norvegicus OX=10116 GN=Casq2 PE=1 SV=2		1.15948e+06	High
High	[R].FFEEVNDPAKNDSLEKVEEDTLQGLK.[E]		2	P45953	P45953 [112-137]		Very long-chain specific acyl-CoA dehydrogenase, mitochondrial OS=Rattus norvegicus OX=10116 GN=Acadvl PE=1 SV=1		755245	High
High	[K].FFGTFPGNYVK.[R]		1	O35413	O35413 [1184-1194]		Sorbin and SH3 domain-containing protein 2 OS=Rattus norvegicus OX=10116 GN=Sorbs2 PE=1 SV=2	NoQuanValues		High
High	[K].FFLCQVAGDAK.[D]	1xCarbamidomethyl [C4]	1	P13596	P13596 [38-48]		Neural cell adhesion molecule 1 OS=Rattus norvegicus OX=10116 GN=Ncam1 PE=1 SV=1	NoQuanValues		High
High	[K].FFNEEVDSR.[K]		1	B1WC61	B1WC61 [81-89]		Complex I assembly factor ACAD9, mitochondrial OS=Rattus norvegicus OX=10116 GN=Acad9 PE=1 SV=1		225431	High
High	[R].FFNEVFR.[D]		1	P18886	P18886 [383-389]		Carnitine O-palmitoyltransferase 2, mitochondrial OS=Rattus norvegicus OX=10116 GN=Cpt2 PE=1 SV=1		207195	High
High	[K].FFPASADR.[T]		1	P04785	P04785 [447-454]		Protein disulfide-isomerase OS=Rattus norvegicus OX=10116 GN=P4hb PE=1 SV=2		297243	High
High	[K].FFQEEVIPYHEEWEK.[A]		1	P15650	P15650 [67-81]		Long-chain specific acyl-CoA dehydrogenase, mitochondrial OS=Rattus norvegicus OX=10116 GN=Acadl PE=1 SV=1		1.0074e+06	High
High	[R].FFSSDICR.[S]	1xCarbamidomethyl [C7]	1	Q07969	Q07969 [266-273]		Platelet glycoprotein 4 OS=Rattus norvegicus OX=10116 GN=Cd36 PE=1 SV=3		334895	High
High	[K].FFVGGNWK.[M]		2	P48500	P48500 [7-14]		Triosephosphate isomerase OS=Rattus norvegicus OX=10116 GN=Tpi1 PE=1 SV=2		1.24475e+06	High
High	[K].FGDVVDCTLK.[L]	1xCarbamidomethyl [C7]	1	Q9JJ54	Q9JJ54 [118-127]		Heterogeneous nuclear ribonucleoprotein D0 OS=Rattus norvegicus OX=10116 GN=Hnrnpd PE=1 SV=2		893683	High
High	[K].FGDVVDCTLKLDPITGR.[S]	1xCarbamidomethyl [C7]	1	Q9JJ54	Q9JJ54 [118-134]		Heterogeneous nuclear ribonucleoprotein D0 OS=Rattus norvegicus OX=10116 GN=Hnrnpd PE=1 SV=2		398361	High
High	[K].FGDVVDCTLKLDPITGR.[S]	1xCarbamidomethyl [C7]; 1xPhospho [T8(99.9)]	1	Q9JJ54	Q9JJ54 [118-134]	Q9JJ54 1xPhospho [T125(99.9)]	Heterogeneous nuclear ribonucleoprotein D0 OS=Rattus norvegicus OX=10116 GN=Hnrnpd PE=1 SV=2		254732	High
High	[R].FGEESKEPFSDEDEDDNDDVEPISEFR.[F]	1xPhospho [S5(95.8)]	1	Q04753	Q04753 [86-112]	Q04753 1xPhospho [S90(95.8)]	Methylosome subunit pICln OS=Rattus norvegicus OX=10116 GN=Clns1a PE=1 SV=1		17284430	High
High	[K].FGELALTK.[E]		1	Q64428	Q64428 [327-334]		Trifunctional enzyme subunit alpha, mitochondrial OS=Rattus norvegicus OX=10116 GN=Hadha PE=1 SV=2		1.70355e+06	High
High	[K].FGESEKCPR.[C]	1xCarbamidomethyl [C7]	1	P50463	P50463 [114-122]		Cysteine and glycine-rich protein 3 OS=Rattus norvegicus OX=10116 GN=Csrp3 PE=1 SV=1		169269	High
High	[R].FGEVVDCTIK.[T]	1xCarbamidomethyl [C7]	1	Q3SWU3	Q3SWU3 [74-83]		Heterogeneous nuclear ribonucleoprotein D-like OS=Rattus norvegicus OX=10116 GN=Hnrnpdl PE=1 SV=1		1.36801e+06	High
High	[R].FGGGSVELLK.[L]		1	Q64428	Q64428 [611-620]		Trifunctional enzyme subunit alpha, mitochondrial OS=Rattus norvegicus OX=10116 GN=Hadha PE=1 SV=2		4.08498e+06	High
High	[R].FGLEGCEVLIPALK.[T]	1xCarbamidomethyl [C6]	1	Q5XI78	Q5XI78 [278-291]		2-oxoglutarate dehydrogenase complex component E1 OS=Rattus norvegicus OX=10116 GN=Ogdh PE=1 SV=1		850533	High
High	[R].FGLGSIAGAVGATAVYPIDLVK.[T]		1	F1LZW6	F1LZW6 [333-354]		Electrogenic aspartate/glutamate antiporter SLC25A13, mitochondrial OS=Rattus norvegicus OX=10116 GN=Slc25a13 PE=3 SV=4	NoQuanValues		High
High	[K].FGIHVYQFPECDSDEDEDFKQQDR.[E]	1xCarbamidomethyl [C11]; 1xPhospho [S13(100)]	1	Q9JJM9	Q9JJM9 [213-236]	Q9JJM9 1xPhospho [S225(100)]	Septin-5 OS=Rattus norvegicus OX=10116 GN=Septin5 PE=1 SV=2		1.05066e+06	High
High	[R].FGLNVSSISR.[K]		1	Q498U4	Q498U4 [157-166]		SAP domain-containing ribonucleoprotein OS=Rattus norvegicus OX=10116 GN=Sarnp PE=1 SV=3		241119	High
High	[K].FGLYLPK.[F]		1	F1LX07	F1LX07 [652-658]		Electrogenic aspartate/glutamate antiporter SLC25A12, mitochondrial OS=Rattus norvegicus OX=10116 GN=Slc25a12 PE=3 SV=5		348667	High
High	[K].FGLYLPLFKPSASTSK.[V]		1	F1LZW6	F1LZW6 [655-670]		Electrogenic aspartate/glutamate antiporter SLC25A13, mitochondrial OS=Rattus norvegicus OX=10116 GN=Slc25a13 PE=3 SV=4		204790	High
High	[K].FGLYLPLFKPSASTSK.[V]	1xPhospho [S11(96.5)]	1	F1LZW6	F1LZW6 [655-670]	F1LZW6 1xPhospho [S665(96.5)]	Electrogenic aspartate/glutamate antiporter SLC25A13, mitochondrial OS=Rattus norvegicus OX=10116 GN=Slc25a13 PE=3 SV=4		139180	High
High	[R].FGNPLLVQDVESYDPVLNPVLNR.[E]		1	P38650	P38650 [3627-3649]		Cytoplasmic dynein 1 heavy chain 1 OS=Rattus norvegicus OX=10116 GN=Dync1h1 PE=1 SV=1	NoQuanValues		High
High	[K].FGPALSVK.[V]		1	Q9EPH8	Q9EPH8 [214-221]		Polyadenylate-binding protein 1 OS=Rattus norvegicus OX=10116 GN=Pabpc1 PE=1 SV=1		428154	High
High	[R].FGPYYTEPVIAGLDPK.[T]		1	P40112	P40112 [100-115]		Proteasome subunit beta type-3 OS=Rattus norvegicus OX=10116 GN=Psmb3 PE=1 SV=1		503104	High
High	[R].FGQLTYVR.[N]		1	Q07803	Q07803 [365-372]		Elongation factor G, mitochondrial OS=Rattus norvegicus OX=10116 GN=Gfm1 PE=1 SV=2	NoQuanValues		High
High	[K].FGVEQDVDMVFASFIR.[K]	1xOxidation [M9]	1	P11980	P11980 [231-246]		Pyruvate kinase PKM OS=Rattus norvegicus OX=10116 GN=Pkm PE=1 SV=3	NoQuanValues		High
High	[R].FHINQPALK.[Q]		1	Q505J9	Q505J9 [255-263]		Outer mitochondrial transmembrane helix translocase OS=Rattus norvegicus OX=10116 GN=Atad1 PE=1 SV=1	NoQuanValues		High
High	[R].FHQLDIDNPQSIR.[A]		1	P47727	P47727 [59-71]		Carbonyl reductase [NADPH] 1 OS=Rattus norvegicus OX=10116 GN=Cbr1 PE=1 SV=2		560487	High
High	[R].FKDIFQEIFDK.[H]		2	P56574	P56574 [262-272]		Isocitrate dehydrogenase [NADP], mitochondrial OS=Rattus norvegicus OX=10116 GN=Idh2 PE=1 SV=2		735139	High
High	[R].FKDPGLVDQLVK.[A]		1	Q6P799	Q6P799 [27-38]		Serine--tRNA ligase, cytoplasmic OS=Rattus norvegicus OX=10116 GN=Sars1 PE=1 SV=3		206036	High
High	[K].FKDPNAPK.[R]		1	P63159	P63159 [89-96]		High mobility group protein B1 OS=Rattus norvegicus OX=10116 GN=Hmgb1 PE=1 SV=2		608978	High
High	[K].FKLEAPDADELPR.[S]		2	Q9ER34	Q9ER34 [522-534]		Aconitate hydratase, mitochondrial OS=Rattus norvegicus OX=10116 GN=Aco2 PE=1 SV=2		4.05926e+06	High
High	[K].FLDGIYVSEK.[G]		1	P17077	P17077 [175-184]		Large ribosomal subunit protein uL6 OS=Rattus norvegicus OX=10116 GN=Rpl9 PE=1 SV=1		491209	High
High	[R].FLDTAFDLDAFKK.[F]		1	Q5XI78	Q5XI78 [1009-1021]		2-oxoglutarate dehydrogenase complex component E1 OS=Rattus norvegicus OX=10116 GN=Ogdh PE=1 SV=1		979211	High
High	[R].FIDTSQFILNR.[L]		1	Q9WVA1	Q9WVA1 [70-80]		Mitochondrial import inner membrane translocase subunit Tim8 A OS=Rattus norvegicus OX=10116 GN=Timm8a PE=1 SV=1		546981	High
High	[K].FIEIAAR.[K]		1	Q6IMY8	Q6IMY8 [540-546]		Heterogeneous nuclear ribonucleoprotein U OS=Rattus norvegicus OX=10116 GN=Hnrnpu PE=1 SV=1		425215	High
High	[K].FLENAAADFSDEDEDEDIDGR.[E]	1xPhospho [S10(100)]	1	P70483	P70483 [236-256]	P70483 1xPhospho [S245(100)]	Striatin OS=Rattus norvegicus OX=10116 GN=Strn PE=1 SV=1		696194	High
High	[K].FLENAAADFSDEDEDEDIDGREK.[S]	1xPhospho [S10(100)]	3	P70483	P70483 [236-258]	P70483 1xPhospho [S245(100)]	Striatin OS=Rattus norvegicus OX=10116 GN=Strn PE=1 SV=1		10822203	High
High	[R].FLEQQNAALAAEVNR.[L]		2	P48675	P48675 [127-141]		Desmin OS=Rattus norvegicus OX=10116 GN=Des PE=1 SV=2		206014	High
High	[R].FLFPFFDSAYQGFASGDLEK.[D]		1	P13221	P13221 [217-236]		Aspartate aminotransferase, cytoplasmic OS=Rattus norvegicus OX=10116 GN=Got1 PE=1 SV=3	NoQuanValues		High
High	[K].FLGSDESEDDQELVEAFLR.[R]	2xPhospho [S4(100); S7(100)]	1	P62521	P62521 [138-156]	P62521 2xPhospho [S141(100); S144(100)]	Coiled-coil domain-containing protein 8 OS=Rattus norvegicus OX=10116 GN=Ccdc8 PE=1 SV=1		1.17935e+06	High
High	[K].FLIDGFPR.[N]		1	Q4KM73	Q4KM73 [89-96]		UMP-CMP kinase OS=Rattus norvegicus OX=10116 GN=Cmpk1 PE=1 SV=2	NoQuanValues		High
High	[R].FIIGSVSEDNSEDEISNLVK.[L]	1xPhospho [S11(96.7)]	1	P11497	P11497 [19-38]	P11497 1xPhospho [S29(96.7)]	Acetyl-CoA carboxylase 1 OS=Rattus norvegicus OX=10116 GN=Acaca PE=1 SV=1		615154	High
High	[R].FIIGSVSEDNSEDEISNLVK.[L]	2xPhospho [S11(99.9); S]	1	P11497	P11497 [19-38]	P11497 2xPhospho [S29(99.9); S]	Acetyl-CoA carboxylase 1 OS=Rattus norvegicus OX=10116 GN=Acaca PE=1 SV=1		797537	High
High	[K].FIIHAPPGEFNEVFNDVR.[L]		1	Q3T1K5	Q3T1K5 [20-37]		F-actin-capping protein subunit alpha-2 OS=Rattus norvegicus OX=10116 GN=Capza2 PE=1 SV=1		249984	High
High	[R].FILIQNR.[A]		1	P62744	P62744 [4-10]		AP-2 complex subunit sigma OS=Rattus norvegicus OX=10116 GN=Ap2s1 PE=1 SV=1		151945	High
High	[K].FLIPNASQPESK.[V]		1	P63102	P63102 [104-115]		14-3-3 protein zeta/delta OS=Rattus norvegicus OX=10116 GN=Ywhaz PE=1 SV=1		2.10394e+06	High
High	[K].FIIPNVVK.[Y]		2	P04642	P04642 [119-126]		L-lactate dehydrogenase A chain OS=Rattus norvegicus OX=10116 GN=Ldha PE=1 SV=1		6.40776e+06	High
High	[K].FIIPQIVK.[Y]		3	P42123	P42123 [120-127]		L-lactate dehydrogenase B chain OS=Rattus norvegicus OX=10116 GN=Ldhb PE=1 SV=2		6.13594e+06	High
High	[K].FLPLFDR.[V]		3	P26772	P26772 [9-15]		10 kDa heat shock protein, mitochondrial OS=Rattus norvegicus OX=10116 GN=Hspe1 PE=1 SV=3		1.93092e+06	High
High	[R].FLQEYFDGNLKR.[Y]		2	P11598	P11598 [352-363]		Protein disulfide-isomerase A3 OS=Rattus norvegicus OX=10116 GN=Pdia3 PE=1 SV=2		455079	High
High	[K].FISDKDASVVGFFR.[D]		1	P11598	P11598 [148-161]		Protein disulfide-isomerase A3 OS=Rattus norvegicus OX=10116 GN=Pdia3 PE=1 SV=2		985544	High
High	[R].FLSEHPGGEEVLLEQAGADATESFEDVGHSPDAR.[E]		1	P04166	P04166 [51-84]		Cytochrome b5 type B OS=Rattus norvegicus OX=10116 GN=Cyb5b PE=1 SV=2		316476	High
High	[R].FLSQPFQVAEVFTGHMGK.[L]		2	P10719	P10719 [463-480]		ATP synthase subunit beta, mitochondrial OS=Rattus norvegicus OX=10116 GN=Atp5f1b PE=1 SV=2		2.16532e+06	High
High	[R].FLSQPFQVAEVFTGHMGK.[L]	1xOxidation [M16]	7	P10719	P10719 [463-480]		ATP synthase subunit beta, mitochondrial OS=Rattus norvegicus OX=10116 GN=Atp5f1b PE=1 SV=2		2.68498e+06	High
High	[K].FITILGTR.[S]		1	P14668	P14668 [192-199]		Annexin A5 OS=Rattus norvegicus OX=10116 GN=Anxa5 PE=1 SV=3		318881	High
High	[K].FLVGFTNK.[G]		1	Q7TPJ0	Q7TPJ0 [104-111]		Translocon-associated protein subunit alpha OS=Rattus norvegicus OX=10116 GN=Ssr1 PE=1 SV=1		270025	High
High	[K].FLVGPDGVPVRR.[Y]		1	P04041	P04041 [165-176]		Glutathione peroxidase 1 OS=Rattus norvegicus OX=10116 GN=Gpx1 PE=1 SV=4		409947	High
High	[R].FLVLDEADGLLSQGYSDFINR.[M]		1	Q641Y8	Q641Y8 [366-386]		ATP-dependent RNA helicase DDX1 OS=Rattus norvegicus OX=10116 GN=Ddx1 PE=1 SV=1		249143	High
High	[K].FIWNSEK.[K]		1	P07340	P07340 [15-21]		Sodium/potassium-transporting ATPase subunit beta-1 OS=Rattus norvegicus OX=10116 GN=Atp1b1 PE=1 SV=1		198391	High
High	[R].FNAHGDANTIVCNSKDDGTWGTEQR.[E]	1xCarbamidomethyl [C12]	1	P11762	P11762 [50-74]		Galectin-1 OS=Rattus norvegicus OX=10116 GN=Lgals1 PE=1 SV=2		230110	High
High	[K].FNASQLITQR.[A]		1	Q5XIH7	Q5XIH7 [148-157]		Prohibitin-2 OS=Rattus norvegicus OX=10116 GN=Phb2 PE=1 SV=1		1.849e+06	High
High	[K].FNDEHIPDSPFVVPVASLSDDAR.[R]		1	D3ZHA0	D3ZHA0 [2388-2410]		Filamin-C OS=Rattus norvegicus OX=10116 GN=Flnc PE=1 SV=1		1.02991e+06	High
High	[K].FNDEHIPDSPFVVPVASLSDDARR.[L]		1	D3ZHA0	D3ZHA0 [2388-2411]		Filamin-C OS=Rattus norvegicus OX=10116 GN=Flnc PE=1 SV=1		307603	High
High	[R].FNDGTDEK.[K]		1	P15999	P15999 [232-239]		ATP synthase subunit alpha, mitochondrial OS=Rattus norvegicus OX=10116 GN=Atp5f1a PE=1 SV=2		4279539	High
High	[K].FNGAHIPGSPFK.[I]		1	D3ZHA0	D3ZHA0 [2483-2494]		Filamin-C OS=Rattus norvegicus OX=10116 GN=Flnc PE=1 SV=1		251760	High
High	[K].FNHNLLPSETVHKPELSSKPPPSPK.[T]	1xPhospho [S23(100)]	1	A0A0G2K2P5	A0A0G2K2P5 [1545-1569]	A0A0G2K2P5 1xPhospho [S1567(100)]	Tight junction protein ZO-1 OS=Rattus norvegicus OX=10116 GN=Tjp1 PE=1 SV=1		263099	High
High	[R].FNIIQPGPIK.[T]		1	Q64591	Q64591 [235-244]		2,4-dienoyl-CoA reductase [(3E)-enoyl-CoA-producing], mitochondrial OS=Rattus norvegicus OX=10116 GN=Decr1 PE=1 SV=2		1.54731e+06	High
High	[K].FNISNGGPAPEAITDKIFQISK.[T]		1	P38652	P38652 [131-152]		Phosphoglucomutase-1 OS=Rattus norvegicus OX=10116 GN=Pgm1 PE=1 SV=2		499546	High
High	[K].FNIWGGSLSLGHPFGATGCR.[L]	1xCarbamidomethyl [C19]	1	Q60587	Q60587 [418-437]		Trifunctional enzyme subunit beta, mitochondrial OS=Rattus norvegicus OX=10116 GN=Hadhb PE=1 SV=1		379694	High
High	[K].FNPETDFLTGK.[D]		3	Q9ER34	Q9ER34 [507-517]		Aconitate hydratase, mitochondrial OS=Rattus norvegicus OX=10116 GN=Aco2 PE=1 SV=2		8.00196e+06	High
High	[K].FNPFVTSDR.[S]		1	P12749	P12749 [3-11]		Large ribosomal subunit protein uL24 OS=Rattus norvegicus OX=10116 GN=Rpl26 PE=1 SV=1	NoQuanValues		High
High	[R].FNSANEDNVTQVR.[T]		1	P04762	P04762 [432-444]		Catalase OS=Rattus norvegicus OX=10116 GN=Cat PE=1 SV=3		524204	High
High	[R].FNSITSAYYR.[S]	1xPhospho [S3(99.8)]	1	P35284	P35284 [103-112]	P35284 1xPhospho [S105(99.8)]	Ras-related protein Rab-12 OS=Rattus norvegicus OX=10116 GN=Rab12 PE=1 SV=2		548557	High
High	[K].FNVWDTAGQEK.[F]		1	P62828	P62828 [61-71]		GTP-binding nuclear protein Ran OS=Rattus norvegicus OX=10116 GN=Ran PE=1 SV=3		1.29703e+06	High
High	[R].FPGQLNADLR.[K]		2	P85108; Q4QRB4; Q6P9T8; P69897	P85108 [242-251]; Q4QRB4 [242-251]; Q6P9T8 [242-251]; P69897 [242-251]		Tubulin beta-2A chain OS=Rattus norvegicus OX=10116 GN=Tubb2a PE=1 SV=1;Tubulin beta-3 chain OS=Rattus norvegicus OX=10116 GN=Tubb3 PE=1 SV=1;Tubulin beta-4B chain OS=Rattus norvegicus OX=10116 GN=Tubb4b PE=1 SV=1;Tubulin beta-5 chain OS=Rattus norvegicus OX=10116 GN=Tubb5 PE=1 SV=1	NotUnique	1.54129e+06	High
High	[R].FPGQLNADLRK.[L]		2	P85108; Q4QRB4; Q6P9T8; P69897	P85108 [242-252]; Q4QRB4 [242-252]; Q6P9T8 [242-252]; P69897 [242-252]		Tubulin beta-2A chain OS=Rattus norvegicus OX=10116 GN=Tubb2a PE=1 SV=1;Tubulin beta-3 chain OS=Rattus norvegicus OX=10116 GN=Tubb3 PE=1 SV=1;Tubulin beta-4B chain OS=Rattus norvegicus OX=10116 GN=Tubb4b PE=1 SV=1;Tubulin beta-5 chain OS=Rattus norvegicus OX=10116 GN=Tubb5 PE=1 SV=1	NotUnique	1133457	High
High	[K].FPPEITVTPPTPTLLSPK.[G]	2xPhospho [T13(85.1); S16(99.9)]	1	O88480	O88480 [2106-2123]	O88480 2xPhospho [T2118(85.1); S2121(99.9)]	Calcineurin-binding protein cabin-1 OS=Rattus norvegicus OX=10116 GN=Cabin1 PE=1 SV=1		43742.8	High
High	[K].FQAFLDVSHFTPDEVTVR.[T]		1	O35878	O35878 [74-91]		Heat shock protein beta-2 OS=Rattus norvegicus OX=10116 GN=Hspb2 PE=3 SV=1		393383	High
High	[R].FQESEERPK.[L]		1	O88600	O88600 [689-697]		Heat shock 70 kDa protein 4 OS=Rattus norvegicus OX=10116 GN=Hspa4 PE=1 SV=1		235923	High
High	[K].FQFELTLEEDGESDTEKDSGSQVEEDTSCSDSK.[T]	1xCarbamidomethyl [C29]; 1xPhospho [T6(86.4)]	1	P14270	P14270 [729-761]	P14270 1xPhospho [T734(86.4)]	cAMP-specific 3',5'-cyclic phosphodiesterase 4D OS=Rattus norvegicus OX=10116 GN=Pde4d PE=1 SV=4	NoQuanValues		High
High	[R].FQLTDSQIYEVLSVIR.[D]		2	P47942	P47942 [174-189]		Dihydropyrimidinase-related protein 2 OS=Rattus norvegicus OX=10116 GN=Dpysl2 PE=1 SV=1		365991	High
High	[R].FQSLGVAFYR.[G]	1xPhospho [S3(100)]	1	P09527	P09527 [70-79]	P09527 1xPhospho [S72(100)]	Ras-related protein Rab-7a OS=Rattus norvegicus OX=10116 GN=Rab7a PE=1 SV=2		273418	High
High	[R].FQSSHHSTDITSLDQYVER.[M]		1	Q66HD0	Q66HD0 [512-530]		Endoplasmin OS=Rattus norvegicus OX=10116 GN=Hsp90b1 PE=1 SV=2	NoQuanValues		High
High	[R].FQTAPPGKYPNGFR.[D]		1	P97521	P97521 [237-250]		Mitochondrial carnitine/acylcarnitine carrier protein OS=Rattus norvegicus OX=10116 GN=Slc25a20 PE=1 SV=1		110113	High
High	[R].FQVATVTEK.[G]		2	P34067	P34067 [231-239]		Proteasome subunit beta type-4 OS=Rattus norvegicus OX=10116 GN=Psmb4 PE=1 SV=2		471678	High
High	[K].FRGPFTDVVTTNLK.[L]		1	Q9Z269	Q9Z269 [18-31]		Vesicle-associated membrane protein-associated protein B OS=Rattus norvegicus OX=10116 GN=Vapb PE=1 SV=3	NoQuanValues		High
High	[R].FRRSETPPHWR.[Q]	2xPhospho [S4(100); T6(100)]	1	O55035	O55035 [351-361]	O55035 2xPhospho [S354(100); T356(100)]	Peptidyl-prolyl cis-trans isomerase G OS=Rattus norvegicus OX=10116 GN=Ppig PE=1 SV=2		3.12494e+06	High
High	[K].FSDEGDSDSALDSVSPCPSSPK.[Q]	1xCarbamidomethyl [C17]; 1xPhospho [S]	1	Q63744	Q63744 [490-511]		Rho GTPase-activating protein 7 OS=Rattus norvegicus OX=10116 GN=Dlc1 PE=1 SV=3		542027	High
High	[R].FSELTSEK.[L]		1	Q68FQ0	Q68FQ0 [345-352]		T-complex protein 1 subunit epsilon OS=Rattus norvegicus OX=10116 GN=Cct5 PE=1 SV=1		333032	High
High	[R].FSFKKSFK.[L]	2xPhospho [S2(100); S6(100)]	1	P30009	P30009 [151-158]	P30009 2xPhospho [S152(100); S156(100)]	Myristoylated alanine-rich C-kinase substrate OS=Rattus norvegicus OX=10116 GN=Marcks PE=1 SV=2		2527974	High
High	[R].FSGWYDADLSPAGHEEAKR.[G]		1	P25113	P25113 [22-40]		Phosphoglycerate mutase 1 OS=Rattus norvegicus OX=10116 GN=Pgam1 PE=1 SV=4		258471	High
High	[K].FSKDTVIIVSEPSEDEESHDLPSATR.[R]	2xPhospho [S10(100); S13(100)]	1	D3Z9Z9	D3Z9Z9 [115-140]	D3Z9Z9 2xPhospho [S124(100); S127(100)]	SWI/SNF-related matrix-associated actin-dependent regulator of chromatin subfamily A containing DEAD/H box 1 OS=Rattus norvegicus OX=10116 GN=Smarcad1 PE=1 SV=1		954374	High
High	[R].FSKEEIDQMFAAFPPDVTGNLDYK.[N]		2	P08733	P08733 [130-153]		Myosin regulatory light chain 2, ventricular/cardiac muscle isoform OS=Rattus norvegicus OX=10116 GN=Myl2 PE=1 SV=2		1.00826e+06	High
High	[K].FSNEEIAMATVTALR.[R]		1	P05065	P05065 [244-258]		Fructose-bisphosphate aldolase A OS=Rattus norvegicus OX=10116 GN=Aldoa PE=1 SV=2		337821	High
High	[K].FSNEEIAMATVTALRR.[T]		2	P05065	P05065 [244-259]		Fructose-bisphosphate aldolase A OS=Rattus norvegicus OX=10116 GN=Aldoa PE=1 SV=2		1551305	High
High	[R].FSNISAAK.[A]		1	Q7TPB1	Q7TPB1 [35-42]		T-complex protein 1 subunit delta OS=Rattus norvegicus OX=10116 GN=Cct4 PE=1 SV=3		349006	High
High	[K].FSPAGPILSIR.[V]		1	Q9EPH8	Q9EPH8 [31-41]		Polyadenylate-binding protein 1 OS=Rattus norvegicus OX=10116 GN=Pabpc1 PE=1 SV=1		548184	High
High	[K].FSPLTANLMNLLAENGR.[L]		1	Q06647	Q06647 [101-117]		ATP synthase subunit O, mitochondrial OS=Rattus norvegicus OX=10116 GN=Atp5po PE=1 SV=1		266389	High
High	[R].FSPNSSNPIIVSCGWDK.[L]	1xCarbamidomethyl [C13]	1	P63245	P63245 [156-172]		Small ribosomal subunit protein RACK1 OS=Rattus norvegicus OX=10116 GN=Rack1 PE=1 SV=3	NoQuanValues		High
High	[R].FSPTDFLAK.[M]		1	Q5SGE0	Q5SGE0 [178-186]		Leucine-rich PPR motif-containing protein, mitochondrial OS=Rattus norvegicus OX=10116 GN=Lrpprc PE=1 SV=1		374892	High
High	[K].FSSQQVSTK.[Q]		1	Q812D1	Q812D1 [92-100]		PC4 and SFRS1-interacting protein OS=Rattus norvegicus OX=10116 GN=Psip1 PE=1 SV=1	NoQuanValues		High
High	[R].FSTPEQAAK.[N]		1	F1LQ48	F1LQ48 [519-527]		Heterogeneous nuclear ribonucleoprotein L OS=Rattus norvegicus OX=10116 GN=Hnrnpl PE=1 SV=2		516825	High
High	[R].FSTYSQSPPDTPSLR.[E]	1xPhospho [T11(88.2)]	1	Q4FZU8	Q4FZU8 [341-355]	Q4FZU8 1xPhospho [T351(88.2)]	Rho family-interacting cell polarization regulator 1 OS=Rattus norvegicus OX=10116 GN=Ripor1 PE=1 SV=2		1.01875e+06	High
High	[K].FSVCVLGDQQHCDEAK.[A]	2xCarbamidomethyl [C4; C12]	1	P62907	P62907 [63-78]		Large ribosomal subunit protein uL1 OS=Rattus norvegicus OX=10116 GN=Rpl10a PE=1 SV=2		498015	High
High	[R].FSVNLDVK.[H]		2	P23928	P23928 [75-82]		Alpha-crystallin B chain OS=Rattus norvegicus OX=10116 GN=Cryab PE=1 SV=1		1.85932e+06	High
High	[K].FSVSPVVR.[V]		1	P05197	P05197 [499-506]		Elongation factor 2 OS=Rattus norvegicus OX=10116 GN=Eef2 PE=1 SV=4		1.51627e+06	High
High	[K].FSVSTPSQPSCK.[S]	1xCarbamidomethyl [C11]; 1xPhospho [S/T]	1	Q925B3	Q925B3 [1400-1411]		Transient receptor potential cation channel subfamily M member 7 OS=Rattus norvegicus OX=10116 GN=Trpm7 PE=1 SV=2		809876	High
High	[K].FTADLDSDDDFSGLDEKDEDEDFFPLDDTPPK.[T]	2xPhospho [T2(86.9); S7(86.9)]	1	P41516	P41516 [1322-1353]	P41516 2xPhospho [T1323(86.9); S1328(86.9)]	DNA topoisomerase 2-alpha OS=Rattus norvegicus OX=10116 GN=Top2a PE=1 SV=1		1.05424e+06	High
High	[K].FTATAGIQVVGDDLTVTNPK.[R]		2	P04764	P04764 [307-326]		Alpha-enolase OS=Rattus norvegicus OX=10116 GN=Eno1 PE=1 SV=4		708571	High
High	[K].FTATAGIQVVGDDLTVTNPKR.[I]		2	P04764	P04764 [307-327]		Alpha-enolase OS=Rattus norvegicus OX=10116 GN=Eno1 PE=1 SV=4		749300	High
High	[R].FTAVEDQYYCVDCYK.[N]	2xCarbamidomethyl [C10; C13]	1	Q9WUH4	Q9WUH4 [200-214]		Four and a half LIM domains protein 1 OS=Rattus norvegicus OX=10116 GN=Fhl1 PE=2 SV=1		352227	High
High	[R].FTDEEVDELYR.[E]		1	P13832	P13832 [134-144]		Myosin regulatory light chain RLC-A OS=Rattus norvegicus OX=10116 GN=Rlc-a PE=2 SV=2		503322	High
High	[K].FTDEKSERPSSSEKNESHSATR.[S]	2xPhospho [S/T]	1	Q9WVC7	Q9WVC7 [735-756]		A-kinase anchor protein 6 OS=Rattus norvegicus OX=10116 GN=Akap6 PE=1 SV=1		102805	High
High	[K].FTDLFEK.[M]		1	Q9QZA2	Q9QZA2 [356-362]		Programmed cell death 6-interacting protein OS=Rattus norvegicus OX=10116 GN=Pdcd6ip PE=1 SV=2	NoQuanValues		High
High	[R].FTDQSLSPEDAESLSVLSVVSPDTTKQEATPRSPCSLK.[E]	1xCarbamidomethyl [C35]; 1xPhospho [S/T]	1	P34926	P34926 [1128-1165]		Microtubule-associated protein 1A OS=Rattus norvegicus OX=10116 GN=Map1a PE=1 SV=1		779075	High
High	[R].FTEEYQLFEELGK.[G]		2	P11275	P11275 [9-21]		Calcium/calmodulin-dependent protein kinase type II subunit alpha OS=Rattus norvegicus OX=10116 GN=Camk2a PE=1 SV=1		425559	High
High	[KR].FTGSEIR.[VH]		1	Q03346; Q68FY0	Q03346 [279-285]; Q68FY0 [270-276]		Mitochondrial-processing peptidase subunit beta OS=Rattus norvegicus OX=10116 GN=Pmpcb PE=1 SV=3;Cytochrome b-c1 complex subunit 1, mitochondrial OS=Rattus norvegicus OX=10116 GN=Uqcrc1 PE=1 SV=1	NotUnique	2.628e+06	High
High	[K].FTGYQTIQQQSSSETEGEGGNTADASSEEEGDRVEDGK.[G]	2xPhospho [S/T/Y]	2	Q923W4	Q923W4 [96-133]		Hepatoma-derived growth factor-related protein 3 OS=Rattus norvegicus OX=10116 GN=Hdgfl3 PE=1 SV=1		9165262	High
High	[K].FTGYQTIQQQSSSETEGEGGNTADASSEEEGDRVEDGK.[G]	3xPhospho [S/T/Y]	1	Q923W4	Q923W4 [96-133]		Hepatoma-derived growth factor-related protein 3 OS=Rattus norvegicus OX=10116 GN=Hdgfl3 PE=1 SV=1		731397	High
High	[K].FTGYQTIQQQSSSETEGEGGNTADASSEEEGDRVEDGKGK.[R]	2xPhospho [S26(98.2); S27(98.2)]	2	Q923W4	Q923W4 [96-135]	Q923W4 2xPhospho [S121(98.2); S122(98.2)]	Hepatoma-derived growth factor-related protein 3 OS=Rattus norvegicus OX=10116 GN=Hdgfl3 PE=1 SV=1		1.86339e+07	High
High	[K].FTGYQTIQQQSSSETEGEGGNTADASSEEEGDRVEDGKGKR.[K]	2xPhospho [S26(95.1); S27(91.8)]	1	Q923W4	Q923W4 [96-136]	Q923W4 2xPhospho [S121(95.1); S122(91.8)]	Hepatoma-derived growth factor-related protein 3 OS=Rattus norvegicus OX=10116 GN=Hdgfl3 PE=1 SV=1		6840202	High
High	[K].FTGYQTIQQQSSSETEGEGGNTADASSEEEGDRVEDGKGKR.[K]	3xPhospho [S26(95.6); S27(97.2); T/S/Y]	1	Q923W4	Q923W4 [96-136]	Q923W4 3xPhospho [S121(95.6); S122(97.2); T/S/Y]	Hepatoma-derived growth factor-related protein 3 OS=Rattus norvegicus OX=10116 GN=Hdgfl3 PE=1 SV=1		1.49733e+06	High
High	[R].FTPGTFTNQIQAAFREPR.[L]		1	P38983	P38983 [103-120]		Small ribosomal subunit protein uS2 OS=Rattus norvegicus OX=10116 GN=Rpsa PE=1 SV=3		551895	High
High	[R].FTQAGSEVSALLGR.[I]		4	P10719	P10719 [311-324]		ATP synthase subunit beta, mitochondrial OS=Rattus norvegicus OX=10116 GN=Atp5f1b PE=1 SV=2		2.87959e+07	High
High	[K].FTQVSPTTLTAQWTAPSVK.[L]		1	P04937	P04937 [1820-1838]		Fibronectin OS=Rattus norvegicus OX=10116 GN=Fn1 PE=1 SV=2		138012	High
High	[K].FTVDLPK.[K]		1	Q5U2Q7	Q5U2Q7 [172-178]		Eukaryotic peptide chain release factor subunit 1 OS=Rattus norvegicus OX=10116 GN=Etf1 PE=2 SV=3	NoQuanValues		High
High	[K].FTVTPSTTQVVGILK.[I]		1	Q3T1K5	Q3T1K5 [179-193]		F-actin-capping protein subunit alpha-2 OS=Rattus norvegicus OX=10116 GN=Capza2 PE=1 SV=1		353754	High
High	[R].FVDHVFDEQVIDSLTVK.[I]		1	P07153	P07153 [353-369]		Dolichyl-diphosphooligosaccharide--protein glycosyltransferase subunit 1 OS=Rattus norvegicus OX=10116 GN=Rpn1 PE=2 SV=1	NoQuanValues		High
High	[R].FVDLYGAQK.[V]		1	Q64428	Q64428 [720-728]		Trifunctional enzyme subunit alpha, mitochondrial OS=Rattus norvegicus OX=10116 GN=Hadha PE=1 SV=2		2356448	High
High	[K].FVEGLPINDFSR.[E]		3	O88989	O88989 [299-310]		Malate dehydrogenase, cytoplasmic OS=Rattus norvegicus OX=10116 GN=Mdh1 PE=1 SV=3		8390871	High
High	[R].FVFHNEQVYCPDCAK.[K]	2xCarbamidomethyl [C10; C13]	1	Q9WUH4	Q9WUH4 [264-278]		Four and a half LIM domains protein 1 OS=Rattus norvegicus OX=10116 GN=Fhl1 PE=2 SV=1		633234	High
High	[R].FVFSLVDAMNGK.[E]		1	P04636	P04636 [258-269]		Malate dehydrogenase, mitochondrial OS=Rattus norvegicus OX=10116 GN=Mdh2 PE=1 SV=2		415705	High
High	[R].FVFSLVDAMNGK.[E]	1xOxidation [M9]	1	P04636	P04636 [258-269]		Malate dehydrogenase, mitochondrial OS=Rattus norvegicus OX=10116 GN=Mdh2 PE=1 SV=2	NoQuanValues		High
High	[K].FVMQEEFSR.[D]		1	P11598	P11598 [336-344]		Protein disulfide-isomerase A3 OS=Rattus norvegicus OX=10116 GN=Pdia3 PE=1 SV=2		313248	High
High	[K].FVQENLAPK.[A]		1	P12007	P12007 [57-65]		Isovaleryl-CoA dehydrogenase, mitochondrial OS=Rattus norvegicus OX=10116 GN=Ivd PE=1 SV=2		628901	High
High	[R].FVSEGDGGR.[L]	1xPhospho [S3(100)]	1	Q9JID1	Q9JID1 [455-463]	Q9JID1 1xPhospho [S457(100)]	Programmed cell death protein 4 OS=Rattus norvegicus OX=10116 GN=Pdcd4 PE=1 SV=2		916665	High
High	[K].FVSISDLFVPK.[D]		1	P50399	P50399 [380-390]		Rab GDP dissociation inhibitor beta OS=Rattus norvegicus OX=10116 GN=Gdi2 PE=1 SV=2		498230	High
High	[R].FVTVQTISGTGALR.[V]		1	P00507	P00507 [126-139]		Aspartate aminotransferase, mitochondrial OS=Rattus norvegicus OX=10116 GN=Got2 PE=1 SV=2		1.36598e+06	High
High	[K].FVVDVDKNIDINDVTPNCR.[V]	1xCarbamidomethyl [C18]	1	P62198	P62198 [95-113]		26S proteasome regulatory subunit 8 OS=Rattus norvegicus OX=10116 GN=Psmc5 PE=1 SV=1	NoQuanValues		High
High	[K].FVVPKPR.[S]		2	P16036	P16036 [242-248]		Solute carrier family 25 member 3 OS=Rattus norvegicus OX=10116 GN=Slc25a3 PE=1 SV=1		627825	High
High	[K].FWEVISDEHGIDPTGTYHGDSDLQLDR.[I]		1	P69897	P69897 [20-46]		Tubulin beta-5 chain OS=Rattus norvegicus OX=10116 GN=Tubb5 PE=1 SV=1	NoQuanValues		High
High	[K].FWEVISDEHGIDPTGTYHGDSDLQLER.[I]		1	Q6P9T8	Q6P9T8 [20-46]		Tubulin beta-4B chain OS=Rattus norvegicus OX=10116 GN=Tubb4b PE=1 SV=1		911201	High
High	[R].FYALSAR.[F]		1	P18418	P18418 [74-80]		Calreticulin OS=Rattus norvegicus OX=10116 GN=Calr PE=1 SV=1		913111	High
High	[K].FYEQFSK.[N]		1	P82995	P82995 [438-444]		Heat shock protein HSP 90-alpha OS=Rattus norvegicus OX=10116 GN=Hsp90aa1 PE=1 SV=3		552098	High
High	[R].FYFENLWSR.[N]		2	P11275	P11275 [397-405]		Calcium/calmodulin-dependent protein kinase type II subunit alpha OS=Rattus norvegicus OX=10116 GN=Camk2a PE=1 SV=1		228002	High
High	[K].FYGDQEKDKGLQTSQDAR.[F]		1	P18418	P18418 [56-73]		Calreticulin OS=Rattus norvegicus OX=10116 GN=Calr PE=1 SV=1		296365	High
High	[K].FYGPAGPYGIFAGR.[D]		1	Q5XIU9	Q5XIU9 [130-143]		Membrane-associated progesterone receptor component 2 OS=Rattus norvegicus OX=10116 GN=Pgrmc2 PE=1 SV=1		365977	High
High	[R].FYLGGPTSVR.[G]		1	Q6AXV4	Q6AXV4 [337-346]		Sorting and assembly machinery component 50 homolog OS=Rattus norvegicus OX=10116 GN=Samm50 PE=1 SV=1		458193	High
High	[K].FYPEDVADELIQDITQK.[L]		1	P31977	P31977 [84-100]		Ezrin OS=Rattus norvegicus OX=10116 GN=Ezr PE=1 SV=3	NoQuanValues		High
High	[K].FYPEDVSEELIQDITQR.[L]		2	O35763	O35763 [84-100]		Moesin OS=Rattus norvegicus OX=10116 GN=Msn PE=1 SV=3		288799	High
High	[K].FYTDPVEAVK.[D]		1	B2GV06	B2GV06 [42-51]		Succinyl-CoA:3-ketoacid coenzyme A transferase 1, mitochondrial OS=Rattus norvegicus OX=10116 GN=Oxct1 PE=1 SV=1		474682	High
High	[K].GAAEEADSEDSDAEEKPVKQEDFPK.[D]	2xPhospho [S8(100); S11(100)]	1	Q5U2Y6	Q5U2Y6 [88-112]	Q5U2Y6 2xPhospho [S95(100); S98(100)]	Tuftelin-interacting protein 11 OS=Rattus norvegicus OX=10116 GN=Tfip11 PE=1 SV=1		7212296	High
High	[K].GAAEEADSEDSDAEEKPVKQEDFPKDLGPK.[K]	2xPhospho [S8(100); S11(100)]	1	Q5U2Y6	Q5U2Y6 [88-117]	Q5U2Y6 2xPhospho [S95(100); S98(100)]	Tuftelin-interacting protein 11 OS=Rattus norvegicus OX=10116 GN=Tfip11 PE=1 SV=1		1.21972e+06	High
High	[K].GAAGRPLELSDFR.[M]		1	Q62733	Q62733 [368-380]		Lamina-associated polypeptide 2, isoform beta OS=Rattus norvegicus OX=10116 GN=Tmpo PE=1 SV=3		287655	High
High	[K].GAAIDALNDGELQK.[A]		1	P50503	P50503 [118-131]		Hsc70-interacting protein OS=Rattus norvegicus OX=10116 GN=St13 PE=1 SV=1	NoQuanValues		High
High	[K].GAALITAVGVR.[L]		1	P05708	P05708 [900-910]		Hexokinase-1 OS=Rattus norvegicus OX=10116 GN=Hk1 PE=1 SV=4		571521	High
High	[R].GAAQNIIPASTGAAK.[A]		3	P04797	P04797 [199-213]		Glyceraldehyde-3-phosphate dehydrogenase OS=Rattus norvegicus OX=10116 GN=Gapdh PE=1 SV=3		21848740	High
High	[R].GADCCVLVFDVTAPNTFK.[T]	2xCarbamidomethyl [C4; C5]	1	P09527	P09527 [80-97]		Ras-related protein Rab-7a OS=Rattus norvegicus OX=10116 GN=Rab7a PE=1 SV=2	NoQuanValues		High
High	[K].GADPEETILNAFK.[V]		1	P08733	P08733 [92-104]		Myosin regulatory light chain 2, ventricular/cardiac muscle isoform OS=Rattus norvegicus OX=10116 GN=Myl2 PE=1 SV=2		3.20293e+06	High
High	[K].GADYLVTEVENGGSLGSK.[K]		1	P11980	P11980 [189-206]		Pyruvate kinase PKM OS=Rattus norvegicus OX=10116 GN=Pkm PE=1 SV=3		1.35531e+06	High
High	[R].GAENEAGTEEQEGMEESPASVGTQQEGTESSDPENTR.[T]	1xOxidation [M14]; 1xPhospho [S/T]	2	E9PT37	E9PT37 [834-870]		RNA-binding protein 20 OS=Rattus norvegicus OX=10116 GN=Rbm20 PE=1 SV=1		251028	High
High	[K].GAEQGSEEEKEEK.[E]	1xPhospho [S6(100)]	1	Q6MG08	Q6MG08 [222-234]	Q6MG08 1xPhospho [S227(100)]	ATP-binding cassette sub-family F member 1 OS=Rattus norvegicus OX=10116 GN=Abcf1 PE=1 SV=1		857499	High
High	[K].GAEQGSEEEKEEKEGEVK.[A]	1xPhospho [S6(100)]	3	Q6MG08	Q6MG08 [222-239]	Q6MG08 1xPhospho [S227(100)]	ATP-binding cassette sub-family F member 1 OS=Rattus norvegicus OX=10116 GN=Abcf1 PE=1 SV=1		9.51955e+06	High
High	[K].GAGAFGYFEVTHDITR.[Y]		1	P04762	P04762 [78-93]		Catalase OS=Rattus norvegicus OX=10116 GN=Cat PE=1 SV=3		140701	High
High	[R].GAGFVASPLLK.[Q]		1	P50430	P50430 [323-333]		Arylsulfatase B OS=Rattus norvegicus OX=10116 GN=Arsb PE=2 SV=2	NoQuanValues		High
High	[R].GAGGQGQLDVR.[M]		1	D3ZHA0	D3ZHA0 [993-1003]		Filamin-C OS=Rattus norvegicus OX=10116 GN=Flnc PE=1 SV=1		492679	High
High	[K].GAGTDDHTLIR.[V]		1	P14668	P14668 [259-269]		Annexin A5 OS=Rattus norvegicus OX=10116 GN=Anxa5 PE=1 SV=3		429468	High
High	[R].GAGTGGLGLAIEGPSEAK.[M]		1	D3ZHA0	D3ZHA0 [1378-1395]		Filamin-C OS=Rattus norvegicus OX=10116 GN=Flnc PE=1 SV=1		1.10898e+06	High
High	[K].GAGTGGLGLTVEGPCEAK.[I]	1xCarbamidomethyl [C15]	1	D3ZHA0	D3ZHA0 [1090-1107]		Filamin-C OS=Rattus norvegicus OX=10116 GN=Flnc PE=1 SV=1		886034	High
High	[R].GAGYTFGQDISETFNHANGLTLVSR.[A]		1	P63331	P63331 [215-239]		Serine/threonine-protein phosphatase 2A catalytic subunit alpha isoform OS=Rattus norvegicus OX=10116 GN=Ppp2ca PE=1 SV=1	NoQuanValues		High
High	[K].GALVLGSSLK.[Q]		1	O08730	O08730 [18-27]		Glycogenin-1 OS=Rattus norvegicus OX=10116 GN=Gyg1 PE=2 SV=4		1.65884e+06	High
High	[R].GALVVVNDLGGDFK.[G]		1	P97852	P97852 [33-46]		Peroxisomal multifunctional enzyme type 2 OS=Rattus norvegicus OX=10116 GN=Hsd17b4 PE=1 SV=3		173298	High
High	[K].GALYCELCYEK.[F]	2xCarbamidomethyl [C5; C8]	1	Q62920	Q62920 [458-468]		PDZ and LIM domain protein 5 OS=Rattus norvegicus OX=10116 GN=Pdlim5 PE=1 SV=2		632322	High
High	[K].GANPVEIR.[R]		1	P63039	P63039 [134-141]		60 kDa heat shock protein, mitochondrial OS=Rattus norvegicus OX=10116 GN=Hspd1 PE=1 SV=1		2.36699e+06	High
High	[K].GANPVEIRR.[G]		1	P63039	P63039 [134-142]		60 kDa heat shock protein, mitochondrial OS=Rattus norvegicus OX=10116 GN=Hspd1 PE=1 SV=1		290590	High
High	[R].GANSSSQNPLVYLDVGADGQPLGR.[V]		1	P29117	P29117 [37-60]		Peptidyl-prolyl cis-trans isomerase F, mitochondrial OS=Rattus norvegicus OX=10116 GN=Ppif PE=1 SV=2		480699	High
High	[K].GAPEGVIDR.[C]		1	Q64578; P11507	Q64578 [516-524]; P11507 [515-523]		Sarcoplasmic/endoplasmic reticulum calcium ATPase 1 OS=Rattus norvegicus OX=10116 GN=Atp2a1 PE=1 SV=1;Sarcoplasmic/endoplasmic reticulum calcium ATPase 2 OS=Rattus norvegicus OX=10116 GN=Atp2a2 PE=1 SV=1	NotUnique	3744188	High
High	[K].GAPLNTPVTEDR.[F]		1	Q6UPE1	Q6UPE1 [134-145]		Electron transfer flavoprotein-ubiquinone oxidoreductase, mitochondrial OS=Rattus norvegicus OX=10116 GN=Etfdh PE=1 SV=1		1.029e+06	High
High	[R].GAPLVVICQGK.[I]	1xCarbamidomethyl [C8]	1	Q62952	Q62952 [441-451]		Dihydropyrimidinase-related protein 3 OS=Rattus norvegicus OX=10116 GN=Dpysl3 PE=1 SV=2		317478	High
High	[R].GAPPSSNIEDFHGLLPK.[G]		1	P43244	P43244 [271-287]		Matrin-3 OS=Rattus norvegicus OX=10116 GN=Matr3 PE=1 SV=2		429852	High
High	[K].GAPTTSLVSIAVTK.[I]		1	Q64057	Q64057 [219-232]		Alpha-aminoadipic semialdehyde dehydrogenase OS=Rattus norvegicus OX=10116 GN=Aldh7a1 PE=1 SV=2		204684	High
High	[R].GAPVNVSSSDLTGR.[Q]	1xPhospho [S7(98.9)]	1	Q06486	Q06486 [376-389]	Q06486 1xPhospho [S382(98.9)]	Casein kinase I isoform delta OS=Rattus norvegicus OX=10116 GN=Csnk1d PE=1 SV=2		975987	High
High	[K].GASAATGVPLESDEDSNDNDNDLENENCMHTN.[-]	1xCarbamidomethyl [C28]; 1xOxidation [M29]; 2xPhospho [S3(93.7); T/S]	1	Q9R085	Q9R085 [921-952]	Q9R085 2xPhospho [S923(93.7); T/S]	Ubiquitin carboxyl-terminal hydrolase 15 OS=Rattus norvegicus OX=10116 GN=Usp15 PE=1 SV=1	NoQuanValues		High
High	[R].GASGGTGGRSLDSR.[L]	1xPhospho [S10(99.7)]	1	Q3B8N7	Q3B8N7 [114-127]	Q3B8N7 1xPhospho [S123(99.7)]	TSC22 domain family protein 4 OS=Rattus norvegicus OX=10116 GN=Tsc22d4 PE=1 SV=1		343191	High
High	[R].GASIVEDKLVEDLK.[T]		1	P10860	P10860 [77-90]		Glutamate dehydrogenase 1, mitochondrial OS=Rattus norvegicus OX=10116 GN=Glud1 PE=1 SV=2		554620	High
High	[R].GASWGAIR.[A]	1xPhospho [S3(100)]	1	A1A5P0	A1A5P0 [316-323]	A1A5P0 1xPhospho [S318(100)]	Cdc42 effector protein 1 OS=Rattus norvegicus OX=10116 GN=Cdc42ep1 PE=1 SV=1		467910	High
High	[R].GASYSSIPK.[F]		1	D3ZHA0	D3ZHA0 [2623-2631]		Filamin-C OS=Rattus norvegicus OX=10116 GN=Flnc PE=1 SV=1		477504	High
High	[R].GASYSSIPKFSSDASK.[V]	1xPhospho [S11(82.2)]	1	D3ZHA0	D3ZHA0 [2623-2638]	D3ZHA0 1xPhospho [S2633(82.2)]	Filamin-C OS=Rattus norvegicus OX=10116 GN=Flnc PE=1 SV=1		293747	High
High	[K].GATPAEDDEDNDIDLFGSDEEEEDKEAAR.[L]		1	Q68FR9	Q68FR9 [145-173]		Elongation factor 1-delta OS=Rattus norvegicus OX=10116 GN=Eef1d PE=1 SV=2		1.01879e+06	High
High	[K].GATPAEDDEDNDIDLFGSDEEEEDKEAAR.[L]	1xPhospho [S18(100)]	6	Q68FR9	Q68FR9 [145-173]	Q68FR9 1xPhospho [S162(100)]	Elongation factor 1-delta OS=Rattus norvegicus OX=10116 GN=Eef1d PE=1 SV=2		3.32052e+08	High
High	[K].GATPAEDDEDNDIDLFGSDEEEEDKEAAR.[L]	2xPhospho [T3(100); S18(100)]	1	Q68FR9	Q68FR9 [145-173]	Q68FR9 2xPhospho [T147(100); S162(100)]	Elongation factor 1-delta OS=Rattus norvegicus OX=10116 GN=Eef1d PE=1 SV=2		2.03973e+06	High
High	[R].GATPYGGVKLEDLIVK.[D]		1	P17764	P17764 [163-178]		Acetyl-CoA acetyltransferase, mitochondrial OS=Rattus norvegicus OX=10116 GN=Acat1 PE=1 SV=1		671115	High
High	[R].GATPYGGVKLEDLIVKDGLTDVYNK.[I]		1	P17764	P17764 [163-187]		Acetyl-CoA acetyltransferase, mitochondrial OS=Rattus norvegicus OX=10116 GN=Acat1 PE=1 SV=1		295998	High
High	[R].GATQQILDEAER.[S]		1	Q5XIM9	Q5XIM9 [377-388]		T-complex protein 1 subunit beta OS=Rattus norvegicus OX=10116 GN=Cct2 PE=1 SV=3		692358	High
High	[R].GAVDIPAAASFK.[H]		1	O35567	O35567 [255-266]		Bifunctional purine biosynthesis protein ATIC OS=Rattus norvegicus OX=10116 GN=Atic PE=1 SV=2		664587	High
High	[R].GAVGALLVYDIAK.[H]		1	O35509	O35509 [83-95]		Ras-related protein Rab-11B OS=Rattus norvegicus OX=10116 GN=Rab11b PE=1 SV=4		346343	High
High	[R].GAVGEQLGK.[M]		1	A0JPQ4	A0JPQ4 [170-178]		Tripartite motif-containing protein 72 OS=Rattus norvegicus OX=10116 GN=Trim72 PE=1 SV=1		324869	High
High	[K].GAVSAEQVIAGFNR.[L]		1	B0BN18	B0BN18 [19-32]		Prefoldin subunit 2 OS=Rattus norvegicus OX=10116 GN=Pfdn2 PE=2 SV=1	NoQuanValues		High
High	[K].GAVSAGQQELDKESGTSVDEVAK.[Q]		1	P38062	P38062 [47-69]		Methionine aminopeptidase 2 OS=Rattus norvegicus OX=10116 GN=Metap2 PE=1 SV=2	NoQuanValues		High
High	[K].GAVVGIDLGTTNSCVAVMEGK.[Q]	1xCarbamidomethyl [C14]	1	P48721	P48721 [53-73]		Stress-70 protein, mitochondrial OS=Rattus norvegicus OX=10116 GN=Hspa9 PE=1 SV=3	NoQuanValues		High
High	[K].GAVYSFDPVGSYQR.[D]		1	P18421	P18421 [146-159]		Proteasome subunit beta type-1 OS=Rattus norvegicus OX=10116 GN=Psmb1 PE=1 SV=3		276115	High
High	[K].GAWSNVLR.[G]		1	Q09073; Q05962	Q09073 [273-280]; Q05962 [273-280]		ADP/ATP translocase 2 OS=Rattus norvegicus OX=10116 GN=Slc25a5 PE=1 SV=3;ADP/ATP translocase 1 OS=Rattus norvegicus OX=10116 GN=Slc25a4 PE=1 SV=3	NotUnique	4.54469e+06	High
High	[K].GAYVPSSPTR.[L]	1xPhospho [S7(93.1)]	1	Q6AY57	Q6AY57 [389-398]	Q6AY57 1xPhospho [S395(93.1)]	WD repeat domain phosphoinositide-interacting protein 2 OS=Rattus norvegicus OX=10116 GN=Wipi2 PE=1 SV=1		4.02449e+06	High
High	[R].GCALQCAILSPAFK.[V]	2xCarbamidomethyl [C2; C6]	1	O88600; Q66HA8	O88600 [375-388]; Q66HA8 [375-388]		Heat shock 70 kDa protein 4 OS=Rattus norvegicus OX=10116 GN=Hspa4 PE=1 SV=1;Heat shock protein 105 kDa OS=Rattus norvegicus OX=10116 GN=Hsph1 PE=1 SV=1	NotUnique	767970	High
High	[R].GCDSPDPDTSYVLTPHTEEK.[Y]	1xCarbamidomethyl [C2]; 2xPhospho [S4(100); T14(100)]	1	Q2MJT0	Q2MJT0 [95-114]	Q2MJT0 2xPhospho [S98(100); T108(100)]	Myocyte-specific enhancer factor 2A OS=Rattus norvegicus OX=10116 GN=Mef2a PE=1 SV=1		5.13878e+06	High
High	[K].GCDVVVIPAGVPR.[K]	1xCarbamidomethyl [C2]	1	P04636	P04636 [92-104]		Malate dehydrogenase, mitochondrial OS=Rattus norvegicus OX=10116 GN=Mdh2 PE=1 SV=2		13592872	High
High	[K].GCGAKTPPSSPPEVSEDEDAKVTK.[K]	1xCarbamidomethyl [C2]; 3xPhospho [T6(100); S10(80.5); S15(98.4)]	2	B0BN49	B0BN49 [135-158]	B0BN49 3xPhospho [T140(100); S144(80.5); S149(98.4)]	RNA-binding motif protein, X-linked 2 OS=Rattus norvegicus OX=10116 GN=Rbmx2 PE=2 SV=1		1.07653e+06	High
High	[R].GCITIIGGGDTATCCAK.[W]	3xCarbamidomethyl [C2; C14; C15]	1	P16617	P16617 [366-382]		Phosphoglycerate kinase 1 OS=Rattus norvegicus OX=10116 GN=Pgk1 PE=1 SV=2		2.07396e+06	High
High	[K].GCSFLPDPYQK.[Q]	1xCarbamidomethyl [C2]	1	P10960	P10960 [469-479]		Prosaposin OS=Rattus norvegicus OX=10116 GN=Psap PE=1 SV=1		2.66408e+06	High
High	[K].GCSPAHAHGHH.[-]	1xCarbamidomethyl [C2]	1	D3Z9R8	D3Z9R8 [50-60]		ATP synthase subunit ATP5MPL, mitochondrial OS=Rattus norvegicus OX=10116 GN=Atp5mpl PE=1 SV=1		96627.1	High
High	[R].GCTATLGNFAK.[A]	1xCarbamidomethyl [C2]	1	P27952	P27952 [228-238]		Small ribosomal subunit protein uS5 OS=Rattus norvegicus OX=10116 GN=Rps2 PE=1 SV=1		431170	High
High	[R].GCVASPVEGGR.[S]	1xCarbamidomethyl [C2]; 1xPhospho [S5(100)]	1	D4A702	D4A702 [300-310]	D4A702 1xPhospho [S304(100)]	Synaptopodin-2 OS=Rattus norvegicus OX=10116 GN=Synpo2 PE=1 SV=2		6900587	High
High	[R].GCVASPVEGGRSEAPPSLVSFAVSSEGTEQGEDQR.[S]	1xCarbamidomethyl [C2]; 1xPhospho [S12(90.3)]	1	D4A702	D4A702 [300-334]	D4A702 1xPhospho [S311(90.3)]	Synaptopodin-2 OS=Rattus norvegicus OX=10116 GN=Synpo2 PE=1 SV=2		901662	High
High	[K].GDADTRTNSPDLDSQSLSLSSGADQEPLQR.[M]	2xPhospho [T5(90.5); T7(75.3)]	1	Q6KC51	Q6KC51 [469-498]	Q6KC51 2xPhospho [T473(90.5); T475(75.3)]	Actin-binding LIM protein 2 OS=Rattus norvegicus OX=10116 GN=Ablim2 PE=1 SV=1		332548	High
High	[R].GDDASEEGQNGSSPK.[S]	1xPhospho [S13(84)]	1	Q63028	Q63028 [453-467]	Q63028 1xPhospho [S465(84)]	Alpha-adducin OS=Rattus norvegicus OX=10116 GN=Add1 PE=1 SV=2		311893	High
High	[R].GDEELDSLIK.[A]		1	P0C0S7	P0C0S7 [93-102]		Histone H2A.Z OS=Rattus norvegicus OX=10116 GN=H2az1 PE=1 SV=2		742549	High
High	[R].GDFCIQVGR.[N]	1xCarbamidomethyl [C4]	2	P19804	P19804 [106-114]		Nucleoside diphosphate kinase B OS=Rattus norvegicus OX=10116 GN=Nme2 PE=1 SV=1		3.69944e+06	High
High	[R].GDLGIEIPAEK.[V]		1	P11980	P11980 [295-305]		Pyruvate kinase PKM OS=Rattus norvegicus OX=10116 GN=Pkm PE=1 SV=3		5.27074e+06	High
High	[R].GDLVGGLDIVK.[E]		1	Q9JLZ1	Q9JLZ1 [311-321]		Glutaredoxin-3 OS=Rattus norvegicus OX=10116 GN=Glrx3 PE=1 SV=2		452532	High
High	[K].GDNFLYTNGK.[C]		1	Q5RKI0	Q5RKI0 [29-38]		WD repeat-containing protein 1 OS=Rattus norvegicus OX=10116 GN=Wdr1 PE=1 SV=3		257349	High
High	[K].GDRGDAGPK.[G]		1	P02454	P02454 [732-740]		Collagen alpha-1(I) chain OS=Rattus norvegicus OX=10116 GN=Col1a1 PE=1 SV=5		144220	High
High	[R].GDSETDLEALFNAVMNPK.[T]	1xPhospho [S3(98.9)]	1	Q2EJA0	Q2EJA0 [44-61]	Q2EJA0 1xPhospho [S46(98.9)]	Transcriptional coactivator YAP1 OS=Rattus norvegicus OX=10116 GN=Yap1 PE=1 SV=1		553393	High
High	[R].GDSLKEPTSIADSSR.[H]	1xPhospho [S3(100)]	1	Q2THW7	Q2THW7 [378-392]	Q2THW7 1xPhospho [S380(100)]	Palmitoyltransferase ZDHHC5 OS=Rattus norvegicus OX=10116 GN=Zdhhc5 PE=1 SV=1		925055	High
High	[R].GDTDQASNILASFGLSAR.[D]		1	P43244	P43244 [103-120]		Matrin-3 OS=Rattus norvegicus OX=10116 GN=Matr3 PE=1 SV=2		245640	High
High	[K].GDVEGSQSQDEGEGSGESER.[G]	1xPhospho [S8(99.7)]	2	P97690	P97690 [1060-1079]	P97690 1xPhospho [S1067(99.7)]	Structural maintenance of chromosomes protein 3 OS=Rattus norvegicus OX=10116 GN=Smc3 PE=1 SV=1		211369	High
High	[R].GDVTAEEAAGASPAK.[A]	1xPhospho [S12(100)]	1	Q9EPH2	Q9EPH2 [11-25]	Q9EPH2 1xPhospho [S22(100)]	MARCKS-related protein OS=Rattus norvegicus OX=10116 GN=Marcksl1 PE=2 SV=3		122661	High
High	[K].GDVTTQVALQPALK.[F]		1	P07895	P07895 [76-89]		Superoxide dismutase [Mn], mitochondrial OS=Rattus norvegicus OX=10116 GN=Sod2 PE=1 SV=2		1.72014e+06	High
High	[K].GDYPLEAVR.[M]		1	P11980	P11980 [368-376]		Pyruvate kinase PKM OS=Rattus norvegicus OX=10116 GN=Pkm PE=1 SV=3		1.5466e+06	High
High	[K].GEAAAERPGEAAVASSPSK.[A]		1	P30009	P30009 [12-30]		Myristoylated alanine-rich C-kinase substrate OS=Rattus norvegicus OX=10116 GN=Marcks PE=1 SV=2		100380	High
High	[K].GEAAAERPGEAAVASSPSKANGQENGHVK.[V]	1xPhospho [S]	1	P30009	P30009 [12-40]		Myristoylated alanine-rich C-kinase substrate OS=Rattus norvegicus OX=10116 GN=Marcks PE=1 SV=2		65412.8	High
High	[K].GEAVRDFEIIDNHDYSYTVK.[Y]		1	D3ZHA0	D3ZHA0 [913-932]		Filamin-C OS=Rattus norvegicus OX=10116 GN=Flnc PE=1 SV=1	NoQuanValues		High
High	[K].GEDFPANNIVK.[F]		1	Q7TPJ0	Q7TPJ0 [93-103]		Translocon-associated protein subunit alpha OS=Rattus norvegicus OX=10116 GN=Ssr1 PE=1 SV=1		276188	High
High	[K].GEDFYCVTCHETK.[F]	2xCarbamidomethyl [C6; C9]	1	Q9WUH4	Q9WUH4 [145-157]		Four and a half LIM domains protein 1 OS=Rattus norvegicus OX=10116 GN=Fhl1 PE=2 SV=1		411647	High
High	[K].GEFITTVQQR.[G]		1	O88989	O88989 [221-230]		Malate dehydrogenase, cytoplasmic OS=Rattus norvegicus OX=10116 GN=Mdh1 PE=1 SV=3		4210961	High
High	[K].GEGESPPVNGADEAAGATGDAIEPAPPSQEAEAKGEVAPKETPK.[K]	1xPhospho [T42(100)]	1	Q9EPH2	Q9EPH2 [44-87]	Q9EPH2 1xPhospho [T85(100)]	MARCKS-related protein OS=Rattus norvegicus OX=10116 GN=Marcksl1 PE=2 SV=3		808850	High
High	[R].GEGESPQAR.[A]	1xPhospho [S5(100)]	1	P85972	P85972 [562-570]	P85972 1xPhospho [S566(100)]	Vinculin OS=Rattus norvegicus OX=10116 GN=Vcl PE=1 SV=1	NoQuanValues		High
High	[K].GEGEVCVK.[G]	1xCarbamidomethyl [C6]	1	P18163	P18163 [505-512]		Long-chain-fatty-acid--CoA ligase 1 OS=Rattus norvegicus OX=10116 GN=Acsl1 PE=1 SV=1		433831	High
High	[R].GEGGILINSQGER.[F]		1	Q920L2	Q920L2 [305-317]		Succinate dehydrogenase [ubiquinone] flavoprotein subunit, mitochondrial OS=Rattus norvegicus OX=10116 GN=Sdha PE=1 SV=1		1335605	High
High	[K].GEGQLGAAER.[A]		1	P05197	P05197 [240-249]		Elongation factor 2 OS=Rattus norvegicus OX=10116 GN=Eef2 PE=1 SV=4		817245	High
High	[K].GELVPLETVLDMLR.[D]		1	P39069	P39069 [64-77]		Adenylate kinase isoenzyme 1 OS=Rattus norvegicus OX=10116 GN=Ak1 PE=1 SV=3		261764	High
[truncated: 5,021 more rows]

## Sheet: Supplemental Table 2
Supplemental Table 2. Peptide_shared in phenylephrine treatment
Confidence	Annotated Sequence	Modifications	# PSMs	Master Protein Accessions	Positions in Master Proteins	Modifications in Master Proteins	Master Protein Descriptions	Quan Info	Abundance 705028	Found in 705028
High	[K].AAAAPSASSTPTVIASPK.[T]	1xPhospho [S16(99.9)]	1	P20236	P20236 [419-436]	P20236 1xPhospho [S434(99.9)]	Gamma-aminobutyric acid receptor subunit alpha-3 OS=Rattus norvegicus OX=10116 GN=Gabra3 PE=1 SV=2		330414	High
High	[R].AAAEDGEEPKSEPETK.[K]	1xPhospho [S11(100)]	1	P43138	P43138 [8-23]	P43138 1xPhospho [S18(100)]	DNA-(apurinic or apyrimidinic site) endonuclease OS=Rattus norvegicus OX=10116 GN=Apex1 PE=1 SV=2		364299	High
High	[R].AAAEVNQEYGLDPK.[I]		1	P14408	P14408 [99-112]		Fumarate hydratase, mitochondrial OS=Rattus norvegicus OX=10116 GN=Fh PE=1 SV=2		930746	High
High	[R].AAAGTGGSLR.[A]	1xPhospho [S8(89.5)]	1	Q3LUD4	Q3LUD4 [564-573]	Q3LUD4 1xPhospho [S571(89.5)]	Leucine zipper putative tumor suppressor 2 OS=Rattus norvegicus OX=10116 GN=Lzts2 PE=1 SV=2		686610	High
High	[R].AAALSLSTLASPK.[G]	1xPhospho [S7(85.8)]	1	P52796	P52796 [276-288]	P52796 1xPhospho [S282(85.8)]	Ephrin-B1 OS=Rattus norvegicus OX=10116 GN=Efnb1 PE=1 SV=1	NoQuanValues		High
High	[R].AAAVLPVLDLAQR.[Q]		1	P19234	P19234 [75-87]		NADH dehydrogenase [ubiquinone] flavoprotein 2, mitochondrial OS=Rattus norvegicus OX=10116 GN=Ndufv2 PE=1 SV=2		2.37631e+06	High
High	[K].AADEFVEK.[T]		2	Q9WVK7	Q9WVK7 [88-95]		Hydroxyacyl-coenzyme A dehydrogenase, mitochondrial OS=Rattus norvegicus OX=10116 GN=Hadh PE=2 SV=1		814452	High
High	[K].AADITTPK.[A]	1xPhospho [T5(98.4)]	1	Q812D1	Q812D1 [136-143]	Q812D1 1xPhospho [T140(98.4)]	PC4 and SFRS1-interacting protein OS=Rattus norvegicus OX=10116 GN=Psip1 PE=1 SV=1		188256	High
High	[K].AADPPAENSSAPEAEQGGAE.[-]	1xPhospho [S]	1	P62961	P62961 [303-322]		Y-box-binding protein 1 OS=Rattus norvegicus OX=10116 GN=Ybx1 PE=2 SV=3		3.53665e+06	High
High	[K].AADVHEVR.[K]		1	P11980	P11980 [248-255]		Pyruvate kinase PKM OS=Rattus norvegicus OX=10116 GN=Pkm PE=1 SV=3		212347	High
High	[K].AAELIANSLATAGDGLIELR.[K]		1	P67779	P67779 [220-239]		Prohibitin 1 OS=Rattus norvegicus OX=10116 GN=Phb1 PE=1 SV=1		872226	High
High	[R].AAEPLPLPASPGRDQR.[K]	1xPhospho [S10(100)]	2	Q3KRF3	Q3KRF3 [58-73]	Q3KRF3 1xPhospho [S67(100)]	Uncharacterized protein C1orf131 homolog OS=Rattus norvegicus OX=10116 PE=1 SV=1		439405	High
High	[K].AAEVEGEQVDNK.[A]		1	Q5XIN6	Q5XIN6 [451-462]		Mitochondrial proton/calcium exchanger protein OS=Rattus norvegicus OX=10116 GN=Letm1 PE=1 SV=1		223287	High
High	[K].AAFDDAIAELDTLSEESYK.[D]	1xPhospho [S14(97.3)]	1	P62260	P62260 [197-215]	P62260 1xPhospho [S210(97.3)]	14-3-3 protein epsilon OS=Rattus norvegicus OX=10116 GN=Ywhae PE=1 SV=1		304667	High
High	[K].AAFDDAIAELDTLSEESYKDSTLIMQLLR.[D]	1xOxidation [M25]; 1xPhospho [S17(76.4)]	1	P62260	P62260 [197-225]	P62260 1xPhospho [S213(76.4)]	14-3-3 protein epsilon OS=Rattus norvegicus OX=10116 GN=Ywhae PE=1 SV=1		562822	High
High	[R].AAFGLSEAGFNTACLTK.[L]	1xCarbamidomethyl [C14]	1	Q920L2	Q920L2 [68-84]		Succinate dehydrogenase [ubiquinone] flavoprotein subunit, mitochondrial OS=Rattus norvegicus OX=10116 GN=Sdha PE=1 SV=1		1.28864e+06	High
High	[K].AAGGIILTASHCPGGPGGEFGVK.[F]	1xCarbamidomethyl [C12]; 1xPhospho [S10(98)]	2	D3ZVR9	D3ZVR9 [113-135]	D3ZVR9 1xPhospho [S122(98)]	Phosphoglucomutase-like protein 5 OS=Rattus norvegicus OX=10116 GN=Pgm5 PE=1 SV=3		1.67722e+06	High
High	[K].AAGTTVVEVEEIVDIGSFAPEDIHIPK.[I]		2	B2GV06	B2GV06 [237-263]		Succinyl-CoA:3-ketoacid coenzyme A transferase 1, mitochondrial OS=Rattus norvegicus OX=10116 GN=Oxct1 PE=1 SV=1		1.8254e+06	High
High	[K].AAGVNVEPFWPGLFAK.[A]		1	P19944	P19944 [34-49]		Large ribosomal subunit protein P1 OS=Rattus norvegicus OX=10116 GN=Rplp1 PE=3 SV=1		2345771	High
High	[R].AAHTEDINACTLTTSPR.[L]	1xCarbamidomethyl [C10]; 1xPhospho [S15(79.2)]	1	P11345	P11345 [628-644]	P11345 1xPhospho [S642(79.2)]	RAF proto-oncogene serine/threonine-protein kinase OS=Rattus norvegicus OX=10116 GN=Raf1 PE=1 SV=1		377576	High
High	[K].AALDFSDAR.[E]		1	B0LPN4	B0LPN4 [4661-4669]		Ryanodine receptor 2 OS=Rattus norvegicus OX=10116 GN=Ryr2 PE=1 SV=2	NoQuanValues		High
High	[K].AALDLEQVPSELAVTR.[L]		1	Q5SGE0	Q5SGE0 [1128-1143]		Leucine-rich PPR motif-containing protein, mitochondrial OS=Rattus norvegicus OX=10116 GN=Lrpprc PE=1 SV=1		431803	High
High	[R].AAIDYQK.[V]		1	P18298	P18298 [75-81]		S-adenosylmethionine synthase isoform type-2 OS=Rattus norvegicus OX=10116 GN=Mat2a PE=1 SV=1		61804.3	High
High	[K].AALGLQDSDDEDAAVDIDEQIESMFNSK.[K]	1xPhospho [S8(100)]	1	Q62780	Q62780 [797-824]	Q62780 1xPhospho [S804(100)]	Probable ATP-dependent RNA helicase DDX46 OS=Rattus norvegicus OX=10116 GN=Ddx46 PE=1 SV=1		6655058	High
High	[K].AALGLQDSDDEDAAVDIDEQIESMFNSK.[K]	1xOxidation [M24]; 1xPhospho [S8(100)]	1	Q62780	Q62780 [797-824]	Q62780 1xPhospho [S804(100)]	Probable ATP-dependent RNA helicase DDX46 OS=Rattus norvegicus OX=10116 GN=Ddx46 PE=1 SV=1		1.49197e+06	High
High	[K].AALLAQYADVTDEEDEADEKADPGASTANIGSDK.[S]	1xPhospho [T/S/Y]	1	Q5BK07	Q5BK07 [127-160]		Coiled-coil domain-containing protein 43 OS=Rattus norvegicus OX=10116 GN=Ccdc43 PE=1 SV=2		1.51397e+06	High
High	[K].AAIISAEGDSK.[A]		1	P67779	P67779 [209-219]		Prohibitin 1 OS=Rattus norvegicus OX=10116 GN=Phb1 PE=1 SV=1		603428	High
High	[R].AALQELLSK.[G]		1	P62853	P62853 [86-94]		Small ribosomal subunit protein eS25 OS=Rattus norvegicus OX=10116 GN=Rps25 PE=2 SV=1		632949	High
High	[R].AALSGLLYR.[T]		1	Q60587	Q60587 [83-91]		Trifunctional enzyme subunit beta, mitochondrial OS=Rattus norvegicus OX=10116 GN=Hadhb PE=1 SV=1		3.58136e+06	High
High	[R].AALSHDGILNLEAPR.[G]		2	O35878	O35878 [134-148]		Heat shock protein beta-2 OS=Rattus norvegicus OX=10116 GN=Hspb2 PE=3 SV=1		750251	High
High	[R].AANAASGAGGSSAAAGSRPGDGGSLGSGAR.[S]		1	Q5XIM5	Q5XIM5 [28-57]		Protein CDV3 homolog OS=Rattus norvegicus OX=10116 GN=Cdv3 PE=1 SV=1		64123.5	High
High	[R].AANFENHSGR.[L]		1	P85972	P85972 [630-639]		Vinculin OS=Rattus norvegicus OX=10116 GN=Vcl PE=1 SV=1		349511	High
High	[K].AAPAAAAAAPPGPR.[V]		1	P08461	P08461 [383-396]		Dihydrolipoyllysine-residue acetyltransferase component of pyruvate dehydrogenase complex, mitochondrial OS=Rattus norvegicus OX=10116 GN=Dlat PE=1 SV=3		763007	High
High	[K].AAPAPAAAPAAAPEPERPK.[E]		1	P16409	P16409 [20-38]		Myosin light chain 3 OS=Rattus norvegicus OX=10116 GN=Myl3 PE=1 SV=2		2.98271e+06	High
High	[K].AAPAPAAAPAAAPEPERPKEAEFDASK.[I]		2	P16409	P16409 [20-46]		Myosin light chain 3 OS=Rattus norvegicus OX=10116 GN=Myl3 PE=1 SV=2		2.64621e+06	High
High	[K].AAPPPPPPPPPLESSPR.[V]	1xPhospho [S15(99.2)]	1	Q2TL32	Q2TL32 [606-622]	Q2TL32 1xPhospho [S620(99.2)]	E3 ubiquitin-protein ligase UBR4 OS=Rattus norvegicus OX=10116 GN=Ubr4 PE=1 SV=2		390117	High
High	[K].AAQASLSALNDPSAVEQALQEK.[K]	1xPhospho [S5(84)]	2	G3V7L1	G3V7L1 [929-950]	G3V7L1 1xPhospho [S933(84)]	Utrophin OS=Rattus norvegicus OX=10116 GN=Utrn PE=1 SV=3		6.02756e+06	High
High	[K].AAQEEYIKR.[A]		1	P05065	P05065 [323-331]		Fructose-bisphosphate aldolase A OS=Rattus norvegicus OX=10116 GN=Aldoa PE=1 SV=2		1.13265e+06	High
High	[K].AAQIGAHTLSGACLDPAAFK.[E]	1xCarbamidomethyl [C13]	1	Q6UPE1	Q6UPE1 [105-124]		Electron transfer flavoprotein-ubiquinone oxidoreductase, mitochondrial OS=Rattus norvegicus OX=10116 GN=Etfdh PE=1 SV=1		453295	High
High	[R].AAQPSVTASPQTEEFFDLIASSQSR.[R]	1xPhospho [S9(75)]	1	Q9R080	Q9R080 [535-559]	Q9R080 1xPhospho [S543(75)]	G-protein-signaling modulator 1 OS=Rattus norvegicus OX=10116 GN=Gpsm1 PE=1 SV=2	NoQuanValues		High
High	[K].AAQTSDLEK.[I]		1	Q9EQS0	Q9EQS0 [278-286]		Transaldolase OS=Rattus norvegicus OX=10116 GN=Taldo1 PE=1 SV=2		232208	High
High	[K].AASDIAMTELPPTHPIR.[L]		1	P62260	P62260 [154-170]		14-3-3 protein epsilon OS=Rattus norvegicus OX=10116 GN=Ywhae PE=1 SV=1		267654	High
High	[K].AASGEAKPK.[A]		1	P15865	P15865 [111-119]		Histone H1.4 OS=Rattus norvegicus OX=10116 GN=H1-4 PE=1 SV=3		1.39364e+06	High
High	[R].AASGLLSIGLR.[K]		1	Q499N5	Q499N5 [112-122]		Medium-chain acyl-CoA ligase ACSF2, mitochondrial OS=Rattus norvegicus OX=10116 GN=Acsf2 PE=2 SV=1	NoQuanValues		High
High	[K].AASGTKEDPNLVPSVSNKR.[I]		3	P12075	P12075 [69-87]		Cytochrome c oxidase subunit 5B, mitochondrial OS=Rattus norvegicus OX=10116 GN=Cox5b PE=1 SV=2		656562	High
High	[K].AASLDER.[T]	1xPhospho [S3(100)]	1	Q63638	Q63638 [479-485]	Q63638 1xPhospho [S481(100)]	Striated muscle-specific serine/threonine-protein kinase OS=Rattus norvegicus OX=10116 GN=Speg PE=1 SV=2		784900	High
High	[R].AASLNYLNQPNAAPLQTSR.[G]	1xPhospho [S3(100)]	1	Q5PQM2	Q5PQM2 [588-606]	Q5PQM2 1xPhospho [S590(100)]	Kinesin light chain 4 OS=Rattus norvegicus OX=10116 GN=Klc4 PE=1 SV=1		5.30396e+06	High
High	[R].AASPAKPSSLDLVPNLPR.[A]	1xPhospho [S3(88.1)]	2	Q9Z327	Q9Z327 [833-850]	Q9Z327 1xPhospho [S835(88.1)]	Synaptopodin OS=Rattus norvegicus OX=10116 GN=Synpo PE=1 SV=2		14032278	High
High	[R].AASPAKPSSLDLVPNLPR.[A]	2xPhospho [S3(100); S]	1	Q9Z327	Q9Z327 [833-850]	Q9Z327 2xPhospho [S835(100); S]	Synaptopodin OS=Rattus norvegicus OX=10116 GN=Synpo PE=1 SV=2		580881	High
High	[R].AASPEACEVDSK.[G]	1xCarbamidomethyl [C7]; 1xPhospho [S3(100)]	1	Q6AYJ1	Q6AYJ1 [600-611]	Q6AYJ1 1xPhospho [S602(100)]	ATP-dependent DNA helicase Q1 OS=Rattus norvegicus OX=10116 GN=Recql PE=1 SV=1		8.03185e+06	High
High	[R].AASSEAAPHHQPPPESR.[G]	1xPhospho [S4(87)]	2	Q63638	Q63638 [2112-2128]	Q63638 1xPhospho [S2115(87)]	Striated muscle-specific serine/threonine-protein kinase OS=Rattus norvegicus OX=10116 GN=Speg PE=1 SV=2		1.5882e+06	High
High	[R].AASSPDGFFWTQGSPKPR.[T]	1xPhospho [S3(87.5)]	1	D3ZMK9	D3ZMK9 [795-812]	D3ZMK9 1xPhospho [S797(87.5)]	Inactive tyrosine-protein kinase PRAG1 OS=Rattus norvegicus OX=10116 GN=Prag1 PE=1 SV=1		318008	High
High	[K].AASVELPQR.[R]	1xPhospho [S3(100)]	1	Q63638	Q63638 [2040-2048]	Q63638 1xPhospho [S2042(100)]	Striated muscle-specific serine/threonine-protein kinase OS=Rattus norvegicus OX=10116 GN=Speg PE=1 SV=2		2.05926e+06	High
High	[R].AATESFASDPILYRPVAVALDTK.[G]		1	P11980	P11980 [93-115]		Pyruvate kinase PKM OS=Rattus norvegicus OX=10116 GN=Pkm PE=1 SV=3		3.13773e+06	High
High	[R].AATTSNPSKFSAK.[F]	1xPhospho [S11(91)]	1	P50463	P50463 [101-113]	P50463 1xPhospho [S111(91)]	Cysteine and glycine-rich protein 3 OS=Rattus norvegicus OX=10116 GN=Csrp3 PE=1 SV=1		540841	High
High	[R].AAVAPPPPPLPGSSNSGSETPPPLPPKSPSFQTQK.[A]	2xPhospho [T20(89.4); S30(85.7)]	1	Q9Z0G8	Q9Z0G8 [321-355]	Q9Z0G8 2xPhospho [T340(89.4); S350(85.7)]	WAS/WASL-interacting protein family member 3 OS=Rattus norvegicus OX=10116 GN=Wipf3 PE=1 SV=1		444008	High
High	[R].AAVASLLQSVQVPEFTPK.[S]		1	Q5U300	Q5U300 [785-802]		Ubiquitin-like modifier-activating enzyme 1 OS=Rattus norvegicus OX=10116 GN=Uba1 PE=1 SV=1		187460	High
High	[R].AAVASLLQSVQVPEFTPK.[S]	1xPhospho [S9(100)]	1	Q5U300	Q5U300 [785-802]	Q5U300 1xPhospho [S793(100)]	Ubiquitin-like modifier-activating enzyme 1 OS=Rattus norvegicus OX=10116 GN=Uba1 PE=1 SV=1	NoQuanValues		High
High	[K].AAVAWEAGKPLSIEEIEVAPPQAHEVR.[I]		1	P12711	P12711 [10-36]		Alcohol dehydrogenase class-3 OS=Rattus norvegicus OX=10116 GN=Adh5 PE=1 SV=2	NoQuanValues		High
High	[R].AAVDAGFVPNDMQVGQTGK.[I]		1	P13803	P13803 [250-268]		Electron transfer flavoprotein subunit alpha, mitochondrial OS=Rattus norvegicus OX=10116 GN=Etfa PE=1 SV=4		362943	High
High	[R].AAVEEGIVLGGGCALLR.[C]	1xCarbamidomethyl [C13]	2	P63039	P63039 [430-446]		60 kDa heat shock protein, mitochondrial OS=Rattus norvegicus OX=10116 GN=Hspd1 PE=1 SV=1		2.32823e+06	High
High	[K].AAVEETSSGSPK.[I]	1xPhospho [S10(99.7)]	1	Q5U2S0	Q5U2S0 [275-286]	Q5U2S0 1xPhospho [S284(99.7)]	Arginine/serine-rich protein 1 OS=Rattus norvegicus OX=10116 GN=Rsrp1 PE=1 SV=2	NoQuanValues		High
High	[R].AAVENLPTFLVELSR.[V]		1	P52296	P52296 [28-42]		Importin subunit beta-1 OS=Rattus norvegicus OX=10116 GN=Kpnb1 PE=1 SV=1		371128	High
High	[K].AAVLSDSEDEDKASAAK.[K]	2xPhospho [S5(99.8); S7(99.1)]	1	Q3SWT4	Q3SWT4 [338-354]	Q3SWT4 2xPhospho [S342(99.8); S344(99.1)]	Protein IWS1 homolog OS=Rattus norvegicus OX=10116 GN=Iws1 PE=1 SV=1		1.97774e+06	High
High	[K].AAVLSDSEDEDKASAAKK.[S]	2xPhospho [S5(100); S7(100)]	2	Q3SWT4	Q3SWT4 [338-355]	Q3SWT4 2xPhospho [S342(100); S344(100)]	Protein IWS1 homolog OS=Rattus norvegicus OX=10116 GN=Iws1 PE=1 SV=1		6160974	High
High	[R].AAVPDAVGK.[C]		1	P06685	P06685 [597-605]		Sodium/potassium-transporting ATPase subunit alpha-1 OS=Rattus norvegicus OX=10116 GN=Atp1a1 PE=1 SV=1		749436	High
High	[R].AAVPSGASTGIYEALELR.[D]		2	P15429; P04764	P15429 [33-50]; P04764 [33-50]		Beta-enolase OS=Rattus norvegicus OX=10116 GN=Eno3 PE=1 SV=3;Alpha-enolase OS=Rattus norvegicus OX=10116 GN=Eno1 PE=1 SV=4	NotUnique	3.70559e+06	High
High	[R].AAVQELSGSILTSEDPEER.[G]	1xPhospho [S9(97.9)]	3	P97887	P97887 [360-378]	P97887 1xPhospho [S368(97.9)]	Presenilin-1 OS=Rattus norvegicus OX=10116 GN=Psen1 PE=1 SV=1		779995	High
High	[R].AAVVTSPPPTTAPHK.[E]	1xPhospho [S6(99.8)]	2	Q63028	Q63028 [7-21]	Q63028 1xPhospho [S12(99.8)]	Alpha-adducin OS=Rattus norvegicus OX=10116 GN=Add1 PE=1 SV=2		1.5534e+06	High
High	[K].AAYEAELGDAR.[K]		1	P48679	P48679 [79-89]		Prelamin-A/C OS=Rattus norvegicus OX=10116 GN=Lmna PE=1 SV=1	NoQuanValues		High
High	[R].AAYFGIYDTAK.[G]		1	Q09073	Q09073 [189-199]		ADP/ATP translocase 2 OS=Rattus norvegicus OX=10116 GN=Slc25a5 PE=1 SV=3		1.65358e+06	High
High	[R].AAYFGVYDTAK.[G]		1	Q05962	Q05962 [189-199]		ADP/ATP translocase 1 OS=Rattus norvegicus OX=10116 GN=Slc25a4 PE=1 SV=3		4.34514e+06	High
High	[R].ACDEGHITAK.[D]	1xCarbamidomethyl [C2]	1	P12007	P12007 [347-356]		Isovaleryl-CoA dehydrogenase, mitochondrial OS=Rattus norvegicus OX=10116 GN=Ivd PE=1 SV=2	NoQuanValues		High
High	[K].ACGNFGIPCELR.[V]	2xCarbamidomethyl [C2; C9]	1	P51583	P51583 [287-298]		Bifunctional phosphoribosylaminoimidazole carboxylase/phosphoribosylaminoimidazole succinocarboxamide synthetase OS=Rattus norvegicus OX=10116 GN=Paics PE=1 SV=3		298071	High
High	[K].ACNCLLLK.[V]	2xCarbamidomethyl [C2; C4]	1	P15429	P15429 [336-343]		Beta-enolase OS=Rattus norvegicus OX=10116 GN=Eno3 PE=1 SV=3		243535	High
High	[K].ACQSIYPLHDVFVR.[K]	1xCarbamidomethyl [C2]	1	P49242	P49242 [200-213]		Small ribosomal subunit protein eS1 OS=Rattus norvegicus OX=10116 GN=Rps3a PE=1 SV=2		515206	High
High	[K].ACSVPLLGSSLDSEHSILNGAGGTPPK.[V]	1xCarbamidomethyl [C2]; 1xPhospho [S3(99.5)]	1	Q9QZR8	Q9QZR8 [976-1002]	Q9QZR8 1xPhospho [S978(99.5)]	PDZ domain-containing protein 2 OS=Rattus norvegicus OX=10116 GN=Pdzd2 PE=1 SV=1		241195	High
High	[R].ACVDSNENGDLGK.[S]	1xCarbamidomethyl [C2]	1	Q64560	Q64560 [208-220]		Tripeptidyl-peptidase 2 OS=Rattus norvegicus OX=10116 GN=Tpp2 PE=2 SV=3		105378	High
High	[R].ADAEVLRK.[A]		1	P14668	P14668 [17-24]		Annexin A5 OS=Rattus norvegicus OX=10116 GN=Anxa5 PE=1 SV=3		643011	High
High	[K].ADAGKDANNPAEDGDAKTDQAQK.[A]		1	P18437	P18437 [60-82]		Non-histone chromosomal protein HMG-17 OS=Rattus norvegicus OX=10116 GN=Hmgn2 PE=1 SV=2		94371	High
High	[R].ADALQAGASQFETSAAK.[L]	1xPhospho [S/T]	1	P63045	P63045 [67-83]		Vesicle-associated membrane protein 2 OS=Rattus norvegicus OX=10116 GN=Vamp2 PE=1 SV=2	NoQuanValues		High
High	[R].ADAVWNK.[M]		1	Q5SGE0	Q5SGE0 [973-979]		Leucine-rich PPR motif-containing protein, mitochondrial OS=Rattus norvegicus OX=10116 GN=Lrpprc PE=1 SV=1	NoQuanValues		High
High	[R].ADDANVVR.[D]		1	P02454	P02454 [1207-1214]		Collagen alpha-1(I) chain OS=Rattus norvegicus OX=10116 GN=Col1a1 PE=1 SV=5		118472	High
High	[K].ADDPSSYMEVVQAANTSGNWEELVK.[Y]		1	P11442	P11442 [1131-1155]		Clathrin heavy chain 1 OS=Rattus norvegicus OX=10116 GN=Cltc PE=1 SV=3		345665	High
High	[R].ADDTFEALR.[I]		1	P62870	P62870 [81-89]		Elongin-B OS=Rattus norvegicus OX=10116 GN=Elob PE=1 SV=1	NoQuanValues		High
High	[K].ADEGISFR.[G]		1	Q63716	Q63716 [121-128]		Peroxiredoxin-1 OS=Rattus norvegicus OX=10116 GN=Prdx1 PE=1 SV=1		1.81719e+06	High
High	[R].ADGAGDEAAERTEEPGSPESADPACPTPGDGNPR.[E]	1xCarbamidomethyl [C25]; 2xPhospho [S17(94.8); S20(97.5)]	1	Q5RK27	Q5RK27 [14-47]	Q5RK27 2xPhospho [S30(94.8); S33(97.5)]	Solute carrier family 12 member 7 OS=Rattus norvegicus OX=10116 GN=Slc12a7 PE=2 SV=2		345710	High
High	[R].ADGYEPPVQESV.[-]	1xPhospho [S11(100)]	1	P49242	P49242 [253-264]	P49242 1xPhospho [S263(100)]	Small ribosomal subunit protein eS1 OS=Rattus norvegicus OX=10116 GN=Rps3a PE=1 SV=2		1.45277e+06	High
High	[R].ADHGEPIGR.[G]		1	P34058	P34058 [169-177]		Heat shock protein HSP 90-beta OS=Rattus norvegicus OX=10116 GN=Hsp90ab1 PE=1 SV=4		649286	High
High	[R].ADHQPLTEASYVNLPTIALCNTDSPLR.[Y]	1xCarbamidomethyl [C20]	1	P38983	P38983 [129-155]		Small ribosomal subunit protein uS2 OS=Rattus norvegicus OX=10116 GN=Rpsa PE=1 SV=3		1.38183e+06	High
High	[R].ADHRSSPNVANQPPSPGGKSPYTSGTAAK.[I]	2xPhospho [S6(79.1); S15(97)]	1	O35889	O35889 [1175-1203]	O35889 2xPhospho [S1180(79.1); S1189(97)]	Afadin OS=Rattus norvegicus OX=10116 GN=Afdn PE=1 SV=1	NoQuanValues		High
High	[K].ADKLAEEHGS.[-]		1	P10719	P10719 [520-529]		ATP synthase subunit beta, mitochondrial OS=Rattus norvegicus OX=10116 GN=Atp5f1b PE=1 SV=2		4.64463e+06	High
High	[R].ADIAESQVNK.[L]		1	P02564; P02563	P02564 [1910-1919]; P02563 [1911-1920]		Myosin-7 OS=Rattus norvegicus OX=10116 GN=Myh7 PE=1 SV=2;Myosin-6 OS=Rattus norvegicus OX=10116 GN=Myh6 PE=1 SV=2	NotUnique	2.26843e+06	High
High	[R].ADIANLAEEFK.[D]		1	Q9ER34	Q9ER34 [313-323]		Aconitate hydratase, mitochondrial OS=Rattus norvegicus OX=10116 GN=Aco2 PE=1 SV=2	NoQuanValues		High
High	[K].ADIDQSPVSK.[T]	1xPhospho [S6(100)]	1	O55035	O55035 [680-689]	O55035 1xPhospho [S685(100)]	Peptidyl-prolyl cis-trans isomerase G OS=Rattus norvegicus OX=10116 GN=Ppig PE=1 SV=2		2.59304e+06	High
High	[R].ADLIAYLK.[K]		3	P62898	P62898 [93-100]		Cytochrome c, somatic OS=Rattus norvegicus OX=10116 GN=Cycs PE=1 SV=2		8163310	High
High	[R].ADLIAYLKK.[A]		2	P62898	P62898 [93-101]		Cytochrome c, somatic OS=Rattus norvegicus OX=10116 GN=Cycs PE=1 SV=2		3.91555e+06	High
High	[K].ADLINNLGTIAK.[S]		1	P34058; P82995	P34058 [96-107]; P82995 [101-112]		Heat shock protein HSP 90-beta OS=Rattus norvegicus OX=10116 GN=Hsp90ab1 PE=1 SV=4;Heat shock protein HSP 90-alpha OS=Rattus norvegicus OX=10116 GN=Hsp90aa1 PE=1 SV=3	NotUnique	5129153	High
High	[R].ADLPGSSSTFTTSFISSSPSSPSR.[A]	1xPhospho [S/T]	4	O35413	O35413 [377-400]		Sorbin and SH3 domain-containing protein 2 OS=Rattus norvegicus OX=10116 GN=Sorbs2 PE=1 SV=2		1.35708e+07	High
High	[R].ADLPGSSSTFTTSFISSSPSSPSR.[A]	2xPhospho [S18(92.5); S23(96)]	4	O35413	O35413 [377-400]	O35413 2xPhospho [S394(92.5); S399(96)]	Sorbin and SH3 domain-containing protein 2 OS=Rattus norvegicus OX=10116 GN=Sorbs2 PE=1 SV=2		1.3627e+07	High
High	[K].ADMVIEAVFEDLAVK.[H]		1	Q64428	Q64428 [441-455]		Trifunctional enzyme subunit alpha, mitochondrial OS=Rattus norvegicus OX=10116 GN=Hadha PE=1 SV=2		825895	High
High	[K].ADMVIEAVFEDLAVK.[H]	1xOxidation [M3]	2	Q64428	Q64428 [441-455]		Trifunctional enzyme subunit alpha, mitochondrial OS=Rattus norvegicus OX=10116 GN=Hadha PE=1 SV=2		199916	High
High	[K].ADNFEYSDPVDGSISK.[N]		1	P38652	P38652 [471-486]		Phosphoglucomutase-1 OS=Rattus norvegicus OX=10116 GN=Pgm1 PE=1 SV=2		877292	High
High	[R].ADSEGDLSENDDGAGDLR.[S]	1xPhospho [S8(100)]	1	Q63014	Q63014 [319-336]	Q63014 1xPhospho [S326(100)]	A-kinase anchor protein 8 OS=Rattus norvegicus OX=10116 GN=Akap8 PE=1 SV=1		272862	High
High	[R].ADSEGDLSENDDGAGDLR.[S]	2xPhospho [S3(100); S8(100)]	1	Q63014	Q63014 [319-336]	Q63014 2xPhospho [S321(100); S326(100)]	A-kinase anchor protein 8 OS=Rattus norvegicus OX=10116 GN=Akap8 PE=1 SV=1		1.80701e+06	High
High	[R].ADVDAATLAR.[I]		1	P48675	P48675 [212-221]		Desmin OS=Rattus norvegicus OX=10116 GN=Des PE=1 SV=2		2.04329e+06	High
High	[K].ADWSSLSR.[D]		2	P10888	P10888 [68-75]		Cytochrome c oxidase subunit 4 isoform 1, mitochondrial OS=Rattus norvegicus OX=10116 GN=Cox4i1 PE=1 SV=1		2.5609e+06	High
High	[K].AEAEKAEEDLEEDDDDELDETLSER.[L]		1	Q75Q41	Q75Q41 [23-47]		Mitochondrial import receptor subunit TOM22 homolog OS=Rattus norvegicus OX=10116 GN=Tomm22 PE=1 SV=1		689363	High
High	[R].AEAGDNLGALVR.[G]		1	P85834	P85834 [316-327]		Elongation factor Tu, mitochondrial OS=Rattus norvegicus OX=10116 GN=Tufm PE=1 SV=1		1498690	High
High	[K].AEAGVSSPVTR.[S]	1xPhospho [T10(100)]	1	Q63358	Q63358 [712-722]	Q63358 1xPhospho [T721(100)]	Unconventional myosin-IXb OS=Rattus norvegicus OX=10116 GN=Myo9b PE=1 SV=1		368446	High
High	[R].AEAPPLQREDSGTFSLGK.[M]	1xPhospho [S/T]	1	Q4V8C7	Q4V8C7 [8-25]		Interferon-inducible double-stranded RNA-dependent protein kinase activator A OS=Rattus norvegicus OX=10116 GN=Prkra PE=1 SV=1		2.09834e+06	High
High	[K].AEDGAAPSPSSETPK.[K]	1xPhospho [T13(91.7)]	2	P30009	P30009 [131-145]	P30009 1xPhospho [T143(91.7)]	Myristoylated alanine-rich C-kinase substrate OS=Rattus norvegicus OX=10116 GN=Marcks PE=1 SV=2		9203360	High
High	[K].AEDGAAPSPSSETPK.[K]	2xPhospho [S8(98.7); S11(81)]	2	P30009	P30009 [131-145]	P30009 2xPhospho [S138(98.7); S141(81)]	Myristoylated alanine-rich C-kinase substrate OS=Rattus norvegicus OX=10116 GN=Marcks PE=1 SV=2		570762	High
High	[K].AEDGAAPSPSSETPKK.[K]	1xPhospho [S8(88.3)]	2	P30009	P30009 [131-146]	P30009 1xPhospho [S138(88.3)]	Myristoylated alanine-rich C-kinase substrate OS=Rattus norvegicus OX=10116 GN=Marcks PE=1 SV=2		1.22743e+06	High
High	[K].AEDGAAPSPSSETPKK.[K]	2xPhospho [S8(88); T13(100)]	1	P30009	P30009 [131-146]	P30009 2xPhospho [S138(88); T143(100)]	Myristoylated alanine-rich C-kinase substrate OS=Rattus norvegicus OX=10116 GN=Marcks PE=1 SV=2		248422	High
High	[K].AEDGAAPSPSSETPKKK.[K]	1xPhospho [T13(98.2)]	1	P30009	P30009 [131-147]	P30009 1xPhospho [T143(98.2)]	Myristoylated alanine-rich C-kinase substrate OS=Rattus norvegicus OX=10116 GN=Marcks PE=1 SV=2		429536	High
High	[K].AEDGAAPSPSSETPKKK.[K]	2xPhospho [S8(99.7); T13(86.3)]	1	P30009	P30009 [131-147]	P30009 2xPhospho [S138(99.7); T143(86.3)]	Myristoylated alanine-rich C-kinase substrate OS=Rattus norvegicus OX=10116 GN=Marcks PE=1 SV=2		262845	High
High	[K].AEDGAAPSPSSETPKKKK.[K]	1xPhospho [S/T]	1	P30009	P30009 [131-148]		Myristoylated alanine-rich C-kinase substrate OS=Rattus norvegicus OX=10116 GN=Marcks PE=1 SV=2		126251	High
High	[K].AEDGAAPSPSSETPKKKK.[K]	2xPhospho [S8(99.7); T13(98.1)]	1	P30009	P30009 [131-148]	P30009 2xPhospho [S138(99.7); T143(98.1)]	Myristoylated alanine-rich C-kinase substrate OS=Rattus norvegicus OX=10116 GN=Marcks PE=1 SV=2		222248	High
High	[R].AEDGSVIDYELIDQDAR.[E]		1	Q07936	Q07936 [180-196]		Annexin A2 OS=Rattus norvegicus OX=10116 GN=Anxa2 PE=1 SV=2		1.309e+06	High
High	[K].AEEDEILNRSPR.[N]	1xPhospho [S10(100)]	1	P35565	P35565 [573-584]	P35565 1xPhospho [S582(100)]	Calnexin OS=Rattus norvegicus OX=10116 GN=Canx PE=1 SV=1		68812064	High
High	[R].AEEEGGSDGSAAEAEPR.[A]	1xPhospho [S10(100)]	3	Q4G061	Q4G061 [108-124]	Q4G061 1xPhospho [S117(100)]	Eukaryotic translation initiation factor 3 subunit B OS=Rattus norvegicus OX=10116 GN=Eif3b PE=1 SV=1		1.93324e+06	High
High	[R].AEEEGGSDGSAAEAEPR.[A]	2xPhospho [S7(100); S10(100)]	3	Q4G061	Q4G061 [108-124]	Q4G061 2xPhospho [S114(100); S117(100)]	Eukaryotic translation initiation factor 3 subunit B OS=Rattus norvegicus OX=10116 GN=Eif3b PE=1 SV=1		1.05058e+07	High
High	[K].AEEKSPVSINVK.[T]	1xPhospho [S5(100)]	1	Q9R1Q2	Q9R1Q2 [349-360]	Q9R1Q2 1xPhospho [S353(100)]	Cyclin-L1 OS=Rattus norvegicus OX=10116 GN=Ccnl1 PE=1 SV=1		596957	High
High	[K].AEEPSEEEADAPKPK.[K]	1xPhospho [S5(100)]	1	Q3B8Q1	Q3B8Q1 [115-129]	Q3B8Q1 1xPhospho [S119(100)]	Nucleolar RNA helicase 2 OS=Rattus norvegicus OX=10116 GN=Ddx21 PE=2 SV=1		1.51763e+06	High
High	[R].AEEPVSPLTAYQK.[S]	1xPhospho [S6(99.9)]	1	O70511	O70511 [2539-2551]	O70511 1xPhospho [S2544(99.9)]	Ankyrin-3 OS=Rattus norvegicus OX=10116 GN=Ank3 PE=1 SV=3		2.34843e+06	High
High	[K].AEEQEPELTSTPNFVVEVTK.[T]		1	O35796	O35796 [153-172]		Complement component 1 Q subcomponent-binding protein, mitochondrial OS=Rattus norvegicus OX=10116 GN=C1qbp PE=1 SV=2		1266718	High
High	[R].AEEQLPPLLSPPSPSTPHSR.[R]	1xPhospho [S13(92.1)]	2	Q9ERE6	Q9ERE6 [285-304]	Q9ERE6 1xPhospho [S297(92.1)]	Myosin phosphatase Rho-interacting protein OS=Rattus norvegicus OX=10116 GN=Mprip PE=1 SV=1		2722021	High
High	[R].AEEQLPPLLSPPSPSTPHSR.[R]	2xPhospho [S10(100); S/T]	3	Q9ERE6	Q9ERE6 [285-304]	Q9ERE6 2xPhospho [S294(100); S/T]	Myosin phosphatase Rho-interacting protein OS=Rattus norvegicus OX=10116 GN=Mprip PE=1 SV=1		1.25196e+06	High
High	[K].AEHLGLSGADSDEDPSK.[S]	1xPhospho [S11(100)]	1	D3ZUI5	D3ZUI5 [246-262]	D3ZUI5 1xPhospho [S256(100)]	Protein cordon-bleu OS=Rattus norvegicus OX=10116 GN=Cobl PE=1 SV=1		321949	High
High	[K].AEKGSEEEEAVPDGPVAEYR.[R]	1xPhospho [S5(100)]	1	Q5XIB2	Q5XIB2 [339-358]	Q5XIB2 1xPhospho [S343(100)]	Spliceosome-associated protein CWC27 homolog OS=Rattus norvegicus OX=10116 GN=Cwc27 PE=1 SV=1		391382	High
High	[K].AELEIQKDALEPGQK.[V]		1	P36972	P36972 [108-122]		Adenine phosphoribosyltransferase OS=Rattus norvegicus OX=10116 GN=Aprt PE=1 SV=1		298670	High
High	[R].AELGPAPSPPK.[C]	1xPhospho [S8(100)]	1	O35767	O35767 [70-80]	O35767 1xPhospho [S77(100)]	Homeobox protein Nkx-2.5 OS=Rattus norvegicus OX=10116 GN=Nkx2-5 PE=2 SV=1		1.39647e+06	High
High	[R].AELGPAPSPPKCSPAFPTAPTFYPR.[A]	1xCarbamidomethyl [C12]; 1xPhospho [S8(99.9)]	1	O35767	O35767 [70-94]	O35767 1xPhospho [S77(99.9)]	Homeobox protein Nkx-2.5 OS=Rattus norvegicus OX=10116 GN=Nkx2-5 PE=2 SV=1		690915	High
High	[R].AELGPAPSPPKCSPAFPTAPTFYPR.[A]	1xCarbamidomethyl [C12]; 2xPhospho [S8(100); S13(100)]	1	O35767	O35767 [70-94]	O35767 2xPhospho [S77(100); S82(100)]	Homeobox protein Nkx-2.5 OS=Rattus norvegicus OX=10116 GN=Nkx2-5 PE=2 SV=1		494545	High
High	[K].AEIKGPEDK.[K]		1	P35435	P35435 [55-63]		ATP synthase subunit gamma, mitochondrial OS=Rattus norvegicus OX=10116 GN=Atp5f1c PE=1 SV=2		1.59653e+06	High
High	[R].AELIAQPELK.[F]		1	F1LMV6	F1LMV6 [94-103]		Desmoplakin OS=Rattus norvegicus OX=10116 GN=Dsp PE=1 SV=1		190364	High
High	[K].AELNEFLTR.[E]		1	P62909	P62909 [19-27]		Small ribosomal subunit protein uS3 OS=Rattus norvegicus OX=10116 GN=Rps3 PE=1 SV=1		1285517	High
High	[K].AENAAASPEVGSADVANVAQK.[E]	1xPhospho [S7(100)]	1	Q80X08	Q80X08 [738-758]	Q80X08 1xPhospho [S744(100)]	WASH complex subunit 2 OS=Rattus norvegicus OX=10116 GN=Washc2 PE=1 SV=1		316853	High
High	[K].AENQRPVEDSALSPGPLAGAK.[C]	1xPhospho [S13(100)]	1	Q66HF9	Q66HF9 [290-310]	Q66HF9 1xPhospho [S302(100)]	Leucine-rich repeat flightless-interacting protein 1 OS=Rattus norvegicus OX=10116 GN=Lrrfip1 PE=1 SV=1		1.55925e+06	High
High	[R].AENYDISPADR.[H]		1	Q5U300	Q5U300 [870-880]		Ubiquitin-like modifier-activating enzyme 1 OS=Rattus norvegicus OX=10116 GN=Uba1 PE=1 SV=1		385100	High
High	[K].AEPASPAEAPQGDRR.[S]	1xPhospho [S5(100)]	1	O35821	O35821 [10-24]	O35821 1xPhospho [S14(100)]	Myb-binding protein 1A OS=Rattus norvegicus OX=10116 GN=Mybbp1a PE=1 SV=2		1.23943e+06	High
High	[K].AEPASPDSPKGSSETETEPPVTLASGPAPAR.[C]	3xPhospho [S5(99.9); S8(99.1); S12(75.1)]	2	Q5QJV7	Q5QJV7 [15-45]	Q5QJV7 3xPhospho [S19(99.9); S22(99.1); S26(75.1)]	Steroid hormone receptor ERR1 OS=Rattus norvegicus OX=10116 GN=Esrra PE=1 SV=2		1752157	High
High	[R].AEPEDHYFLLTEPPLNTPENR.[E]		1	Q4V7C7	Q4V7C7 [103-123]		Actin-related protein 3 OS=Rattus norvegicus OX=10116 GN=Actr3 PE=1 SV=1		255606	High
High	[K].AEPPQCTSLAWSADGQTLFAGYTDNLVR.[V]	1xCarbamidomethyl [C6]	2	P63245	P63245 [281-308]		Small ribosomal subunit protein RACK1 OS=Rattus norvegicus OX=10116 GN=Rack1 PE=1 SV=3		751212	High
High	[R].AEQAEADKK.[QA]		1	P58775; P04692	P58775 [22-30]; P04692 [22-30]		Tropomyosin beta chain OS=Rattus norvegicus OX=10116 GN=Tpm2 PE=1 SV=1;Tropomyosin alpha-1 chain OS=Rattus norvegicus OX=10116 GN=Tpm1 PE=1 SV=3	NotUnique	204429	High
High	[R].AERGGSSGEELEDEEPVK.[K]	2xPhospho [S6(100); S7(100)]	1	Q925G1	Q925G1 [361-378]	Q925G1 2xPhospho [S366(100); S367(100)]	Hepatoma-derived growth factor-related protein 2 OS=Rattus norvegicus OX=10116 GN=Hdgfl2 PE=1 SV=2		4.37378e+06	High
High	[R].AERGGSSGEELEDEEPVKK.[R]	2xPhospho [S6(100); S7(100)]	1	Q925G1	Q925G1 [361-379]	Q925G1 2xPhospho [S366(100); S367(100)]	Hepatoma-derived growth factor-related protein 2 OS=Rattus norvegicus OX=10116 GN=Hdgfl2 PE=1 SV=2		270246	High
High	[R].AERGGSSGEELEDEEPVKKR.[S]	2xPhospho [S6(100); S7(100)]	4	Q925G1	Q925G1 [361-380]	Q925G1 2xPhospho [S366(100); S367(100)]	Hepatoma-derived growth factor-related protein 2 OS=Rattus norvegicus OX=10116 GN=Hdgfl2 PE=1 SV=2		6051178	High
High	[K].AESCGSFDETESEESSK.[L]	1xCarbamidomethyl [C4]; 1xPhospho [S6(99.8)]	1	Q5U2S5	Q5U2S5 [111-127]	Q5U2S5 1xPhospho [S116(99.8)]	Sorting nexin-24 OS=Rattus norvegicus OX=10116 GN=Snx24 PE=2 SV=1		560678	High
High	[R].AESGPDLR.[Y]	1xPhospho [S3(100)]	2	F1LMV6	F1LMV6 [20-27]	F1LMV6 1xPhospho [S22(100)]	Desmoplakin OS=Rattus norvegicus OX=10116 GN=Dsp PE=1 SV=1		34461160	High
High	[R].AESPEEVACR.[K]	1xCarbamidomethyl [C9]; 1xPhospho [S3(100)]	1	P51593	P51593 [1469-1478]	P51593 1xPhospho [S1471(100)]	E3 ubiquitin-protein ligase HUWE1 OS=Rattus norvegicus OX=10116 GN=Huwe1 PE=1 SV=3		1.07471e+06	High
High	[R].AESPETSAVESTQSTPQK.[G]	1xPhospho [S3(100)]	1	Q6TRW4	Q6TRW4 [1355-1372]	Q6TRW4 1xPhospho [S1357(100)]	Sister chromatid cohesion protein PDS5 homolog B OS=Rattus norvegicus OX=10116 GN=Pds5b PE=1 SV=2		6701093	High
High	[R].AESPETSAVESTQSTPQKGR.[G]	2xPhospho [S3(100); T15(87.7)]	1	Q6TRW4	Q6TRW4 [1355-1374]	Q6TRW4 2xPhospho [S1357(100); T1369(87.7)]	Sister chromatid cohesion protein PDS5 homolog B OS=Rattus norvegicus OX=10116 GN=Pds5b PE=1 SV=2		371473	High
High	[K].AESSDSGAESEEEEAQEELKGAEQSGSDDKK.[M]	2xPhospho [S]	1	A0FKI7	A0FKI7 [182-212]		Acyl-CoA-binding domain-containing protein 5 OS=Rattus norvegicus OX=10116 GN=Acbd5 PE=1 SV=1		1.74557e+06	High
High	[R].AESSSSISSSASLSAANTPTVGVSR.[G]	1xPhospho [S4(80.6)]	1	D3ZYR1	D3ZYR1 [505-529]	D3ZYR1 1xPhospho [S508(80.6)]	F-BAR domain only protein 2 OS=Rattus norvegicus OX=10116 GN=Fcho2 PE=1 SV=1	NoQuanValues		High
High	[R].AESVSSDEEVHESVDSDNQQNKK.[V]	2xPhospho [S5(80.7); S6(94.9)]	1	Q8R515	Q8R515 [43-65]	Q8R515 2xPhospho [S47(80.7); S48(94.9)]	Zinc fingers and homeoboxes protein 1 OS=Rattus norvegicus OX=10116 GN=Zhx1 PE=1 SV=1		183522	High
High	[K].AETSESSGSAPAVPEASASPK.[Q]	1xPhospho [S19(99.8)]	1	Q00566	Q00566 [62-82]	Q00566 1xPhospho [S80(99.8)]	Methyl-CpG-binding protein 2 OS=Rattus norvegicus OX=10116 GN=Mecp2 PE=1 SV=1		1.91239e+06	High
High	[R].AEVLDSTK.[S]		1	P20788	P20788 [94-101]		Cytochrome b-c1 complex subunit Rieske, mitochondrial OS=Rattus norvegicus OX=10116 GN=Uqcrfs1 PE=1 SV=2		1.14338e+06	High
High	[K].AEYVFIVDSDGEDEATCR.[Q]	1xCarbamidomethyl [C17]; 1xPhospho [S9(100)]	7	A0A096MK47	A0A096MK47 [121-138]	A0A096MK47 1xPhospho [S129(100)]	Muscular LMNA-interacting protein OS=Rattus norvegicus OX=10116 GN=Mlip PE=1 SV=2		6.22993e+07	High
High	[K].AFAGDIANQLATDAVQIFGGYGFNTEYPVEK.[L]		1	P08503	P08503 [359-389]		Medium-chain specific acyl-CoA dehydrogenase, mitochondrial OS=Rattus norvegicus OX=10116 GN=Acadm PE=1 SV=1		1.63078e+06	High
High	[K].AFEPATGR.[E]		1	Q9JLJ3	Q9JLJ3 [31-38]		4-trimethylaminobutyraldehyde dehydrogenase OS=Rattus norvegicus OX=10116 GN=Aldh9a1 PE=1 SV=1		213263	High
High	[R].AFGESSTESDEDEEEGCGHTHCVR.[G]	2xCarbamidomethyl [C17; C22]; 2xPhospho [S9(75.8); T/S]	1	Q6MFY6	Q6MFY6 [70-93]	Q6MFY6 2xPhospho [S78(75.8); T/S]	E3 ubiquitin-protein ligase PPP1R11 OS=Rattus norvegicus OX=10116 GN=Ppp1r11 PE=2 SV=2		262417	High
High	[R].AFGGQSLK.[F]		1	Q920L2	Q920L2 [164-171]		Succinate dehydrogenase [ubiquinone] flavoprotein subunit, mitochondrial OS=Rattus norvegicus OX=10116 GN=Sdha PE=1 SV=1		694554	High
High	[R].AFGPGLEGGLVNK.[A]		1	D3ZHA0	D3ZHA0 [1356-1368]		Filamin-C OS=Rattus norvegicus OX=10116 GN=Flnc PE=1 SV=1		1.37572e+06	High
High	[K].AFGPGLEPTGCIVDRPAEFTIDAR.[A]	1xCarbamidomethyl [C11]	1	D3ZHA0	D3ZHA0 [673-696]		Filamin-C OS=Rattus norvegicus OX=10116 GN=Flnc PE=1 SV=1		852489	High
High	[K].AFLEALQHQAETSSR.[I]		1	Q5XHZ0	Q5XHZ0 [184-198]		Heat shock protein 75 kDa, mitochondrial OS=Rattus norvegicus OX=10116 GN=Trap1 PE=1 SV=1	NoQuanValues		High
High	[K].AFIGFEGVK.[G]		1	F1LMV6	F1LMV6 [2701-2709]		Desmoplakin OS=Rattus norvegicus OX=10116 GN=Dsp PE=1 SV=1		218106	High
High	[R].AFLIEEQK.[I]		1	P11250	P11250 [94-101]		Large ribosomal subunit protein eL34 OS=Rattus norvegicus OX=10116 GN=Rpl34 PE=1 SV=3		334351	High
High	[R].AFITNIPFDVK.[W]		1	Q62826	Q62826 [72-82]		Heterogeneous nuclear ribonucleoprotein M OS=Rattus norvegicus OX=10116 GN=Hnrnpm PE=1 SV=4		796320	High
High	[R].AFNADFR.[-]		1	P12007	P12007 [418-424]		Isovaleryl-CoA dehydrogenase, mitochondrial OS=Rattus norvegicus OX=10116 GN=Ivd PE=1 SV=2		395388	High
High	[R].AFPAWADTSILSR.[Q]		1	Q02253	Q02253 [89-101]		Methylmalonate-semialdehyde/malonate-semialdehyde dehydrogenase [acylating], mitochondrial OS=Rattus norvegicus OX=10116 GN=Aldh6a1 PE=1 SV=1		399759	High
High	[K].AFQEAAEHFQPYIK.[F]		2	P51868	P51868 [181-194]		Calsequestrin-2 OS=Rattus norvegicus OX=10116 GN=Casq2 PE=1 SV=2		1.74181e+06	High
High	[K].AFQFVETHGEVCPANWTPESPTIKPSPTASK.[E]	1xCarbamidomethyl [C12]	1	Q9Z0V6	Q9Z0V6 [219-249]		Thioredoxin-dependent peroxide reductase, mitochondrial OS=Rattus norvegicus OX=10116 GN=Prdx3 PE=1 SV=2	NoQuanValues		High
High	[K].AFTGREFDELSPSAQR.[D]		1	P11507	P11507 [651-666]		Sarcoplasmic/endoplasmic reticulum calcium ATPase 2 OS=Rattus norvegicus OX=10116 GN=Atp2a2 PE=1 SV=1	NoQuanValues		High
High	[K].AFTGREFDELSPSAQR.[D]	1xPhospho [S13(100)]	1	P11507	P11507 [651-666]	P11507 1xPhospho [S663(100)]	Sarcoplasmic/endoplasmic reticulum calcium ATPase 2 OS=Rattus norvegicus OX=10116 GN=Atp2a2 PE=1 SV=1		7376838	High
High	[R].AFVDSCLQLHETK.[R]	1xCarbamidomethyl [C6]	1	P15650	P15650 [346-358]		Long-chain specific acyl-CoA dehydrogenase, mitochondrial OS=Rattus norvegicus OX=10116 GN=Acadl PE=1 SV=1		386275	High
High	[K].AFVEFLTDEIKEEK.[K]		1	O35796	O35796 [79-92]		Complement component 1 Q subcomponent-binding protein, mitochondrial OS=Rattus norvegicus OX=10116 GN=C1qbp PE=1 SV=2		365766	High
High	[R].AGAIAPCEVTVPAQNTGLGPEK.[T]	1xCarbamidomethyl [C7]	1	P19945	P19945 [113-134]		Large ribosomal subunit protein uL10 OS=Rattus norvegicus OX=10116 GN=Rplp0 PE=1 SV=2		603105	High
High	[K].AGALNSNDAFVLK.[T]		1	Q68FP1	Q68FP1 [583-595]		Gelsolin OS=Rattus norvegicus OX=10116 GN=Gsn PE=1 SV=1		1.17569e+06	High
High	[K].AGAYDFPSPEWDTVTPEAK.[DN]		1	P15791; P11730	P15791 [228-246]; P11730 [228-246]		Calcium/calmodulin-dependent protein kinase type II subunit delta OS=Rattus norvegicus OX=10116 GN=Camk2d PE=1 SV=1;Calcium/calmodulin-dependent protein kinase type II subunit gamma OS=Rattus norvegicus OX=10116 GN=Camk2g PE=1 SV=1	NotUnique	331630	High
High	[K].AGDLGVDLTSK.[V]		1	Q68FU3	Q68FU3 [211-221]		Electron transfer flavoprotein subunit beta OS=Rattus norvegicus OX=10116 GN=Etfb PE=1 SV=3		1.75137e+06	High
High	[K].AGDLVFAK.[M]		1	Q923W4	Q923W4 [11-18]		Hepatoma-derived growth factor-related protein 3 OS=Rattus norvegicus OX=10116 GN=Hdgfl3 PE=1 SV=1	NoQuanValues		High
[truncated: 5,732 more rows]

## Sheet: Supplemental Table 3
Supplemental Table 3. Protein_shared
[truncated: 1,858 more rows]

## Sheet: Supplemental Table 4
Supplemental Table 4. Peptide_unique in vehicle treatment
[truncated: 7,020 more rows]

[truncated: 5 more sheets: Supplemental Table 5, Supplemental Table 6, Supplemental Table 7, Supplemental Table 8, Supplemental Table 9]
