# Supplementary material for: Phosphoproteomics identification of ERK-dependent activation of Rps6kb1 in cardiac hypertrophy
Source: JCI Insight. 2026 Jan 8;11(4):e190760. doi: 10.1172/jci.insight.190760 (PMC12956007; doi:10.1172/jci.insight.190760)
Supplement: Supporting data values [file jciinsight-11-190760-s028.xlsx]

## Sheet: Fig. 1
1B	19	30		1D	p-T421S424
	13	30				Veh				PE
	9	30			DMSO	1	1.00599	1.51475		3.85293	2.97774	6.49123
	7	30			Rapa	0.89301	1.14298	1.16885		3.08774	3.46293	2.81029
	6	30
	6	30
	6	30			p-T389
	6	30				Veh				PE
	6	30			DMSO	0.823585	1.10152	1.0749		1.51446	1.91139	1.6616
	5	30			Rapa	0.525861	0.547791	0.519594		0.647771	0.59759	0.601407
	5	30
	5	30
	4	30			p-S6
	4	30				Veh				PE
	3	30			DMSO	1.01966	0.959513	1.02083		2.30942	2.16718	2.26061
	3	30			Rapa	0.903396	0.94157	0.937293		1.5183	1.98911	1.94897
	3	30
	3	30
	2	30
	2	30
	2	30
	2	30
	1	30
	1	30
	1	30
	1	30
	1	30
	0	30
	9	21.8653
	6	18.8018
	2	14.9874
	2	13.0456
	4	12.5187
	11	11.9751
	2	11.697
	50	10.3818
	7	10.1541
	4	9.87669
	5	9.36928
	4	9.20765
	23	9.13712
	14	8.067
	12	7.46507
	12	7.42654
	4	6.92995
	4	6.85247
	8	6.3782
	4	6.11597
	2	5.59848
	6	5.49572
	7	5.31249
	3	4.7816
	11	4.75857
	8	4.72796
	2	4.64772
	1	4.58945
	6	4.57975
	1	4.25099
	1	4.20941
	41	4.19429
	1	4.18337
	8	4.11842
	12	4.11479
	6	4.03792
	6	4.01375
	12	3.93841
	13	3.86486
	15	3.8365
	1	3.82379
	9	3.78063
	38	3.77244
	6	3.68173
	12	3.64348
	6	3.63249
	4	3.56819
	4	3.54483
	2	3.54192
	15	3.50813
	1	3.49409
	3	3.48344
	5	3.47574
	3	3.46323
	2	3.45508
	2	3.44374
	5	3.40738
	2	3.37283
	9	3.36847
	46	3.32011
	3	3.31603
	18	3.2918
	4	3.27454
	5	3.21278
	4	3.18176
	3	3.17559
	6	3.13823
	1	3.13076
	2	3.05682
	1	3.03865
	17	3.03827
	8	3.0116
	2	2.99213
	16	2.96183
	6	2.95466
	5	2.95431
	12	2.94893
	4	2.931
	2	2.92451
	3	2.91574
	2	2.90015
	4	2.88626
	2	2.88288
	1	2.86643
	6	2.85627
	6	2.80962
	2	2.78056
	11	2.77707
	6	2.74979
	3	2.74317
	3	2.73685
	4	2.72268
	5	2.70036
	27	2.69037
	1	2.68298
	5	2.68167
	7	2.68019
	6	2.66359
	5	2.66072
	4	2.65779
	32	2.655
	21	2.6468
	3	2.63569
	1	2.63315
	9	2.6022
	5	2.6017
	1	2.60118
	2	2.59503
	2	2.5864
	1	2.58045
	6	2.57517
	3	2.57094
	9	2.56115
	19	2.55952
	12	2.55683
	5	2.55029
	1	2.53842
	3	2.53105
	7	2.52869
	35	2.51544
	3	2.50808
	17	2.47552
	9	2.46812
	2	2.44678
	5	2.43835
	2	2.43541
	27	2.42416
	0	2.41819
	13	2.41158
	1	2.4077
	5	2.38841
	2	2.37361
	4	2.37177
	7	2.37075
	7	2.36599
	4	2.3626
	2	2.35679
	2	2.35352
	9	2.32657
	1	2.32418
	14	2.32107
	3	2.32101
	14	2.32096
	4	2.31251
	3	2.30403
	1	2.29905
	13	2.29605
	6	2.29239
	22	2.28865
	4	2.28376
	5	2.27564
	5	2.26009
	2	2.2428
	8	2.24182
	2	2.23741
	17	2.22775
	8	2.21929
	24	2.21861
	2	2.2117
	83	2.20038
	6	2.19176
	5	2.18826
	2	2.18668
	4	2.1826
	5	2.18162
	3	2.17799
	2	2.17589
	4	2.16932
	12	2.16416
	4	2.16226
	33	2.15537
	70	2.15491
	2	2.15246
	4	2.15155
	4	2.15077
	2	2.14498
	5	2.14412
	42	2.1383
	3	2.13696
	5	2.13643
	3	2.13102
	13	2.11358
	1	2.11313
	5	2.104
	22	2.10382
	1	2.10247
	3	2.09809
	62	2.09005
	5	2.08625
	5	2.08561
	8	2.07787
	2	2.07463
	3	2.07453
	16	2.07449
	4	2.0579
	5	2.05582
	7	2.04866
	24	2.04793
	1	2.04769
	6	2.04703
	17	2.04396
	4	2.04279
	1	2.04244
	10	2.0387
	15	2.03464
	14	2.03347
	4	2.02795
	3	2.02428
	16	2.019
	6	2.01651
	2	2.01227
	13	2.01062
	13	2.00369
	5	1.99852
	1	1.99727
	3	1.99634
	7	1.99419
	13	1.99397
	22	1.97297
	12	1.97247
	5	1.97028
	4	1.96846
	2	1.96674
	1	1.96646
	4	1.9656
	5	1.96305
	2	1.96164
	4	1.95892
	7	1.95883
	3	1.95732
	12	1.9564
	26	1.95434
	13	1.95279
	2	1.95024
	4	1.94593
	7	1.94522
	5	1.94519
	1	1.94447
	8	1.94369
	0	1.9422
	2	1.94059
	2	1.93755
	3	1.93638
	14	1.93315
	40	1.92954
	4	1.92796
	33	1.92664
	10	1.92322
	3	1.92302
	4	1.92176
	6	1.91956
	5	1.91927
	7	1.91851
	10	1.91439
	8	1.90539
	3	1.9032
	3	1.90124
	3	1.90117
	4	1.89943
	5	1.8981
	26	1.89581
	2	1.8949
	7	1.89312
	26	1.88638
	6	1.87399
	4	1.87301
	1	1.86981
	15	1.86413
	5	1.86399
	2	1.85852
	19	1.85542
	13	1.85316
	18	1.84995
	2	1.84866
	2	1.84664
	4	1.842
	6	1.83934
	8	1.83382
	8	1.83337
	3	1.83292
	3	1.83283
	10	1.83072
	2	1.8299
	4	1.82843
	3	1.82672
	23	1.82431
	2	1.8171
	13	1.81631
	2	1.81557
	1	1.81513
	7	1.81428
	6	1.81337
	2	1.81156
	49	1.81001
	3	1.80792
	13	1.80521
	3	1.80444
	2	1.79671
	9	1.79554
	2	1.79161
	3	1.79122
	1	1.7858
	11	1.78376
	11	1.78149
	5	1.78112
	22	1.77826
	2	1.77653
	2	1.77299
	6	1.77168
	12	1.77132
	1	1.76911
	3	1.76668
	8	1.76477
	1	1.76169
	5	1.76029
	1	1.76026
	15	1.75887
	7	1.75791
	8	1.75781
	26	1.75769
	17	1.75731
	4	1.75116
	10	1.75058
	4	1.7495
	3	1.74697
	28	1.7454
	2	1.74092
	12	1.7376
	5	1.7363
	12	1.73188
	37	1.73135
	1	1.72984
	2	1.72852
	6	1.72761
	17	1.72491
	3	1.72447
	5	1.72409
	5	1.72386
	2	1.7228
	4	1.72079
	4	1.71852
	7	1.7171
	16	1.71361
	4	1.71342
	6	1.71196
	18	1.71076
	6	1.71015
	3	1.7083
	3	1.70618
	3	1.70346
	1	1.70184
	2	1.70141
	1	1.70123
	4	1.70072
	5	1.69551
	1	1.6945
	10	1.69445
	8	1.69312
	38	1.69199
	4	1.69
	5	1.68884
	1	1.68771
	5	1.6877
	3	1.68741
	2	1.68648
	7	1.68604
	4	1.68205
	2	1.6819
	11	1.6807
	2	1.67862
	15	1.67619
	6	1.67364
	4	1.67306
	4	1.67123
	1	1.669
	15	1.66848
	2	1.66802
	5	1.66736
	5	1.66479
	9	1.66087
	17	1.65858
	1	1.65703
	3	1.65692
	4	1.6555
	28	1.65411
	1	1.65383
	5	1.65371
	5	1.65144
	5	1.64493
	6	1.64419
	5	1.64365
	10	1.6436
	8	1.64337
	5	1.64293
	3	1.64008
	4	1.63697
	4	1.63345
	6	1.63337
	1	1.63283
	7	1.63162
	3	1.62716
	3	1.62521
	2	1.62399
	3	1.62301
	30	1.62284
	6	1.61826
	12	1.61577
	10	1.61376
	4	1.61362
	11	1.61291
	4	1.61176
	4	1.61154
	4	1.60965
	2	1.60866
	8	1.60639
	2	1.60586
	10	1.60541
	13	1.60274
	3	1.60145
	2	1.60062
	1	1.60055
	2	1.59768
	16	1.59513
	5	1.59425
	10	1.59393
	4	1.59301
	2	1.59285
	3	1.59252
	2	1.59201
	3	1.59166
	1	1.5908
	2	1.59049
	3	1.58994
	7	1.58973
	11	1.58793
	8	1.58743
	7	1.58434
	5	1.58403
	4	1.58292
	6	1.58007
	2	1.57897
	7	1.5788
	5	1.57818
	9	1.57519
	15	1.5745
	15	1.57447
	9	1.57444
	11	1.57235
	19	1.5718
	13	1.57066
	1	1.57012
	2	1.56976
	1	1.56912
	2	1.56695
	5	1.56662
	18	1.56607
	2	1.56587
	4	1.56552
	1	1.56544
	22	1.56505
	2	1.56484
	6	1.56443
	10	1.56398
	26	1.56291
	14	1.5616
	1	1.56073
	8	1.55836
	2	1.55758
	5	1.55624
	7	1.55511
	3	1.5549
	10	1.55474
	4	1.55233
	6	1.54847
	3	1.54702
	2	1.54532
	26	1.5451
	3	1.54502
	3	1.54465
	1	1.54379
	6	1.54351
	4	1.54267
	1	1.54144
	95	1.54117
	6	1.54033
	4	1.53914
	12	1.53839
	1	1.53815
	16	1.53683
	8	1.53651
	3	1.53633
	30	1.53512
	3	1.5346
	4	1.53355
	5	1.53306
	9	1.53277
	10	1.53234
	4	1.53153
	7	1.5305
	4	1.53008
	17	1.52942
	29	1.52903
	11	1.52721
	4	1.52681
	1	1.52639
	3	1.52545
	4	1.52514
	5	1.52428
	4	1.52412
	32	1.52332
	2	1.5224
	7	1.52151
	3	1.51927
	7	1.51733
	5	1.51714
	2	1.51581
	2	1.51054
	12	1.51021
	8	1.50965
	7	1.5095
	7	1.50944
	2	1.5088
	12	1.50682
	11	1.50609
	2	1.50603
	38	1.50552
	2	1.50439
	9	1.50361
	26	1.50237
	2	1.50223
	32	1.50109
	4	1.50098
	19	1.49964
	2	1.49963
	4	1.49584
	1	1.49379
	24	1.49287
	9	1.49157
	48	1.49118
	19	1.49109
	24	1.49009
	3	1.48795
	2	1.48697
	3	1.48695
	8	1.4852
	1	1.48412
	1	1.48347
	18	1.48291
	2	1.48053
	5	1.47656
	10	1.47638
	14	1.47636
	16	1.47617
	2	1.47545
	1	1.47327
	1	1.47283
	20	1.47267
	3	1.47253
	3	1.47104
	2	1.47041
	4	1.47014
	2	1.4691
	3	1.46906
	3	1.46905
	11	1.46851
	3	1.46669
	67	1.46389
	4	1.46384
	6	1.46361
	2	1.46202
	5	1.46147
	4	1.45982
	6	1.4596
	2	1.45749
	4	1.45746
	9	1.4573
	15	1.45446
	2	1.45328
	5	1.45314
	2	1.45259
	13	1.45243
	8	1.45155
	1	1.45059
	3	1.4504
	1	1.45005
	16	1.44907
	4	1.44629
	10	1.44615
	9	1.44614
	1	1.44464
	17	1.4443
	2	1.44274
	39	1.44268
	3	1.44259
	8	1.44108
	3	1.44081
	28	1.4386
	1	1.43823
	1	1.43713
	18	1.43709
	5	1.43707
	1	1.43707
	3	1.43387
	6	1.43284
	14	1.43191
	37	1.43172
	3	1.43167
	10	1.43086
	1	1.43026
	2	1.43016
	8	1.42804
	6	1.42683
	11	1.42673
	3	1.42556
	29	1.42506
	6	1.42444
	9	1.42421
	22	1.42417
	3	1.42292
	3	1.42269
	2	1.42102
	4	1.42076
	9	1.41978
	12	1.41978
	5	1.41891
	7	1.4185
	1	1.41728
	3	1.41611
	7	1.41534
	5	1.41287
	8	1.41084
	9	1.40989
	4	1.4091
	8	1.40872
	5	1.40818
	4	1.40616
	2	1.40613
	1	1.4056
	11	1.40434
	3	1.40421
	4	1.40297
	18	1.40202
	4	1.40094
	5	1.40059
	12	1.40055
	3	1.39982
	6	1.39896
	4	1.39888
	28	1.39865
	3	1.39864
	1	1.39794
	5	1.39779
	8	1.3957
	9	1.39548
	9	1.39431
	6	1.39428
	8	1.39367
	64	1.39251
	1	1.39189
	17	1.39155
	3	1.39079
	17	1.39029
	2	1.39004
	5	1.3898
	4	1.38954
	2	1.38946
	4	1.38853
	2	1.38821
	10	1.38793
	56	1.38756
	1	1.3868
	6	1.38644
	5	1.38559
	5	1.38554
	13	1.38386
	2	1.38284
	7	1.38252
	9	1.38095
	13	1.37952
	3	1.37949
	6	1.37928
	13	1.37894
	3	1.3787
	14	1.3785
	8	1.37838
	3	1.37641
	3	1.374
	18	1.37309
	5	1.37305
	27	1.37278
	1	1.37239
	6	1.3723
	3	1.37163
	6	1.37132
	21	1.37105
	7	1.3707
	4	1.36973
	12	1.36884
	7	1.36852
	21	1.36619
	8	1.36544
	5	1.36431
	45	1.3642
	2	1.36419
	5	1.36401
	4	1.36357
	12	1.36222
	30	1.36176
	2	1.36133
	19	1.35936
	2	1.35919
	1	1.35899
	17	1.35889
	35	1.35835
	7	1.35791
	2	1.35748
	11	1.35692
	28	1.35675
	2	1.35607
	18	1.35484
	1	1.35375
	14	1.35326
	2	1.35296
	5	1.35233
	6	1.35166
	4	1.35158
	5	1.35142
	5	1.35122
	4	1.35059
	9	1.35019
	16	1.34937
	3	1.34851
	7	1.34727
	1	1.3471
	6	1.3468
	25	1.34675
	4	1.34664
	7	1.34661
	3	1.34473
	5	1.34328
	3	1.34302
	14	1.34025
	7	1.33965
	11	1.33926
	9	1.33891
	4	1.33851
	9	1.33687
	2	1.33589
	11	1.33533
	14	1.33503
	2	1.33407
	1	1.33407
	4	1.33386
	11	1.33305
	12	1.3329
	9	1.3329
	5	1.33285
	5	1.33283
	3	1.3322
	9	1.33111
	10	1.33096
	3	1.33044
	21	1.33005
	0	1.32977
	2	1.32678
	34	1.32597
	1	1.32575
	8	1.32544
	47	1.32355
	7	1.3227
	3	1.32255
	1	1.32249
	3	1.32237
	10	1.32154
	4	1.32128
	5	1.32106
	14	1.3191
	4	1.3172
	11	1.31493
	4	1.31457
	2	1.31359
	8	1.31344
	1	1.31342
	5	1.3124
	3	1.31227
	4	1.31191
	4	1.31039
	2	1.31028
	10	1.31014
	5	1.31001
	25	1.3082
	12	1.30712
	10	1.30658
	3	1.30614
	12	1.30606
	3	1.30571
	2	1.30299
	3	1.30183
	22	1.30044
	3	1.29934
	2	1.29842
	19	1.29741
	9	1.29702
	13	1.29639
	16	1.29603
	9	1.29487
	1	1.29316
	6	1.29225
	6	1.29204
	6	1.29128
	13	1.29106
	7	1.28977
	13	1.28777
	32	1.28767
	3	1.2873
	10	1.28726
	7	1.28712
	2	1.28592
	4	1.28394
	2	1.28358
	10	1.28305
	7	1.28297
	14	1.28289
	39	1.2827
	8	1.28218
	6	1.28144
	12	1.27954
	11	1.27936
	6	1.27887
	1	1.27863
	3	1.2776
	6	1.27736
	8	1.27684
	5	1.27642
	11	1.27528
	5	1.27458
	17	1.27191
	8	1.2717
	1	1.27163
	10	1.27099
	8	1.26983
	2	1.26982
	11	1.26817
	3	1.26798
	14	1.26769
	5	1.26555
	8	1.26533
	2	1.26526
	12	1.26475
	1	1.26466
	12	1.26445
	2	1.263
	28	1.2629
	3	1.2622
	5	1.26147
	1	1.26145
	13	1.26096
	6	1.25932
	23	1.25885
	2	1.25808
	9	1.25573
	2	1.2557
	3	1.25516
	2	1.25458
	1	1.25404
	6	1.25401
	8	1.25397
	1	1.25393
	2	1.2527
	1	1.25227
	6	1.25068
	11	1.24989
	6	1.24847
	13	1.24839
	3	1.24775
	11	1.24721
	6	1.24686
	5	1.24584
	1	1.24561
	21	1.24557
	7	1.2453
	13	1.24435
	17	1.24409
	10	1.24372
	2	1.24324
	6	1.24241
	17	1.24183
	5	1.24119
	2	1.24076
	5	1.24065
	5	1.24058
	6	1.23847
	5	1.23605
	6	1.23567
	2	1.23511
	4	1.23495
	9	1.23434
	9	1.23406
	27	1.23394
	7	1.23361
	10	1.23313
	21	1.23308
	24	1.23253
	6	1.23198
	4	1.23144
	3	1.23137
	3	1.2296
	28	1.22881
	10	1.2283
	3	1.22796
	2	1.22677
	16	1.22589
	4	1.22546
	10	1.22513
	10	1.22441
	8	1.22418
	3	1.22393
	7	1.22393
	11	1.22361
	2	1.2234
	2	1.22313
	14	1.22306
	3	1.22261
	8	1.22205
	12	1.22154
	18	1.22052
	4	1.22013
	7	1.21976
	18	1.21971
	9	1.21878
	39	1.21712
	2	1.2168
	8	1.21612
	16	1.21525
	6	1.21506
	7	1.21331
	2	1.21303
	19	1.21298
	2	1.21288
	8	1.21145
	2	1.21088
	28	1.21055
	3	1.21051
	5	1.21022
	15	1.20987
	11	1.20954
	4	1.20886
	7	1.20781
	12	1.20689
	8	1.20583
	2	1.20397
	15	1.20391
	3	1.20381
	2	1.2033
	11	1.20304
	25	1.20302
	7	1.20241
	2	1.20234
	5	1.20166
	3	1.20076
	2	1.20058
	3	1.20039
	5	1.20018
	5	1.19995
	8	1.1996
	25	1.19886
	3	1.19866
	3	1.19856
	21	1.1972
	4	1.19566
	2	1.19484
	15	1.19312
	11	1.19225
	8	1.19213
	13	1.19213
	2	1.19212
	8	1.19171
	4	1.19133
	8	1.1913
	10	1.19033
	2	1.18914
	48	1.18867
	7	1.188
	11	1.18745
	4	1.18729
	21	1.18676
	1	1.18664
	6	1.18658
	7	1.18652
	10	1.18555
	14	1.18505
	7	1.18503
	31	1.18485
	7	1.18437
	10	1.18417
	10	1.18363
	7	1.18311
	5	1.18307
	3	1.18298
	2	1.18251
	24	1.18242
	5	1.1824
	50	1.18106
	22	1.181
	8	1.18087
	3	1.18
	2	1.17949
	4	1.17935
	29	1.17912
	15	1.17884
	2	1.17875
	31	1.17839
	4	1.17755
	3	1.1773
	11	1.17652
	2	1.1764
	8	1.17637
	7	1.1758
	7	1.17479
	4	1.17365
	2	1.1735
	18	1.1728
	13	1.17212
	1	1.17202
	6	1.17157
	8	1.17129
	6	1.1707
	11	1.16941
	43	1.16891
	4	1.16737
	2	1.16734
	3	1.16711
	3	1.16689
	36	1.16659
	2	1.16572
	6	1.16501
	16	1.16441
	11	1.16403
	4	1.16402
	4	1.16354
	3	1.16317
	10	1.16284
	2	1.1621
	2	1.16191
	7	1.1611
	7	1.1602
	7	1.15988
	2	1.15959
	13	1.15942
	49	1.15929
	6	1.15893
	3	1.15886
	11	1.15882
	2	1.15853
	13	1.15673
	4	1.15641
	6	1.15628
	2	1.155
	7	1.15491
	18	1.15453
	41	1.15408
	15	1.15382
	8	1.15354
	24	1.15347
	38	1.15326
	3	1.1523
	9	1.15122
	28	1.15104
	25	1.151
	7	1.15033
	6	1.14952
	9	1.14877
	10	1.1484
	4	1.14812
	5	1.14668
	32	1.14622
	10	1.14576
	17	1.14473
	5	1.14428
	3	1.14399
	9	1.14361
	17	1.1435
	2	1.1434
	3	1.14336
	2	1.14195
	11	1.14169
	9	1.14154
	35	1.14139
	9	1.14138
	4	1.14098
	7	1.1402
	2	1.13874
	6	1.13826
	9	1.13674
	7	1.13658
	2	1.13457
	22	1.13403
	13	1.13339
	4	1.13226
	7	1.13184
	2	1.13004
	21	1.12918
	6	1.12902
	8	1.12858
	6	1.1281
	2	1.128
	8	1.12797
	4	1.1276
	9	1.12719
	9	1.12643
	4	1.12609
	9	1.12577
	3	1.12571
	2	1.1256
	52	1.12482
	5	1.12451
	6	1.12418
	3	1.12302
	4	1.12166
	6	1.12049
	2	1.11992
	1	1.119
	7	1.11892
	4	1.11794
	3	1.11747
	1	1.11728
	1	1.11726
	3	1.11721
	3	1.11551
	23	1.11442
	25	1.11369
	3	1.11355
	5	1.11316
	19	1.11261
	11	1.11232
	16	1.11178
	4	1.1116
	3	1.11048
	4	1.11004
	7	1.10993
	9	1.10939
	22	1.10921
	13	1.10914
	32	1.109
	3	1.10876
	3	1.10678
	4	1.10619
	2	1.10587
	4	1.10446
	8	1.10438
	27	1.10423
	26	1.10408
	7	1.104
	2	1.10352
	14	1.10343
	5	1.10303
	9	1.10209
	7	1.10208
	19	1.10156
	3	1.10138
	13	1.10127
	12	1.10108
	15	1.10107
	20	1.10104
	2	1.09993
	22	1.09991
	5	1.09987
	13	1.09775
	3	1.09773
	14	1.0977
	4	1.09669
	2	1.09615
	2	1.09512
	2	1.09453
	19	1.09439
	10	1.09435
	13	1.09434
	11	1.09415
	18	1.0931
	17	1.09278
	10	1.09152
	2	1.09113
	6	1.09065
	5	1.08941
	2	1.08793
	21	1.08792
	25	1.08672
	2	1.08612
	1	1.08604
	9	1.08586
	1	1.08571
	12	1.08567
	6	1.08494
	17	1.08475
	14	1.08462
	3	1.08391
	4	1.08347
	11	1.08267
	14	1.0816
	1	1.08138
	5	1.08092
	5	1.08072
	15	1.08069
	2	1.08051
	5	1.08044
	13	1.08016
	38	1.0794
	4	1.07828
	1	1.07732
	3	1.07683
	11	1.07663
	9	1.07655
	3	1.0765
	3	1.07522
	2	1.07397
	1	1.0735
	43	1.07299
	4	1.07248
	20	1.07225
	35	1.0715
	9	1.07149
	2	1.07125
	11	1.07114
	3	1.07076
	68	1.07046
	7	1.07042
	3	1.07034
	5	1.07011
	18	1.06952
	24	1.06921
	7	1.06856
	12	1.0677
	7	1.06763
	34	1.06576
	1	1.06454
	61	1.06369
	6	1.06223
	5	1.06125
	16	1.061
	3	1.06067
	23	1.06049
	8	1.06024
	4	1.06003
	12	1.05961
	12	1.05928
	16	1.05901
	1	1.05877
	12	1.0574
	3	1.05646
	3	1.05502
	9	1.05496
	8	1.05482
	6	1.05347
	3	1.05338
	28	1.05269
	3	1.052
	15	1.05195
	18	1.05192
	34	1.05122
	2	1.05119
	3	1.04931
	17	1.04867
	7	1.04862
	16	1.04799
	8	1.04781
	5	1.0476
	4	1.04663
	9	1.04649
	7	1.04642
	2	1.0462
	5	1.04611
	10	1.04608
	10	1.04469
	8	1.04447
	8	1.04437
	48	1.04432
	5	1.04386
	3	1.04321
	1	1.04228
	13	1.04193
	3	1.04091
	5	1.04029
	3	1.04026
	2	1.03791
	17	1.03685
	4	1.03661
	4	1.03597
	9	1.0327
	4	1.03257
	6	1.03228
	34	1.03192
	10	1.03171
	10	1.03171
	12	1.03127
	7	1.03048
	10	1.03036
	8	1.03035
	4	1.02965
	7	1.02955
	16	1.02898
	3	1.02757
	3	1.02736
	4	1.02703
	13	1.02622
	11	1.02571
	7	1.02492
	6	1.0245
	4	1.02438
	15	1.02334
	8	1.02328
	16	1.02303
	10	1.02171
	11	1.02031
	1	1.02007
	3	1.01976
	10	1.01751
	5	1.01734
	2	1.0165
	4	1.01622
	8	1.01581
	5	1.01365
	17	1.01308
	5	1.01144
	24	1.01133
	3	1.01056
	52	1.01041
	7	1.01001
	1	1.0097
	14	1.00944
	11	1.00797
	5	1.00744
	6	1.00728
	4	1.00698
	6	1.00614
	10	1.00455
	1	1.00324
	7	1.00282
	6	1.00201
	30	1.00181
	9	1.00122
	38	1.00085
	7	1.00037
	7	1.00014
	4	0.99982
	23	0.999497
	6	0.999479
	3	0.999194
	8	0.998001
	6	0.997103
	10	0.996935
	3	0.99592
	12	0.995369
	11	0.994886
	19	0.992828
	3	0.992651
	4	0.992446
	7	0.992256
	4	0.992173
	4	0.990989
	25	0.990408
	1	0.989969
	28	0.989872
	25	0.989534
	18	0.989107
	10	0.989015
	6	0.988927
	5	0.988464
	9	0.988274
	1	0.988152
	21	0.987796
	17	0.987678
	13	0.98535
	3	0.984911
	4	0.984419
	6	0.983179
	10	0.983178
	7	0.981954
	4	0.981455
	16	0.981346
	4	0.979111
	2	0.978785
	13	0.977655
	20	0.977457
	24	0.977021
	8	0.976844
	6	0.97683
	7	0.976566
	4	0.975008
	13	0.973631
	13	0.973458
	12	0.973455
	20	0.97343
	4	0.972508
	20	0.972444
	4	0.971796
	2	0.971752
	4	0.97164
	17	0.971467
	21	0.970099
	2	0.969956
	4	0.969591
	5	0.968551
	11	0.968447
	43	0.968024
	1	0.967904
	13	0.967538
	16	0.967249
	44	0.967194
	2	0.966791
	11	0.966607
	9	0.966522
	13	0.965635
	15	0.965259
	38	0.964071
	23	0.962721
	11	0.962493
	5	0.962193
	4	0.962132
	9	0.962094
	5	0.960366
	9	0.960214
	10	0.96013
	16	0.959283
	14	0.957766
	9	0.957033
	1	0.956452
	1	0.955845
	10	0.954844
	16	0.954264
	4	0.954014
	16	0.953919
	17	0.953829
	1	0.953478
	41	0.952962
	2	0.952805
	28	0.952507
	8	0.952359
	33	0.952201
	5	0.951932
	21	0.951861
	5	0.951333
	7	0.950739
	3	0.950244
	13	0.949776
	1	0.949698
	4	0.949526
	3	0.94948
	3	0.949233
	5	0.948485
	44	0.946698
	1	0.946592
	5	0.946483
	7	0.943187
	9	0.942954
	1	0.941426
	19	0.941385
	8	0.940901
	25	0.940467
	49	0.937758
	4	0.93745
	5	0.937325
	63	0.937309
	11	0.935897
	5	0.935792
	10	0.934855
	57	0.934075
	1	0.933852
	26	0.933597
	20	0.932258
	11	0.932159
	47	0.932083
	17	0.931794
	4	0.93166
	31	0.931632
	9	0.931453
	11	0.930735
	16	0.929999
	8	0.92983
	6	0.929082
	31	0.928645
	7	0.92846
	10	0.928069
	11	0.927144
	16	0.927138
	4	0.926746
	6	0.925934
	9	0.92591
	5	0.925328
	3	0.924656
	10	0.924543
	4	0.92452
	36	0.924507
	5	0.924143
	4	0.92356
	3	0.922752
	56	0.921852
	7	0.921767
	28	0.921317
	6	0.921296
	15	0.921068
	5	0.920898
	25	0.92086
	20	0.920111
	7	0.919564
	3	0.91783
	2	0.916422
	2	0.916227
	25	0.916213
	2	0.916004
	23	0.915975
	2	0.915328
	20	0.915324
	3	0.915266
	7	0.914527
	8	0.914443
	43	0.914296
	15	0.91424
	7	0.913521
	13	0.913127
	19	0.912911
	27	0.912338
	5	0.911754
	10	0.9113
	28	0.911176
	55	0.910461
	7	0.910425
	31	0.910398
	15	0.909985
	5	0.908359
	4	0.907581
	14	0.907474
	13	0.907226
	5	0.906526
	7	0.906336
	4	0.90592
	7	0.905018
	17	0.904888
	3	0.904356
	8	0.904259
	2	0.903613
	33	0.902875
	24	0.902617
	6	0.902366
	21	0.902269
	3	0.902216
	38	0.902114
	29	0.902033
	17	0.901218
	5	0.901068
	3	0.89684
	4	0.896318
	9	0.895206
	4	0.892144
	38	0.891872
	2	0.891372
	9	0.89093
	1	0.889703
	17	0.889357
	2	0.888973
	28	0.888892
	4	0.888283
	10	0.888246
	3	0.888044
	10	0.887792
	2	0.887733
	15	0.887406
	23	0.88732
	13	0.88667
	3	0.886459
	17	0.884945
	11	0.884825
	5	0.884434
	11	0.88442
	26	0.884289
	26	0.884103
	2	0.882076
	5	0.88194
	51	0.881521
	8	0.880746
	33	0.880685
	16	0.880657
	22	0.880443
	37	0.880278
	5	0.880006
	31	0.879613
	22	0.879586
	21	0.878698
	9	0.878433
	11	0.877083
	26	0.877008
	20	0.876259
	4	0.87579
	25	0.875047
	7	0.874912
	10	0.874853
	40	0.873956
	27	0.873588
	26	0.873246
	54	0.873143
	12	0.871177
	2	0.870926
	2	0.870919
	9	0.870368
	36	0.870232
	25	0.869865
	6	0.869407
	29	0.86877
	11	0.868591
	4	0.868253
	25	0.867334
	13	0.867142
	4	0.866506
	9	0.866278
	2	0.865732
	14	0.865711
	8	0.864934
	46	0.864864
	42	0.864765
	15	0.864274
	5	0.864231
	41	0.86418
	7	0.863973
	20	0.863798
	2	0.863486
	4	0.863332
	6	0.862865
	13	0.86284
	22	0.862595
	45	0.862549
	24	0.860668
	12	0.860359
	8	0.860181
	22	0.859353
	10	0.858888
	6	0.858792
	27	0.858763
	42	0.857464
	21	0.856874
	41	0.856406
	30	0.855928
	3	0.855493
	43	0.855315
	59	0.85468
	36	0.854561
	16	0.854444
	8	0.853956
	21	0.853708
	13	0.852708
	7	0.851723
	7	0.85165
	1	0.851214
	8	0.850748
	8	0.850487
	2	0.850257
	22	0.849575
	4	0.848699
	47	0.847828
	9	0.847286
	19	0.846063
	14	0.845775
	10	0.845767
	36	0.844384
	20	0.84408
	9	0.841968
	8	0.840901
	7	0.840441
	13	0.839657
	8	0.839149
	9	0.838396
	7	0.83828
	18	0.837919
	70	0.837173
	0	0.836982
	55	0.836195
	24	0.835387
	11	0.835191
	5	0.834113
	1	0.833984
	2	0.833782
	4	0.83374
	14	0.833414
	19	0.832866
	30	0.832335
	38	0.83198
	28	0.831079
	1	0.830912
	25	0.830706
	4	0.830432
	7	0.829748
	27	0.829325
	17	0.8292
	24	0.828516
	31	0.827824
	6	0.827024
	24	0.827011
	37	0.826723
	24	0.826398
	9	0.826355
	12	0.82596
	43	0.825916
	21	0.825325
	9	0.824882
	5	0.824813
	10	0.824398
	6	0.824394
	14	0.824011
	50	0.823819
	33	0.823429
	10	0.823407
	54	0.823053
	16	0.822798
	3	0.822499
	21	0.822453
	52	0.822198
	14	0.821811
	2	0.821789
	19	0.821686
	14	0.820475
	6	0.820087
	21	0.819851
	9	0.819847
	32	0.818254
	4	0.818177
	38	0.81804
	6	0.81777
	8	0.816983
	5	0.816789
	4	0.816244
	36	0.815503
	6	0.81415
	25	0.81379
	43	0.813506
	19	0.813467
	3	0.813072
	56	0.812605
	24	0.812401
	24	0.811634
	5	0.811584
	3	0.811381
	6	0.810502
	26	0.809653
	8	0.809495
	50	0.809279
	25	0.808477
	6	0.808096
	19	0.808034
	14	0.807886
	33	0.807837
	28	0.80757
	49	0.807359
	1	0.807113
	47	0.806956
	21	0.806766
	14	0.806491
	44	0.80585
	31	0.80583
	8	0.805555
	49	0.80541
	7	0.805364
	4	0.805195
	5	0.804819
	24	0.80448
	14	0.804469
	10	0.80443
	18	0.804334
	5	0.804325
	5	0.804126
	38	0.804055
	46	0.803969
	12	0.803779
	1	0.80296
	25	0.802868
	18	0.80202
	3	0.801958
	3	0.801638
	3	0.800651
	7	0.80042
	42	0.800258
	28	0.799344
	6	0.797638
	16	0.797502
	8	0.797123
	10	0.796474
	19	0.796319
	8	0.796305
	48	0.795098
	13	0.794927
	23	0.794226
	2	0.794093
	11	0.794013
	4	0.794013
	3	0.794007
	2	0.793494
	32	0.793194
	20	0.793177
	9	0.792428
	6	0.791954
	0	0.791058
	17	0.791002
	4	0.790442
	14	0.790227
	47	0.790198
	4	0.790129
	19	0.789919
	12	0.789684
	1	0.78963
	12	0.789513
	23	0.789344
	6	0.788991
	24	0.788893
	3	0.788892
	6	0.788779
	19	0.788676
	15	0.788561
	11	0.787878
	28	0.787733
	18	0.787351
	50	0.787049
	8	0.786933
	8	0.786736
	17	0.785831
	4	0.785455
	9	0.785325
	3	0.78462
	1	0.78362
	1	0.783573
	14	0.783249
	12	0.783246
	33	0.783146
	13	0.783033
	3	0.78282
	11	0.780359
	7	0.779808
	4	0.778577
	31	0.778251
	6	0.77811
	7	0.777188
	16	0.776781
	61	0.776514
	10	0.776511
	66	0.776374
	14	0.775651
	46	0.775161
	3	0.774626
	24	0.774361
	34	0.774325
	8	0.774208
	6	0.773749
	3	0.773605
	20	0.772696
	11	0.771314
	25	0.77023
	18	0.770155
	48	0.769609
	19	0.769279
	23	0.769258
	4	0.769185
	37	0.768924
	9	0.768137
	56	0.767994
	41	0.767895
	6	0.767882
	19	0.767863
	2	0.767616
	8	0.76757
	2	0.766544
	15	0.766197
	5	0.765682
	44	0.765559
	40	0.76522
	21	0.765027
	67	0.764686
	4	0.764491
	8	0.764298
	3	0.76416
	52	0.763945
	3	0.763488
	18	0.762937
	7	0.762853
	6	0.762667
	29	0.762655
	15	0.762354
	6	0.761822
	61	0.761644
	7	0.761161
	83	0.760932
	32	0.760211
	51	0.759512
	5	0.759169
	5	0.759098
	30	0.758893
	11	0.758606
	69	0.757991
	27	0.757881
	32	0.756977
	36	0.756925
	17	0.755792
	3	0.755629
	14	0.755212
	2	0.754309
	43	0.754288
	46	0.754124
	1	0.753965
	18	0.753938
	4	0.753913
	25	0.753742
	3	0.752393
	45	0.751664
	7	0.751116
	7	0.749805
	66	0.749498
	10	0.749368
	2	0.749338
	26	0.748519
	7	0.748277
	5	0.747617
	11	0.747549
	30	0.747426
	13	0.745445
	48	0.74525
	36	0.74523
	17	0.74513
	17	0.745021
	4	0.744809
	3	0.744355
	4	0.743371
	12	0.74244
	6	0.742229
	7	0.741967
	26	0.7418
	12	0.741618
	5	0.741436
	43	0.741409
	16	0.740827
	2	0.740447
	36	0.7399
	29	0.73974
	40	0.739278
	31	0.73913
	18	0.73911
	41	0.73855
	43	0.738397
	39	0.73832
	32	0.738188
	7	0.738122
	39	0.737892
	2	0.737845
	13	0.737736
	51	0.737431
	56	0.737266
	29	0.737222
	20	0.737088
	57	0.736706
	36	0.736698
	5	0.735652
	11	0.735223
	27	0.735132
	15	0.734545
	27	0.733114
	1	0.731924
	13	0.731205
	13	0.731061
	48	0.730789
	9	0.729118
	15	0.729093
	66	0.72822
	3	0.727601
	5	0.727248
	23	0.726802
	48	0.726579
	37	0.726539
	56	0.726325
[truncated: 441 more rows]

## Sheet: Fig. 2
2D	p-T421S424
	PE treatment time (h)	Vehicle		KN93		BIM		H89		U0126		LY294002		AKT8		Rapa
	0	1		1		1		1		1		1		1		1
	0.5	1.67		1.39		1.27		1.1		0.81		1.63		1.25		1.37
	1	2.1		1.79		1.39		1.24		0.9		1.55		1.42		1.17
2E	p-T421S424
	PE treatment time (h)	Vehicle					U0126					PD0325901
	0	0.999985	1.00002	0.999982			0.901392	0.968746	0.801713			1.07682	1.05951	0.813993
	0.5	2.33352	1.92498	1.63771			1.00268	0.837188	0.69754			0.925927	0.868179	0.666255
	1	2.14809	2.30512	1.57895			1.02152	1.18527	0.752834			0.963113	1.30722	0.9006
	3	1.47808	1.92319	1.23331			1.00214	1.07113	0.704883			1.18331	0.961532	0.746165
2E	p-T389
	PE treatment time (h)	Vehicle					U0126					PD0325901
	0	0.999987	0.999985	1.00001			1.53485	2.12473	1.14771			2.21274	2.36855	1.01281
	0.5	4.82111	5.14558	3.39189			2.56256	2.8651	1.71626			2.2374	2.89915	1.60768
	1	9.30774	9.23068	5.75449			3.47615	3.68489	3.13419			5.47189	4.409	3.61017
	3	8.04698	6.90431	5.24337			4.42173	2.4449	2.29907			2.91584	3.30208	1.69576

## Sheet: Fig. 3
3B	Rcan1.4
		Control siRNA					Rps6kb1 siRNA #1					Rps6kb1 siRNA #2
	Ad-GFP	0.895332	0.573878	1.55827	0.972516		0.489733	0.48942	0.709444	0.52856		0.516337	0.263969	0.401432	0.263004
	Ad-caMEK1	4.09411	3.37066	2.96622	3.9744		1.04708	0.797523	1.02885	0.708366		0.848517	1.20195	0.50618	0.266549
	p-S6
		Control siRNA							Rps6kb1 siRNA #1							Rps6kb1 siRNA #2
	Ad-GFP	0.371004	0.511332	1.01579	0.97229	1.45218	1.67739		0.314184	0.363446	1.18192	1.14478	0.835464	0.787334		0.235038	0.303694	0.672631	0.555302	0.206697	0.566897
	Ad-caMEK1	1.82244	1.69289	2.3847	2.66956	1.41975	1.70046		1.54729	1.55398	1.62517	1.63406	1.06601	1.60791		1.01069	0.860063	1.26601	1.41849	1.14383	1.10235
	BNP
		Control siRNA					Rps6kb1 siRNA #1					Rps6kb1 siRNA #2
	Ad-GFP	1.26016	0.999968	0.982137	0.757737		0.831305	1.02298	0.66831	0.786366		0.868707	0.860525	0.808095	0.723165
	Ad-caMEK1	1.40278	1.23002	1.01288	1.18605		0.673336	0.697278	0.671523	0.667511		0.733531	0.834266	0.699496	0.817596
	Acta1
		Control siRNA										Rps6kb1 siRNA #1									Rps6kb1 siRNA #2
	Ad-GFP	0.914055	0.894076	0.751086	1.00439	0.980474	0.689155					0.90728	0.984902	0.813923	0.826076	1.16689	0.924099	1.17701	0.947539		0.543241	0.551931	0.485037	0.327249	0.700027	0.617741	0.468936	0.509552
	Ad-caMEK1	1.3695	1.28484	0.87645	0.754612	1.1609	0.822046	1.07433	1.11996			1.0154	1.01952	0.721599	0.640526	0.669785	0.65408	0.97294	0.877545		0.529183	0.608952	0.441714	0.428277	0.320143	0.460492	0.577183	0.511207
	p-eIF4B
		Control siRNA					Rps6kb1 siRNA #1					Rps6kb1 siRNA #2
	Ad-GFP	0.791123	0.942343	1.21565	1.05089		0.704114	0.612814	0.312441	0.401684		0.786658	0.610099	0.31899	0.313767
	Ad-caMEK1	1.49143	1.43849	1.72333	1.54396		0.931651	0.823914	1.39691	1.53543		0.889406	1.42903	1.11904	0.655078
3D
		Control siRNA
	Ad-GFP	0.59841	0.577038	1.62425	0.918986	1.53877	0.72664	0.555666	0.683897	0.555666	1.26093	0.577038	1.43191	0.897614	0.876243	1.41054	1.53877	1.04722	1.04722	0.983101	1.30368	1.43191	0.812127	0.897614	0.897614	0.683897	0.641153	1.15408	1.08996	0.940358	1.43191	0.812127	0.790755	1.28231	0.683897	0.555666	0.683897	0.577038	1.06859	1.62425	1.11133	1.1327	0.72664	0.705268	0.983101	1.30368	1.06859	0.748012	1.00447
	Ad-caMEK1	2.6501	1.11133	2.7997	2.71421	2.60736	1.43191	0.897614	2.09443	1.85934	1.83797	2.24404	1.38916	2.32952	2.15855	2.00895	1.79523	1.32505	2.52187	1.49602	0.769384	0.470179	1.94483	3.07754	2.39364	2.35089	1.5174	1.30368	1.79523	1.38916	0.769384	1.11133	3.61183	1.58151	2.43638	1.73111	2.71421	1.34642	1.85934	2.05169	1.8166	3.12028	1.1327	1.83797	1.23956	1.45328	1.77386	0.854871	1.94483
3E
		Control siRNA						Rps6kb1 siRNA #1							Rps6kb1 siRNA #2
	Ad-GFP	8067	9856	9965	8929	8529	9604	4735	4879	4997	4607	5147	5459		6029	6856	5902	6284	5938	5805
	Ad-caMEK1	17633	15052	15144	13288	16490	18565	8757	9341	7891	7518	8892	7564		9905	7906	9141	8958	9580	12647
[truncated: 210 more columns]

## Sheet: Fig. 4
4A							4D									4E
	p-ERK	p-RPS6KB1		p-ERK	p-RPS6KB1			p-Rps6kb1				p-S6						Rps6kb1-F/F													cKO
	15.889	6.51725		16.8163	6.51725			Basal	2M	4M		Basal	2M	4M			Basal	5.82	6.51	5.3	5.88	5.35	5.46								6.1	5.74	5.57	5.82	6.12	5.59
	14.6557	5.68429		14.4307	5.68429			1.09641	1.98564	5.34875		0.448982	2.4215	8.69613			2 M	7.9	7.2	7.2	8	8.4	6.6	6.9	6.4	6.3	7.4				7.21212	7.14546	6.66667	6.78125	7.27273	6.15	5.68125	5.89375	5.16129	5.56364	6.66667
	16.911	7.18301		17.533	7.18301			0.50255	1.97266	3.55123		0.215363	1.67857	9.15944			4 M	8.04	8.53	7.75	7.65	8.97	7.45								7.19	7.21	7.15	7.18	6.73	6.05	6.94	7.12	5.55	6.73	6.33	7.27	7.68
	15.77	7.55582		15.9785	7.55582			1.07184	5.06859	5.41496		3.15071	5.88185	7.8745
	16.562	7.06319		17.2952	7.06319			0.896772	2.09663	3.75828		0.635112	2.00191	7.98354		4F
	14.9608	5.04364		14.9355	5.04364			1.43243	2.00689	2.76513		0.549831	3.29878	4.30146				Rps6kb1-F/F													cKO
	16.1143	6.40967		16.5282	6.40967				4.12008	6.43612			7.74471	9.34535			Basal	4.33	4.54	4.4	4.4	4.25	4.27								4.51	4.44	4.32	4.31	4.55	4.41
	14.7195	6.96698		14.2646	6.96698												2 M	5.52	5.17	5.01	5.71	5.29	4.57	4.85	4.58	5.37	5.35				5.14	4.59	4.61	4.38	4.87	4.62	4.39	4.58	4.3	4.1	4.8
	17.0428	7.20082		17.5894	7.20082												4 M	4.9	4.42	4.29	4.64	5.2	4.88								4.46	4.37	4.2	4.68	4.66	4.39	4.08	4.54	4.35	3.61	3.99	4.17	4.46
	16.905	6.49477		17.431	6.49477
	16.4934	7.4187		17.2159	7.4187
	15.0464	6.53982		14.6499	6.53982											4H		Rps6kb1-F/F
	15.9426	7.29846		16.8366	7.29846												Basal	1.1141	1.408	1.3335	1.1799	1.1887	1.566	1.408	1.3072	1.3861	0.9694	1.3598	1.1843	0.4913	1.158	0.8773	0.5483	0.8904	1.1668	0.772	1.0396	1.158	1.3028	0.5527	0.9869	1.0176	0.829	0.6492	0.6887	0.8992	1.7546	0.8685	1.6098
	15.8277	7.138		16.2062	7.138												2 M	1.3422	1.2721	1.9388	1.0527	0.7896	1.4958	1.3729	1.237	1.5791	1.351	1.0966	1.4914	0.7676	1.3729	1.3642	0.8378	1.4475	1.1492	0.9738	1.4607	1.4738	1.2194	1.1361	1.2764	1.8862	0.8246	0.636	0.3816	1.3247	2.2064	0.7852	1.3642
	16.1649	6.93706		17.1958	6.93706												4 M	0.9869	1.1931	1.3115	1.8467	2.0002	1.3159	1.8116	1.3422	0.9606	1.3598	1.3335	1.1449	1.5791	0.9255	1.2545	1.3817	1.6142	1.044	0.908	1.6581	3.0793	1.2238	1.0396	2.2195	1.6361	1.4958	1.3203	1.9256	0.9168	1.8555	1.3379	1.1361
	15.0963	7.08401		15.5905	7.08401
	15.6266	6.88952		15.982	6.88952
	16.329	6.99487		16.8351	6.99487											4J		Rps6kb1-F/F													cKO
	15.2743	7.20684		15.6598	7.20684												Basal	1.69103	1.3981	1.27826	1.4913	1.35815									1.4913	1.67772	1.31821	1.56232	1.225
	15.2197	6.99665		15.7933	6.99665												MEK1	1.74429	1.69103	2.02391	1.9529	1.81087	1.75761	1.5712	1.77092	1.62446	1.78424				1.47355	1.67772		1.95734	1.67772	1.42473	1.78424	1.17174	1.62446	1.50906	1.86413	1.59783
	17.0069	6.77902		17.4474	6.77902
	16.6363	6.72787		17.1774	6.72787
	15.9464	6.9642		15.9298	6.9642													Rps6kb1-F/F													cKO
	16.6597	7.03782		16.8868	7.03782												Basal	1.29158	1.11848	1.27826	1.33152	1.11848									1.09185	1.33152	1.14511	1.01196	1.23832
																	MEK1	1.65109	1.74429	1.27826	1.4913	1.21168	1.75761	1.46467	1.59783	1.42473	1.23832				1.36703	1.26051		1.38478	1.43804	1.21168	1.25163	0.985326	1.56232	1.28714	1.34484	0.985326
4B
	p-S6	p-RPS6KB1		p-S6	p-RPS6KB1											4K
	7.71715	6.51725		7.55323	6.51725													Rps6kb1-F/F													cKO
	5.74933	5.68429		5.47365	5.68429												Basal	1.81087	1.62446	2.05054	2.23696	1.65109									1.99728	2.14375	1.5712	1.97953	1.82418
	7.3919	7.18301		6.99649	7.18301												MEK1	1.27826	1.27826	1.06522	1.40254	1.37147	0.878804	1.73098	1.50462	1.77092	1.5712				1.90851	1.48243	1.65109	1.3981		1.81087	1.4913	2.26359	1.63333	1.89076	1.23832	1.70435
	8.18883	7.55582		7.88251	7.55582
	7.00403	7.06319		6.69327	7.06319
	5.9484	5.04364		5.78189	5.04364													Rps6kb1-F/F													cKO
	8.05296	6.40967		7.98003	6.40967												Basal	9.87161	7.45616	13.561	16.8981	7.77743									12.6833	15.1777	6.83704	12.3981	10.0592
	8.21267	6.96698		7.8532	6.96698												MEK1	3.97479	3.97479	2.44164	5.07887	4.78789	1.44897	8.7886	6.1066	9.32107	6.83704				11.2942	5.87375	7.77743	5.03668		9.87161	5.96625	17.4088	7.56237	11.0274	3.65335	8.44362
	7.73102	7.20082		7.55233	7.20082
	7.25548	6.49477		6.82022	6.49477
	7.24883	7.4187		6.82684	7.4187
	7.37512	6.53982		6.85858	6.53982
	8.21688	7.29846		7.96688	7.29846
	8.05591	7.138		7.80602	7.138
	7.85424	6.93706		7.60451	6.93706
	8.00173	7.08401		7.75188	7.08401
	7.80651	6.88952		7.55682	6.88952
	7.91227	6.99487		7.66249	6.99487
	8.12497	7.20684		7.87503	7.20684
	7.91406	6.99665		7.66428	6.99665
	7.69555	6.77902		7.44596	6.77902
	7.64418	6.72787		7.39463	6.72787
	7.88148	6.9642		7.63173	6.9642
	7.95538	7.03782		7.70556	7.03782
[truncated: 285 more columns]

## Sheet: Fig. 5
5B				5C
	p-ERK	p-Rps6kb1			Rps6kb1-F/F														aMHC-Cre								cKO
	1	1			Sham	5.82	6.51	5.3	6.99	5.35	5.46								6.58	6.41	5.99	6.67	6.11	6.51			6.1	5.74	5.57	5.82	6.12	5.59
	1.308	2.06			TAC	7.063	6.563	7.758	7.939	7.25	7.813	6.75	6.25	6.555	7.05	8.431	7.094		7.81818	7.65454	7.9225	8	8.19625				7.15151	6.32258	5.80645	6.875	6.23529	6.125	6.625
	1.458	1.169
	1.02	1.319
	2.002	1.508			Rps6kb1-F/F														aMHC-Cre								cKO
	0.903	1.402			Sham	4.6	4.33	4.33	4.43	4.29	4.33	4.54	4.4	5	4.25	4.27			4.76	4.6	4.63	4.71	4.64	4.88			4.14	4.11	4.06	4.27	4.26	4.41	4.51	4.44	4.32	4.31	4.55	4.41
	1.58	1.441			TAC	5.28	5.07	5.52	5.9	7	5.03	5.7	4.77	5.26	5.76	5.15			5.17	5.15	6.13	5.86	4.69	5.76	5.79		5.11	5.41	4.19	4.16	4.93	4.39	4.63	4.7
	1.354	1.223
	0.646	0.777
	1.721	2.055		5E		Rps6kb1-F/F
	1.58	2.298			Sham	0.959	1.119	1.146	0.796	1.219	0.755	1.009	1.269	1.064	1.105	0.846	0.932	0.75	0.923	1.5	1.723	1.237	1.005	1.114	1.137	1.069	0.946	1.196	1.019	0.932	1.86	1.805	1.437	1.191	0.682	0.632	0.828	0.868	0.905	1.219	0.9	0.832	0.968	1.023	1.046	1.178	0.832	0.477	0.605
	2.45	3.524			TAC	1.68	1.4	1.73	1.04	1.76	1.52	1.84	1.48	1.63	1.1	1.57	1.89	1.58	1.14	1.1	1.48	1.07	2.06	0.85	1.89	1.2	1.11	1.1	1.25	1.12	1.02	1.2	1.2	1.31	1.4	1.19	1.03	1.09	0.9	1.65	1.2	1.35	1.22	1.34	1.1	1.04	1.32	0.71	1.36
	2.996	4.222
	3.683	2.352
	3.082	4.751		5F		Rps6kb1-F/F											aMHC-Cre										cKO
					Sham	4.56166	4.83551	4.64004	4.37048	4.75937	4.39324						4.48838	4.13645	4.59506	4.28716	4.31951						4.49089	3.82737	4.33791	4.26408	4.66322	4.53478
					TAC	7.30316	6.78132	5.31165	5.6898	8.5	5.80558	6.89131	6.70936	6.37247	7.56696		5.1638	7.59546	7.43011	6.43815	5.95314	4.80663	5.33397	6.4676	5.9245		5.66497	4.09685	4.47614	4.48067	4.49526	5.98614	5.97172	6.16748	5.07043	4.60392	4.73523	6.78803
				5G
						Rps6kb1-F/F											aMHC-Cre										cKO
					Sham	6.05858	7.40082	7.36169	6.12701	6.64783	7.55847						6.68387	6.63884	6.62278	6.53112	6.15287						6.31463	6.2664	6.86729	6.57243	6.84229	7.05
					TAC	11.5407	11.5823	8.14352	8.91246	13.1837	8.59031	11.732	10.5268	8.96613	11.0699		8.22787	11.0732	10.5687	9.14277	9.26319	7.25235	8.30638	10.1098	8.94186		7.84457	7.17065	7.59736	7.24899	6.53685	8.78268	8.4865	10.3343	8.07932	7.47934	6.12274	8.81317
				5I
						Rps6kb1-F/F												aMHC-Cre										cKO
					Sham	76.244	83.5071	80.178	85.6788	84.4408								80.6203	87.9288	87.0208	83.6533	82.898						85.1017	80.7032	80.5662	84.4147	85.7301
					TAC	49.5024	52.1433	65.2189	32.4734	31.837	57.628	54.8707	14.9492	58.4797	42.9804	30.4738		56.1418	19.5879	21.6919	57.56	29.5679	11.7213	64.2342	45.3249			81.2248	69.9857	73.9981	64.7231	65.7031	79.3462	75.007	71.8808	71.8408	70.4012	75.7334	74.504
						Rps6kb1-F/F												aMHC-Cre										cKO
					Sham	44.0969	51.3449	48.2106	54.1368	52.3956								48.1653	56.0711	55.4171	51.4747	50.2126						53.5812	48.0371	48.0855	51.8998	53.4573
					TAC	24.6369	26.3434	35.0377	15.1649	14.9814	29.8213	28.075	6.68633	29.9205	21.0447	14.0552		28.8996	8.97015	9.96652	30.0356	13.6307	40.3526	5.1555	34.4788	22.0732		48.8326	38.8868	42.0867	35.0047	35.339	46.6562	42.5917	39.9506	40.3916	38.7712	43.1986	42.3336
[truncated: 477 more columns]

## Sheet: Fig. 7
	7B							7G							7H
		WT	WT	1A	3A	4A			Ctrl	WT	1A	3A	4A				Con													TG-WT													TG-4A
		x	ERK	ERK	ERK	ERK			2.31836	1.53442	1.04685	0.999044	0.621415			Sham	4.82802	4.87623	4.32541	4.69718	4.17565									5.33473	4.01297	4.0217	3.49796	4.06232	4.61487	4.57923	4.38215						4.57278	3.96033	4.33152	4.05736	4.37585	4.22472	3.89494
		1.42234	2.9346	1.02725	0.455041	1.64033			1.29063	1.63002	1.29541	1.02294	1.12333			TAC	5.6359	5.98122	9.20569	6.0501	6.30444	5.50159	4.36301	5.71803	5.76637	4.91408	5.74499	5.07569		4.60266	12.1488	7.73931	8.78511	6.305	7.56912	10.3362	9.24689	9.80687					8.84672	5.3219	6.2874	5.72376	5.2969	5.72188	5.154
		0.918256	2.92098	1.09537	1.6267	1.19074			1.30975	1.43881	0.960803	1.29063	0.989484
		1.02725	3.71117	2.56676	1.70845	0.918256			2.37094	1.02772	1.42925	0.874761	1.00382
		0.79564	2.83924	1.84469	2.04905	0.891008			1.15679	1.19503	0.764818	1.07075	1.04685		7I
		0.836512	3.62943	1.66758	0.482289	1.44959			1.49618	1.20459	0.946463	1.38145	1.04207				Con													TG-WT													TG-4A
									1.50096	0.999044	0.750478	0.898662	1.17113			Sham	6.71137	7.7074	6.89828	6.35616	6.53674									7.53101	6.89771	6.69678	6.33371	6.46578	7.11812	7.12585	6.74725						7.03382	6.50772	6.83219	6.96232	7.6195	7.09363	6.91577
	7D								0.779159	1.23327	1.07075	1.12811	1.23805			TAC	9.2516	13.0298	9.14509	10.1394	7.93901	6.60484	8.16384	8.55941	6.7105	8.22975	7.85516			6.72759	16.8125	11.9063	13.9476	8.51211	11.0973	16.7556	12.2205	13.3081					11.8682	8.36124	10.3049	9.20116	8.95608	8.3292	7.65154
		Ctrl	WT	1A	3A	4A			1.34321	1.41013	0.956023	1.25239	0.568834
		6.5	7.75	6.04	6.68	6.38			1.23327	1.52486	0.84608	0.922562	0.583174
		7.11	7.62	7.03	6.77	6.39			0.8174	1.45793	1.36711	1.04685	0.82218		7K
		6.42	7.33	6.85	6.38	7.26			0.879541	1.60612	1.02294	0.903442	0.592734				Con													TG-WT													TG-4A
		7	7.69	7.73	6.65	5.72			0.951243	1.57266	1.19981	1.10899	0.84608			Sham	42.3015	48.6078	48.4022	48.8152	49.2594	49.8566	42.8807	49.1712	52.1166					51.9403	52.3349	52.6994	52.1126	51.7099	51.3595	46.0312							48.8765	50.0858	49.0196	54.1777	53.7104	54.9725	47.6351
		6.15	6.19	7.42	6.74	6.6			0.630975	1.12811	1.52486	1.56788	0.979924			TAC	39.1845	12.8771	37.9633	24.1115	44.3495	46.7644	38.9546	43.0324	44.3407	44.4899	46.6828	44.5956		39.9959	25.2534	20.3921	11.5882	25.2044	21.6964	40.4419	24.238	15.1175	11.1538	10.9468	14.3498		31.4328	38.8532	35.8646	38.8111	36.3024	41.1372	42.8422
		6.94	8	6.15	6.79	7.21			1.29063	0.965583	1.19981	1.70172	0.793499
		6.18	7.33	6	5.95	6.77			1.15679	0.82696	0.597514	0.81262	0.83174
		6.3	7.88	5.86	5.66	6.61			1.18547	1.06119	0.84608	0.865201	1.22849
		6.54		7.29		7.24			0.941683	1.42447	1.16157	1.29063	1.23327				Con													TG-WT													TG-4A
		6.73				7.24			1.08987	1.10421	1.21415	0.592734	1.26673			Sham	74.5673	80.6869	80.6529	81.1612	81.0512	82.0655	75.1483	81.8032	84.0707					83.8201	84.2569	84.4049	83.7073	83.8066	83.513	78.0009							80.7699	81.9832	80.9909	86.0355	85.7224	86.7122	79.7897
						6.75			1.02294	0.922562	1.37667	1.13767	0.965583			TAC	70.8938	27.8434	69.561	48.6321	76.5789	78.9287	70.4038	75.3006	76.475	77.1725	79.5457	77.6288		72.2429	49.9774	41.815	25.0287	50.7876	44.7065	72.4554	48.9182	31.981	24.3939	23.9166	31.0373		60.6285	69.5939	66.2985	70.4034	67.2334	73.0632	75.3518
									0.511472	0.927342	1.70172	0.874761	1.15201
	7E								1.16157	2.20363	1.06119	0.979924	1.08509
		Ctrl	WT	1A	3A	4A			0.913002	2.3327	1.22371	0.927342	0.884321
		4.49	4.76	3.74	4	4.24			0.960803	1.69216	1.21893	0.956023	0.755258
		4.78	4.94	4.61	5.12	4.14			0.927342	1.58222	1.24761	0.869981	0.83652
		4.5	4.79	4.72	4.4	4.55			1.20459	2.65774	0.807839	0.941683	0.8413
		4.48	5.17	4.9	4.29	3.98			1.18547	1.8738	1.30497	0.989484	1.15679
		4.33	4.63	4.56	4.35	3.91			0.717017	1.81166	1.33365	1.00382	1.26673
		4.45	4.82	4.38	4.63	4.38			1.04207	0.970363	1.35755	1.21415	0.946463
		4.24	4.3	4.45	4.06	4.35			0.970363	1.05641	1.09943	1.14245	0.889101
		4.28	4.58	4.49	4.37	4.97			0.607075	0.989484	1.14245	0.917782	0.83652
		4.59	4.61	4.44		4.25			1.07075	1.41491	1.18069	0.654876	1.12333
		4.38	4.73			4.47			0.960803	1.09943	0.731358	0.889101	1.03729
		4.38	5.47			4.57			1.10421	0.693117	0.927342	0.960803	1.05641
			4.4			4.58			0.979924	1.38145	1.04207	1.22849	1.04685
			4.8						1.07553	1.18069	0.583174	0.860421	1.28107
									1.72084	1.826	0.736138	1.14723	1.42447
									0.970363	1.25239	0.965583	1.34321	0.879541
									1.05163	1.7543	1.20937	0.989484	0.654876
									1.59178	2.66252	1.05641	1.01816	0.994264
									0.740918	1.93595	0.994264	1.11377	0.960803
									0.721797	1.84512	1.22371	0.616635	1.19981
									0.540153	2.11281	0.999044	0.960803	0.688337
									1.08987	1.21893	1.50096	0.865201	0.559273
									0.860421	2.01721	1.46271	1.11855	0.869981
									1.54876	1.56788	1.25239	1.09943	1.12811
									1.19981	2.28967	0.721797	0.932122	0.807839
									0.936902	1.76386	1.05641	1.39579	1.46749
									0.970363	2.08891	1.38623	0.979924	0.903442
									0.717017	2.08413	1.57744	1.28585	0.8413
									0.774379	1.32887	1.08509	0.956023	0.82218
									0.884321	1.45315	1.46271	1.01816	0.936902
									1.56788	0.908222	0.951243	0.81262	0.874761
									1.5153	2.02199	1.18069	1.20459	0.769598
									1.12333	0.85086	1.57266	0.869981	0.659656
									0.965583	1.22371	1.30497	1.06597	1.11855
									1.63002	1.03251	1.45793	0.903442	1.88814
									1.5631	1.37667	1.33843	1.16635	0.779159
									1.14245	1.26195	1.52008	1.14245	1.53442
									1.37667	2.03633	1.62046	1.35755	0.688337
									1.47706	2.10803	1.14723	1.33843	1.03729
									1.06597	1.20937	1.34799	1.30975	0.683556
									0.807839	1.48662	1.25717	1.19025	0.960803
									0.879541	1.27629	1.35277	1.01338	0.8413
									0.874761	1.16157	1.25239	1.13767	1.04685
									1.5153	1.85468	1.81644	0.941683	1.13289
									0.936902	0.8413	1.39579	1.50574	0.597514
									0.855641	1.5153	1.33843	1.57744	0.884321
									0.932122	1.5153	1.18069	1.36711	0.650096
									1.14723	2.03633	1.17591	1.31931	1.0086
									0.855641	1.17591	1.22849	1.24761	0.999044
									0.592734	1.64914	0.664436	1.02294	0.731358
									0.999044	1.23327	0.774379	0.83652	1.5631
									0.664436	1.67782	0.917782	1.03729	1.14723
									1.01338	1.35755	1.07075	1.07075	2.20841
									0.693117	1.74474	0.913002	1.10899	1.18069
									0.640535	1.07075	0.946463	1.42925	1.10421
									0.979924	1.22849	1.49618	1.08031	0.573614
									0.922562	1.0086	1.06597	1.46749	1.69694
									1.17591	1.30497	1.17591	0.898662	0.83174
									0.745698	2.04589	1.24761	0.889101	1.70172
									0.999044	1.58222	1.52008	0.984704	0.688337
									0.544933	1.11855	1.79254	0.922562	1.63002
									0.989484	1.44359	0.965583	0.573614	1.07553
									0.917782	1.25717	1.48184	0.678776	1.30019
									0.8413	1.46749	1.14245	1.04685	1.39101
									0.83652	1.39579	1.03251	1.17591	0.82696
									0.82218	1.94073	1.39579	1.07075	1.19981
									1.42447	1.40057	1.09465	0.989484	0.678776
									0.769598	1.01816	1.34321	1.11855	0.736138
									0.501912	0.908222	0.898662	1.03729	0.81262
									1.25239	1.22371	1.18547	1.26673	1.28107
									0.645315	0.956023	1.20937	0.798279	1.33365
									1.19025	1.13289	1.4914	1.07553	0.941683
									1.11855	1.54876	1.39579	0.745698	1.08509
									0.540153	1.56788	1.45315	0.793499	1.56788
									0.903442	2.01721	0.578394	1.07075	1.52964
									0.869981	1.4914	0.688337	1.16635	1.26673
									0.874761	1.33843	1.23327	1.16157	1.13289
									0.8413	1.59656	1.25717	0.865201	1.19981
									0.889101	1.24761	1.38623	0.879541	1.33843
									0.956023	1.41013	0.917782	1.55832	1.71606
									0.721797	1.80688	0.970363	1.24283	1.99809
									0.874761	1.63002	1.83078	1.14245	1.12811
									0.391969	1.80688	1.16635	1.02294	1.33843
									1.02294	1.587	1.13767	0.463671	1.31453
									0.984704	1.59178	1.01338	1.08031	1.42447
									0.999044	1.8021	1.26195	1.16635	1.4914
									0.678776	1.17113	1.88336	1.40057	1.19503
									0.965583	1.38145	1.05641	0.8413	0.592734
									1.02772	1.5153	0.884321	0.989484	0.85086
									1.13289	1.78298	0.975143	1.13767	1.80688
									0.626195	1.5392	1.09465	1.00382	1.40535
									0.865201	1.5631	1.04207	1.49618	0.970363
									0.913002	1.46271	0.8174	1.32409	1.8499
									0.860421	1.02772	1.19503	2.37572	0.525813
									0.736138	1.63958	0.807839	0.650096	1.11855
									0.798279	1.46749	1.15679	1.6109	0.85086
									1.22371	0.970363	0.673996	1.23805	0.956023
									1.08987	1.07553	1.22849	1.11377	0.731358
									0.40153	1.71606	0.84608	1.06119	0.678776
									1.41013	1.55354	1.95029	1.13767	0.984704
									0.793499	1.19981	1.34799	1.47228	0.941683
									0.458891	1.5392	1.08987	1.91683	1.29063
									1.21415	1.10899	1.30975	0.893881	1.14723
									0.736138	1.24761	1.05163	0.645315	1.19981
									1.03729	1.01816	1.93117	0.611855	0.965583
									0.960803	0.740918	1.19503	1.14723	0.745698
									0.745698	1.09465	0.984704	1.14723	1.01338
									0.621415	1.18547	1.58222	0.83652	0.84608
									0.884321	1.79254	0.82696	1.06597	1.03251
									0.989484	1.07075	1.13289	0.932122	1.04685
									0.755258	1.4914	1.12333	1.31453	1.29063
									0.927342	1.45793	0.975143	0.956023	1.01338
									0.941683	1.34321	1.26195	1.36233	0.81262
									1.10421	0.979924	0.779159	0.932122	0.688337
									0.984704	0.941683	0.616635	1.19981	0.807839
									0.755258	1.07075	1.11377	0.932122	0.769598
									1.06597	0.946463	0.8413	0.81262	1.01338
									0.879541	2.22275	0.654876	1.04207	0.669216
									0.908222	1.93595	0.673996	1.17591	0.793499
									0.473231	1.63002	0.81262	1.22371	1.40535
									0.592734	1.66826	1.23805	1.55832	1.40535
									0.81262	1.36233	1.01338	0.85086	1.09465
									0.893881	0.975143	1.24283	1.02294	0.731358
									0.760038	1.42925	1.44359	1.06119	0.989484
									0.449331	1.51052	0.659656	0.650096	0.8413
									0.984704	2.21319	0.468451	0.932122	1.21415
									1.05641	1.87858	1.03729	0.85086	0.994264
									0.702677	1.70172	1.35755	0.936902	1.04685
									1.37667	1.34799	1.73996	1.10899	0.769598
									1.12811	1.14245	1.12333	1.35755	1.37667
									0.975143	1.62046	1.25239	0.975143	0.82218
									0.865201	1.53442	0.678776	1.32887	0.975143
									1.01338	2.00287	1.14723	1.20459	0.893881
									1.43881	0.946463	1.36233	0.664436	1.47706
									1.22849	1.98853	1.19981	1.02772	1.26673
									0.645315	0.946463	0.898662	0.960803	1.41013
									1.01338	1.92161	0.707457	1.27629	1.14723
									1.17113	1.17591	1.21893	1.12811	0.81262
									0.745698	1.20459	1.08031	0.659656	1.09465
									1.587	1.33843	1.02294	1.61568	1.26195
									0.984704	1.24761	0.83652	0.745698	1.05163
									1.22849	1.23327	1.54876	0.755258	0.865201
									1.31931	0.712237	0.994264	0.956023	1.24761
									1.84034	1.19025	1.23327	0.879541	0.807839
									1.24761	2.15105	1.15679	1.08987	1.30019
									1.14245	1.26195	1.66348	0.798279	1.41969
									1.02772	1.7543	0.688337	1.04685	0.960803
									0.941683	2.04111	1.48662	0.989484	0.951243
										0.960803	1.18547	0.83174	0.975143
										1.17591	1.13767	0.927342	1.24761
										1.4914		0.999044	1.22849
										1.80688		1.05163	0.597514
										1.7065		1.33843	0.865201
										2.06501		1.08987	1.08987
										1.66348		0.793499
										1.62524		1.10899
										1.35755		1.43403
										1.73518		1.16157
										1.78776		1.27629
										1.48184		1.27629
												1.83078
												0.951243
												0.654876
												1.36233
												0.903442
												0.678776
												0.783939
												0.903442
												0.979924
												1.11855
[truncated: 1 more columns]

## Sheet: Supp Fig. 2
	S2B
			Control siRNA					Rps6kb1 siRNA #1					Rps6kb1 siRNA #2
		Vehicle	1.0359	0.806554	1.05064	1.10691		0.986335	0.861021	1.20123	0.968879		0.766211	0.777549	1.11438	0.920499
		PE	2.32933	2.30112	2.70243	3.13655		1.70609	1.57954	1.78456	1.55645		1.15864	0.892859	1.45073	1.57568
			Control siRNA					Rps6kb1 siRNA #1					Rps6kb1 siRNA #2
		Vehicle	1.12093	0.939342	0.987607	0.952126		0.501763	0.411057	0.642881	0.414235		0.321932	0.399064	0.337965	0.416091
		PE	1.25649	1.1681	1.16365	1.24416		0.501447	0.531161	0.447671	0.443488		0.21874	0.214903	0.19072	0.194757
			Control siRNA					Rps6kb1 siRNA #1					Rps6kb1 siRNA #2
		Vehicle	0.914714	1.0298	1.0409	1.01458		0.959121	0.856919	0.535862	1.22859		0.853874	0.53566	1.06121	1.26737
		PE	6.92701	6.79423	8.96447	8.92275		4.93888	4.11143	5.32045	5.31623		1.22228	1.33348	3.50087	3.61447
			Control siRNA					Rps6kb1 siRNA #1					Rps6kb1 siRNA #2
		Vehicle	0.96616	0.915497	1.07538	1.04296		1.06004	0.917597	0.833354	1.02122		0.829409	0.902549	0.823167	0.731473
		PE	2.18754	2.06328	2.59471	2.58392		1.90095	1.73944	1.99155	1.93618		1.09572	1.01345	1.56816	1.38906

## Sheet: Supp Fig. 4 
	S4B		Rps6kb1-F/F
		Sham	0.963354	1.38723	0.847752	0.732149	1.27163	0.655081	0.847752	0.92482	1.15603	0.770683	1.04042	1.04042	0.655081	1.19456	0.385342	0.809217	1.15603	0.809217	0.732149	0.809217	0.92482	1.19456	0.539478	0.655081	0.963354	1.27163	1.07896	1.27163	0.886286	0.92482	1.15603	1.04042	1.15603	0.770683	1.11749	0.770683	0.847752	0.92482	1.07896	1.11749	0.847752	1.04042	0.92482	0.655081	0.539478	0.693615	1.38723
		TAC	1.84964	2.77446	1.11749	0.770683	1.31016	2.35058	1.19456	0.578012	1.73404	0.809217	1.96524	2.38912	1.84964	2.23498	2.85153	3.39101	1.38723	2.58179	2.27352	2.46619	1.65697	1.73404	1.23309	0.963354	2.08085	1.50283	1.23309	1.5799	1.84964	2.15791	2.00378	2.77446	1.54137	2.00378	1.3487	2.46619	2.77446	2.62032	2.73592	2.04231	1.27163	2.35058	1.65697	1.5799	2.11938	0.963354	1.04042
	S4D
			Rps6kb1-F/F					aMHC-Cre					cKO
		Sham	1.01118	1.17694	0.931954	0.879924		1.35667	1.36727	0.98843	1.27565		1.67115	1.60186	0.925455	0.936524
		TAC	3.99901	3.78071	3.01627	4.09901		4.18051	3.84618	4.07723	3.42123		1.17634	1.00048	1.69378	1.5282
			Rps6kb1-F/F					aMHC-Cre					cKO
		Sham	1.0145	1.04424	1.11602	0.825246		1.06105	1.17192	0.959587	1.09974		1.10742	0.997078	1.06771	1.01007
		TAC	32.6823	9.91155	16.7969	16.5454		13.21	29.5799	17.6415	13.9422		2.67755	2.22829	2.19681	1.61555
			Rps6kb1-F/F					aMHC-Cre					cKO
		Sham	1.15994	1.22596	0.802936	0.811161		0.979842	1.12897	0.745984	0.926898		1.08555	1.04036	0.904133	0.826541
		TAC	7.11886	7.1451	8.18855	8.84278		9.08634	8.89437	7.69073	7.63212		4.11095	2.40825	2.90686	3.40627
			Rps6kb1-F/F					aMHC-Cre					cKO
		Sham	0.996829	1.11701	0.658656	1.22751		1.9825	1.57484	1.4197	1.66416		1.9421	2.12824	1.58202	1.88236
		TAC	4.02471	4.925	5.50887	5.20732		4.73512	6.21029	5.58388	5.30549		1.85661	1.51685	1.69598	1.89382
	S4E
			Rps6kb1-F/F					aMHC-Cre					cKO
		Sham	0.802056	1.00922	1.08122	1.1075		1.12263	0.929518	1.16578	1.16536		0.917011	1.02843	1.21909	1.36577
		TAC	14.0792	8.49288	7.66562	7.12685		3.58333	6.31906	7.19598	7.04618		2.49652	2.5838	2.56923	2.64159
			Rps6kb1-F/F					aMHC-Cre					cKO
		Sham	0.823537	0.976758	1.16623	1.03347		1.04385	0.944568	1.04898	1.02438		0.90116	1.04043	1.14301	1.34649
		TAC	4.13465	3.27491	2.28247	2.83263		1.59121	2.24962	3.12973	2.96709		1.59878	2.95377	1.45115	1.59188
			Rps6kb1-F/F					aMHC-Cre					cKO
		Sham	1.21338	1.25099	0.747377	0.788255		1.00982	1.18154	0.868595	0.721336		1.25831	1.34892	1.47675	2.00018
		TAC	2.6179	2.61872	4.72278	4.5706		1.70415	1.92712	3.67511	2.15594		2.03802	1.48663	1.52465	1.61784
			Rps6kb1-F/F					aMHC-Cre					cKO
		Sham	1.27688	1.30605	0.966287	0.450775		0.900397	1.15165	0.659637	0.617743		0.900816	0.948892	0.752352	1.71203
		TAC	1.58978	1.71441	3.94769	3.07686		1.28931	1.32916	2.09111	1.54542		0.944429	1.00167	0.930892	1.03058
[truncated: 288 more columns]

## Sheet: Supp Fig. 8
	S8D
			Control
		Sham	0.491694	1.01851	0.913146	1.15899	1.29948	1.01851	1.05363	0.70242	0.948267	0.948267	0.983388	1.3346	0.772662	1.05363	1.79117	1.19411	1.05363	0.948267	1.19411	1.12387	1.36972	1.15899	0.913146	1.26436	1.26436	1.82629	1.86141	2.10726	1.08875	1.05363	1.29948	1.29948	1.19411	0.948267	1.08875	1.22924	1.05363	0.737541	0.597057	1.01851	0.737541	0.983388	0.807783	0.842904	0.913146	1.15899	0.772662
		TAC	0.772662	1.05363	0.842904	1.72093	0.421452	1.05363	1.65069	1.36972	1.36972	1.26436	1.29948	1.40484	1.54532	1.79117	1.19411	1.47508	1.75605	1.40484	1.54532	1.47508	1.3346	1.47508	1.36972	0.948267	2.07214	1.5102	1.65069	1.61557	1.08875	1.40484	1.82629	1.43996	1.75605	1.54532	1.5102	1.61557	1.75605	2.24774	2.10726	1.72093	1.58045	1.58045	0.983388	1.82629	1.86141	1.72093	1.93165
[truncated: 310 more columns]

## Sheet: Supp Fig. 9
	S9B
			Control					TG-WT					TG-4A
		Sham	1.11575	1.19904	0.737347	0.947859		1.22233	1.26549	1.04655	1.19447		1.22186	1.00892	1.30902	0.962167
		TAC	1.24327	1.11187	1.45901	1.30625		1.60345	1.82612	2.56143	2.36064		1.01665	1.12006	1.79399	1.69886
			Control					TG-WT					TG-4A
		Sham	1.05242	0.978353	0.957599	1.01163		0.940708	0.976138	0.925999	0.713123		0.850047	0.826756	0.79539	0.847732
		TAC	2.15575	2.90063	1.74107	1.81231		16.6059	12.5713	19.5204	12.5325		4.15021	4.88673	2.79556	2.05207
			Control					TG-WT					TG-4A
		Sham	1.09036	1.03081	0.954895	0.923934		0.864346	0.843383	0.977525	0.861215		0.828038	1.0009	0.918897	0.938608
		TAC	2.65488	3.21442	2.11184	3.13185		10.0007	10.5971	10.1741	9.57324		2.34991	3.11144	3.16537	1.7169
			Control					TG-WT					TG-4A
		Sham	0.817534	0.875629	0.926086	1.38075		1.02397	1.53368	0.952979	0.817104		0.870878	0.930579	1.0643	1.3045
		TAC	2.02029	1.93536	1.98266	1.67626		3.75864	3.54673	5.87644	6.57901		1.34203	1.19109	1.95776	1.85557
	S9C
			Control					TG-WT					TG-4A
		Sham	0.494015	0.398087	1.57267	1.53523		0.482598	0.4826	1.50255	1.658		0.48142	0.553882	1.63131	1.7495
		TAC	3.53191	2.30145	2.62645	2.50849		9.76345	7.45559	6.91023	13.6482		3.21301	6.0509	4.37246	3.13438
			Control					TG-WT					TG-4A
		Sham	0.939602	0.926248	1.07994	1.05421		1.03654	1.09473	1.01696	1.13922		1.22069	1.2074	1.05273	1.06875
		TAC	4.58604	3.90093	2.64201	1.89001		6.80342	5.46505	4.20852	5.38922		4.50483	4.71337	3.44862	2.5537
			Control					TG-WT					TG-4A
		Sham	1.36346	1.04582	0.709928	0.880792		0.678303	1.14625	0.652196	0.767566		1.08801	0.949627	1.03471	0.865477
		TAC	0.940466	1.58879	1.75735	1.60004		2.52596	3.94205	4.22121	3.2624		1.38878	1.88298	1.6866	1.99684
			Control					TG-WT					TG-4A
		Sham	0.890368	0.799936	1.12237	1.18733		0.849036	1.40008	1.14692	1.25147		1.14101	1.10008	1.57059	1.13448
		TAC	1.2044	2.02757	1.78555	1.49266		3.49529	5.37503	5.0878	3.67936		1.93852	2.32889	1.79478	1.87639
